# Supplementary material for: Transcriptomic analysis of asthma and allergic rhinitis reveals CST1 as a biomarker of unified airways
Source: Front Immunol. 2023 Jan 17;14:1048195. doi: 10.3389/fimmu.2023.1048195 (PMC9888248; doi:10.3389/fimmu.2023.1048195)
Supplement: Supplementary file 2 [file Table_2.csv]

Supplementary Table S2 WGCNA Network Module Information for GSE19187
geneSymbol	moduleColor	GS.CRSwNP	p.GS.CRSwNP	MM.magenta	p.MM.magenta	MM.pink	p.MM.pink	MM.salmon	p.MM.salmon	MM.cyan	p.MM.cyan	MM.purple	p.MM.purple	MM.grey	p.MM.grey	MM.turquoise	p.MM.turquoise	MM.midnightblue	p.MM.midnightblue	MM.red	p.MM.red	MM.blue	p.MM.blue	MM.tan	p.MM.tan	MM.green	p.MM.green	MM.yellow	p.MM.yellow	MM.greenyellow	p.MM.greenyellow	MM.brown	p.MM.brown	MM.black	p.MM.black
ENST00000401830 // FTH1P3 // ferritin, heavy polypeptide 1 pseudogene 3 // 2p23.3 // 2498 /// ENST00000430907 // FTH1P3 // ferritin, heavy polypeptide 1 pseudogene 3 // 2p23.3 // 2498	black	-0.482947407	0.014469529	-0.491867178	0.012511775	-0.152228005	0.46757965	0.096645837	0.6458263	-0.401364179	0.0467459	0.153655546	0.463365211	-0.272693007	0.187229359	-0.042452556	0.840318456	-0.000136615	0.999482888	-0.080925998	0.700573669	0.058907068	0.779708446	-0.121554375	0.56271779	0.329389747	0.107863567	0.02213303	0.91636626	-0.050331853	0.811162675	0.119351505	0.56986976	0.235636607	0.256827112
NM_006378 // SEMA4D // sema domain, immunoglobulin domain (Ig), transmembrane domain (TM) and short cytoplasmic domain, (semaphorin) 4D // 9q22.2 // 10507 /// XM_006716929 // SEMA4D // sema domain, immunoglobulin domain (Ig), transmembrane domain (TM) and short cytoplasmic domain, (semaphorin) 4D // 9q22.2 // 10507 /// XM_006716931 // SEMA4D // sema domain, immunoglobulin domain (Ig), transmembra…	black	-0.448503808	0.024532312	-0.508468274	0.009449178	-0.415207362	0.039019184	0.48758347	0.013422753	-0.306467549	0.136221282	0.610657609	0.001186446	-0.095639126	0.649282848	-0.242635279	0.242552089	0.025673494	0.903045341	0.266629611	0.197617461	-0.401791945	0.046490423	0.423755485	0.034777973	0.390752596	0.05344364	0.151177637	0.470693194	-0.433247853	0.030507247	-0.337005594	0.099484425	0.593161801	0.001777066
NM_001270467 // SOCS2 // suppressor of cytokine signaling 2 // 12q // 8835 /// NM_001270468 // SOCS2 // suppressor of cytokine signaling 2 // 12q // 8835 /// NM_001270469 // SOCS2 // suppressor of cytokine signaling 2 // 12q // 8835 /// NM_001270470 // SOCS2 // suppressor of cytokine signaling 2 // 12q // 8835 /// NM_001270471 // SOCS2 // suppressor of cytokine signaling 2 // 12q // 8835 /// NM_0…	black	0.432828579	0.030686557	0.368655371	0.069771936	0.369595809	0.069007272	0.401785197	0.046494445	0.45066916	0.023766855	0.23325843	0.261799087	0.134441922	0.521708511	-0.316611479	0.123075984	-0.268471192	0.194421676	-0.104363634	0.61956821	0.072352304	0.731078244	0.474353089	0.016587447	-0.097580904	0.64262212	0.083291376	0.692234246	-0.149704745	0.475077117	-0.164076589	0.433206848	0.475071701	0.016401162
ENST00000364709 // RNU6-343P // RNA, U6 small nuclear 343, pseudogene // --- // ---	black	-0.423036255	0.035120023	-0.241802621	0.24422257	-0.103559327	0.622284352	-0.164740602	0.431321877	-0.092666078	0.659531811	-0.121156539	0.564006432	-0.463054313	0.019751413	0.216159688	0.2993634	0.029848913	0.887368352	0.253749771	0.220971509	0.06188777	0.768850809	-0.301961153	0.142374167	-0.13053526	0.533986627	-0.132165808	0.528845525	0.168963475	0.419438554	0.197062896	0.345081046	-0.43438965	0.030023188
NM_173842 // IL1RN // interleukin 1 receptor antagonist // 2q14.2 // 3557 /// NM_173843 // IL1RN // interleukin 1 receptor antagonist // 2q14.2 // 3557 /// XM_005263661 // IL1RN // interleukin 1 receptor antagonist // 2q14.2 // 3557 /// XM_006712497 // IL1RN // interleukin 1 receptor antagonist // 2q14.2 // 3557 /// ENST00000361779 // IL1RN // interleukin 1 receptor antagonist // 2q14.2 // 3557 /…	black	0.418334602	0.037422509	0.236241908	0.25557146	0.203561648	0.32907937	0.012437119	0.952948921	0.362048317	0.075328348	-0.008100722	0.969344468	0.156165133	0.456004465	-0.515698765	0.008325658	-0.442280488	0.026843727	-0.152895343	0.465607046	-0.140533981	0.502836614	0.236806239	0.25440439	0.281104726	0.173450297	0.395956779	0.050071302	-0.461014818	0.020371699	-0.41086953	0.041322751	0.684929045	0.000158547
NM_130782 // RGS18 // regulator of G-protein signaling 18 // 1q31.2 // 64407 /// ENST00000367460 // RGS18 // regulator of G-protein signaling 18 // 1q31.2 // 64407 /// ENST00000492967 // RGS18 // regulator of G-protein signaling 18 // 1q31.2 // 64407 /// AF076642 // RGS18 // regulator of G-protein signaling 18 // 1q31.2 // 64407 /// AF268036 // RGS18 // regulator of G-protein signaling 18 // 1q31…	black	0.417566829	0.037809622	0.345117692	0.091102523	0.168145818	0.421725336	0.119128882	0.570594785	0.302923984	0.141043131	0.053900985	0.798033416	0.490816202	0.012730408	-0.260411269	0.208672678	-0.042959179	0.838437212	-0.442936524	0.0265921	-0.138522645	0.509029833	0.372475707	0.066705543	0.287336724	0.163708921	0.272294968	0.187899521	-0.253094424	0.222207078	-0.311523225	0.12954899	0.718899876	5.15E-05
NM_001014986 // FOLH1 // folate hydrolase (prostate-specific membrane antigen) 1 // 11p11.2 // 2346 /// NM_001193471 // FOLH1 // folate hydrolase (prostate-specific membrane antigen) 1 // 11p11.2 // 2346 /// NM_001193472 // FOLH1 // folate hydrolase (prostate-specific membrane antigen) 1 // 11p11.2 // 2346 /// NM_001193473 // FOLH1 // folate hydrolase (prostate-specific membrane antigen) 1 // 11p…	black	0.416449494	0.038378653	0.33097182	0.106081476	0.488777992	0.0131634	-0.293701738	0.154163382	0.253746345	0.220977957	-0.232969325	0.262407711	0.263841724	0.202523331	0.024500451	0.907456243	-0.280525479	0.174375809	-0.13920084	0.506937405	0.372065927	0.067029407	-0.466723586	0.018674196	-0.398077499	0.048745759	-0.229624296	0.269515919	0.213304114	0.305947724	0.260235263	0.208991548	-0.442212813	0.026869793
NM_004951 // GPR183 // G protein-coupled receptor 183 // 13q32.3 // 1880 /// ENST00000376414 // GPR183 // G protein-coupled receptor 183 // 13q32.3 // 1880 /// AK292091 // GPR183 // G protein-coupled receptor 183 // 13q32.3 // 1880 /// BC020752 // GPR183 // G protein-coupled receptor 183 // 13q32.3 // 1880 /// L08177 // GPR183 // G protein-coupled receptor 183 // 13q32.3 // 1880	black	0.396702793	0.049601836	0.367647358	0.070598731	0.496042582	0.011673553	0.149528129	0.475604196	0.549017031	0.004480087	0.025758358	0.90272634	0.115328282	0.583035094	-0.51112076	0.00902322	-0.176237486	0.39939678	-0.405002318	0.044607879	0.146038619	0.486079121	0.264127917	0.202015938	0.056559817	0.788287067	0.162911374	0.436525332	-0.289533257	0.160369021	-0.175344401	0.401828068	0.64842668	0.000455521
NM_001014986 // FOLH1 // folate hydrolase (prostate-specific membrane antigen) 1 // 11p11.2 // 2346 /// NM_001193471 // FOLH1 // folate hydrolase (prostate-specific membrane antigen) 1 // 11p11.2 // 2346 /// NM_001193472 // FOLH1 // folate hydrolase (prostate-specific membrane antigen) 1 // 11p11.2 // 2346 /// NM_001193473 // FOLH1 // folate hydrolase (prostate-specific membrane antigen) 1 // 11p…	black	0.388983726	0.054629288	0.315899945	0.123966697	0.490568361	0.012782422	-0.325117763	0.112785996	0.230379553	0.267900328	-0.258419787	0.212299866	0.195503696	0.348987883	0.040414356	0.847895417	-0.280300673	0.174735926	-0.135263764	0.519142946	0.384687304	0.057594335	-0.522659854	0.007351495	-0.387303128	0.055774625	-0.232496653	0.263404741	0.224506929	0.280626612	0.28282425	0.170723053	-0.481446843	0.014822374
NM_001077494 // NFKB2 // nuclear factor of kappa light polypeptide gene enhancer in B-cells 2 (p49/p100) // 10q24 // 4791 /// NM_001261403 // NFKB2 // nuclear factor of kappa light polypeptide gene enhancer in B-cells 2 (p49/p100) // 10q24 // 4791 /// NM_001288724 // NFKB2 // nuclear factor of kappa light polypeptide gene enhancer in B-cells 2 (p49/p100) // 10q24 // 4791 /// NM_002502 // NFKB2 //…	black	0.378375649	0.062174602	0.346457749	0.089770507	0.112273095	0.593120149	0.175321617	0.401890201	0.393725767	0.051496025	0.105291416	0.616441098	0.264704415	0.200996489	-0.518523636	0.007918103	-0.448093613	0.024679536	-0.183036015	0.381161378	-0.388357699	0.055053771	0.403695853	0.045366609	0.411117201	0.041188402	0.473273623	0.016870528	-0.604758653	0.001363109	-0.632096039	0.000699656	0.756846205	1.19E-05
ENST00000384173 // RNU6-98P // RNA, U6 small nuclear 98, pseudogene // --- // ---	black	-0.371892612	0.067166748	-0.124015395	0.554775854	0.100255026	0.633493089	-0.06125148	0.771165112	-0.217651683	0.295958555	-0.043800778	0.835314008	-0.16153009	0.440476804	0.056731711	0.787658013	0.146447743	0.484845008	-0.012697821	0.951963758	0.332413581	0.104476489	-0.346604756	0.089625277	-0.217341891	0.296663524	-0.268388805	0.194563885	0.249448572	0.229165048	0.366985744	0.071145461	-0.462190089	0.020012351
NM_005228 // EGFR // epidermal growth factor receptor // 7p12 // 1956 /// NM_201282 // EGFR // epidermal growth factor receptor // 7p12 // 1956 /// NM_201283 // EGFR // epidermal growth factor receptor // 7p12 // 1956 /// NM_201284 // EGFR // epidermal growth factor receptor // 7p12 // 1956 /// ENST00000275493 // EGFR // epidermal growth factor receptor // 7p12 // 1956 /// ENST00000342916 // EGFR…	black	-0.367836421	0.070443089	-0.43434966	0.030040037	-0.388216413	0.055149926	-0.422256414	0.035493918	-0.40469518	0.044785345	-0.085001428	0.686226795	-0.25608946	0.216597863	0.208435194	0.317379163	0.150009293	0.474168946	0.408932758	0.042385326	-0.166058504	0.427593853	-0.449735122	0.024094636	-0.029286475	0.889477813	-0.119455725	0.569530485	0.036634738	0.861980347	0.082122046	0.696352577	-0.487023077	0.013545867
NM_001781 // CD69 // CD69 molecule // 12p13 // 969 /// ENST00000228434 // CD69 // CD69 molecule // 12p13 // 969 /// AK291869 // CD69 // CD69 molecule // 12p13 // 969 /// AY238518 // CD69 // CD69 molecule // 12p13 // 969 /// BC007037 // CD69 // CD69 molecule // 12p13 // 969 /// L07555 // CD69 // CD69 molecule // 12p13 // 969 /// Z22576 // CD69 // CD69 molecule // 12p13 // 969 /// ENST00000416624 /…	black	0.356040828	0.080667257	0.431372697	0.031315753	0.495880381	0.011705225	0.190598256	0.361449199	0.468267709	0.018235442	-0.033774316	0.872667371	0.139767115	0.505193521	-0.149944912	0.474360859	-0.107270775	0.609791341	-0.339217713	0.09714394	0.290726922	0.158574301	0.190678523	0.361243227	-0.142476555	0.496890614	-0.072368802	0.731019146	0.06305766	0.764600727	0.08057782	0.701804089	0.30885727	0.133037255
NM_000898 // MAOB // monoamine oxidase B // Xp11.23 // 4129 /// XM_005272608 // MAOB // monoamine oxidase B // Xp11.23 // 4129 /// ENST00000378069 // MAOB // monoamine oxidase B // Xp11.23 // 4129 /// ENST00000487544 // MAOB // monoamine oxidase B // Xp11.23 // 4129 /// AK294306 // MAOB // monoamine oxidase B // Xp11.23 // 4129 /// AK298942 // MAOB // monoamine oxidase B // Xp11.23 // 4129 /// BC…	black	-0.348575425	0.087695425	-0.48189111	0.01471718	-0.408782699	0.042468544	-0.20829084	0.317722017	-0.555807738	0.003917772	0.017973423	0.932044471	-0.165659294	0.428721268	0.62273043	0.000885376	0.583397749	0.002204898	0.299796337	0.145399656	0.099282925	0.636805757	-0.344423776	0.091798073	-0.222318054	0.285466337	-0.373097743	0.066216223	0.497917758	0.011312519	0.463464347	0.019628583	-0.719148681	5.11E-05
NM_016184 // CLEC4A // C-type lectin domain family 4, member A // 12p13 // 50856 /// NM_194447 // CLEC4A // C-type lectin domain family 4, member A // 12p13 // 50856 /// NM_194448 // CLEC4A // C-type lectin domain family 4, member A // 12p13 // 50856 /// NM_194450 // CLEC4A // C-type lectin domain family 4, member A // 12p13 // 50856 /// ENST00000229332 // CLEC4A // C-type lectin domain family 4,…	black	0.331454838	0.105541756	0.07598063	0.718117382	0.293470996	0.154502369	0.229417168	0.26996008	0.228912577	0.271044073	0.297073216	0.149270276	0.354310227	0.082257169	-0.212223988	0.308461416	-0.342660407	0.093583495	-0.150021354	0.474132998	0.089824106	0.669385012	0.206240556	0.322616074	0.024179765	0.908662564	-0.086177985	0.682104216	-0.117695848	0.575271588	-0.049477829	0.814311756	0.682049135	0.000173231
NR_033851 // SERPINB9P1 // serpin peptidase inhibitor, clade B (ovalbumin), member 9, pseudogene 1 // 6p25.2 // 221756	black	0.318006618	0.121343069	0.232500573	0.263396462	0.157998667	0.450665675	0.357341549	0.079487681	0.388547275	0.054924958	0.30844039	0.133588793	0.479096382	0.01538925	-0.346814844	0.089418035	-0.203611552	0.328958257	-0.068577193	0.744639851	-0.216680938	0.298171108	0.44821421	0.024636178	0.138353028	0.509553808	0.183552692	0.379795329	-0.359307857	0.077729401	-0.395442388	0.050397025	0.610137102	0.001201197
NM_001447 // FAT2 // FAT atypical cadherin 2 // 5q33.1 // 2196 /// ENST00000261800 // FAT2 // FAT atypical cadherin 2 // 5q33.1 // 2196 /// ENST00000520200 // FAT2 // FAT atypical cadherin 2 // 5q33.1 // 2196 /// AF231022 // FAT2 // FAT atypical cadherin 2 // 5q33.1 // 2196	black	-0.317959382	0.121401448	-0.158233408	0.449984561	-0.024608654	0.907049262	-0.352339455	0.084096461	-0.018864662	0.928682982	-0.204171907	0.327600185	-0.352688217	0.083768726	-0.064853044	0.758091179	0.128311746	0.541035065	0.08747348	0.677575109	0.024247496	0.908407766	-0.398925298	0.0482236	0.014231671	0.946168934	-0.056854065	0.787210327	-0.040879155	0.846166357	0.088646018	0.673485213	-0.310876198	0.130389436
NM_005304 // FFAR3 // free fatty acid receptor 3 // 19q13.1 // 2865 /// ENST00000327809 // FFAR3 // free fatty acid receptor 3 // 19q13.1 // 2865 /// ENST00000454971 // GPR42 // G protein-coupled receptor 42 (gene/pseudogene) // --- // --- /// ENST00000594310 // FFAR3 // free fatty acid receptor 3 // 19q13.1 // 2865 /// ENST00000597214 // GPR42 // G protein-coupled receptor 42 (gene/pseudogene) /…	black	0.316350113	0.123402624	0.350643062	0.085704396	-0.017716634	0.933013215	0.050071068	0.812123981	0.083808303	0.690416344	-0.050869545	0.80918148	0.191703822	0.358618271	-0.377816912	0.062593223	-0.202912301	0.330657727	-0.508099952	0.009509627	-0.372091557	0.067009116	0.339367052	0.096987428	0.545305795	0.004815196	0.596200246	0.001659379	-0.494574826	0.011962748	-0.557327127	0.003800494	0.649005813	0.000448436
NM_002922 // RGS1 // regulator of G-protein signaling 1 // 1q31 // 5996 /// ENST00000367459 // RGS1 // regulator of G-protein signaling 1 // 1q31 // 5996 /// ENST00000498352 // RGS1 // regulator of G-protein signaling 1 // 1q31 // 5996 /// AF493925 // RGS1 // regulator of G-protein signaling 1 // 1q31 // 5996 /// AK093544 // RGS1 // regulator of G-protein signaling 1 // 1q31 // 5996 /// BC015510 …	black	0.315091284	0.124984681	0.49013365	0.012874079	0.441548793	0.02712663	0.261255794	0.207147229	0.61325434	0.001115158	-0.046058923	0.826946037	0.200163039	0.33739082	-0.278091891	0.178301735	0.120494682	0.566153205	-0.517552124	0.008056345	0.141294518	0.500504524	0.351650429	0.084746788	0.068939318	0.74333568	0.084705013	0.687266797	-0.115193865	0.583477225	-0.10958344	0.602059767	0.519094316	0.007837826
NR_038850 // CCDC148-AS1 // CCDC148 antisense RNA 1 // 2q24.1 // 554201 /// ENST00000412781 // CCDC148-AS1 // CCDC148 antisense RNA 1 // 2q24.1 // 554201	black	-0.312578701	0.128186426	0.051293377	0.807620619	0.090351168	0.667553596	0.005583772	0.978866805	0.193659069	0.353643594	-0.285882729	0.165946485	-0.35816688	0.078746031	0.129343517	0.537759009	0.160880899	0.442340548	0.085649705	0.683954188	0.175445128	0.401553439	-0.041060208	0.845493024	-0.22812318	0.272745477	-0.190281669	0.362262258	0.211304259	0.310611844	0.208247313	0.317825443	-0.345509887	0.090711156
AB231735 // LOC101060256 // tripartite motif-containing protein 51-like // --- // 101060256	black	0.311666002	0.129364061	0.174380741	0.404460751	0.213488641	0.30551956	-0.272931398	0.186828778	0.107527106	0.608932363	-0.136836355	0.514250754	0.199247138	0.33965203	0.103042893	0.624030885	-0.246920731	0.234073343	0.112204953	0.593345931	0.161237259	0.441316962	-0.34985108	0.086462968	-0.313514654	0.12698688	-0.11265568	0.591853176	0.168093643	0.421871487	0.12694695	0.545382769	-0.329739155	0.107468094
AK126863 // LINC00268 // long intergenic non-protein coding RNA 268 // 9p11.2 // 441426 /// BC136790 // LINC00268 // long intergenic non-protein coding RNA 268 // 9p11.2 // 441426	black	0.306716084	0.135887606	0.053826726	0.798306051	-0.118832724	0.57155993	-0.375037673	0.06470789	0.087853959	0.676246994	-0.31042127	0.130982717	-0.284950992	0.167391575	0.064879408	0.757995709	0.192954516	0.355431454	0.156848779	0.454009988	-0.057424687	0.785123336	-0.1037779	0.621545754	0.031592372	0.880834193	0.183722036	0.379348208	0.023840841	0.909937704	-0.02554989	0.903509991	-0.282445173	0.171321695
AK128188 // LOC399898 // uncharacterized LOC399898 // 11q12.1 // 399898	black	0.305633074	0.137345942	0.165626045	0.42881524	-0.145196463	0.488624446	-0.420522421	0.036336633	0.099082438	0.637489812	-0.3590418	0.077965566	0.128668991	0.539899698	0.170876977	0.414113648	0.08289806	0.693618547	0.14395879	0.492377302	-0.197194741	0.344751885	-0.141072697	0.501184158	-0.003623555	0.986284876	0.108507529	0.605651567	0.024992547	0.905605523	-0.125054152	0.551439114	-0.341261608	0.095018166
NM_001109 // ADAM8 // ADAM metallopeptidase domain 8 // 10q26.3 // 101 /// NM_001164489 // ADAM8 // ADAM metallopeptidase domain 8 // 10q26.3 // 101 /// NM_001164490 // ADAM8 // ADAM metallopeptidase domain 8 // 10q26.3 // 101 /// XM_005252656 // ADAM8 // ADAM metallopeptidase domain 8 // 10q26.3 // 101 /// ENST00000415217 // ADAM8 // ADAM metallopeptidase domain 8 // 10q26.3 // 101 /// ENST00000…	black	0.298967799	0.146569661	0.601887545	0.001456971	0.173447836	0.40701856	0.124016138	0.554773464	0.471267634	0.017407078	-0.171614596	0.412071009	0.060318311	0.774562656	-0.606746117	0.00130122	-0.215610283	0.300623302	-0.482483532	0.01457786	-0.408145737	0.042823219	0.407751115	0.043044122	0.551026998	0.004306967	0.653990736	0.000391311	-0.69468346	0.000116586	-0.722425871	4.54E-05	0.687313228	0.000147227
NM_000345 // SNCA // synuclein, alpha (non A4 component of amyloid precursor) // 4q21 // 6622 /// NM_001146054 // SNCA // synuclein, alpha (non A4 component of amyloid precursor) // 4q21 // 6622 /// NM_007308 // SNCA // synuclein, alpha (non A4 component of amyloid precursor) // 4q21 // 6622 /// ENST00000345009 // SNCA // synuclein, alpha (non A4 component of amyloid precursor) // 4q21 // 6622 //…	black	0.296982308	0.149400743	0.481217331	0.01487696	0.381172811	0.060111278	-0.337491087	0.098967202	0.375961499	0.063998958	-0.613543428	0.001107455	-0.0629267	0.765076163	0.044569921	0.832461806	-0.053194621	0.800627708	-0.144143086	0.49181757	0.378690701	0.061939511	-0.20660892	0.321733421	-0.342694853	0.093548371	-0.100845605	0.631483885	0.319454928	0.119563012	0.252880356	0.222611674	-0.464155306	0.019423005
NM_002965 // S100A9 // S100 calcium binding protein A9 // 1q21 // 6280 /// ENST00000368738 // S100A9 // S100 calcium binding protein A9 // 1q21 // 6280 /// AF086362 // S100A9 // S100 calcium binding protein A9 // 1q21 // 6280 /// BC047681 // S100A9 // S100 calcium binding protein A9 // 1q21 // 6280 /// CR542207 // S100A9 // S100 calcium binding protein A9 // 1q21 // 6280 /// CR542224 // S100A9 //…	black	-0.293731978	0.154118995	-0.352303082	0.084130696	-0.092326444	0.660706474	0.32478597	0.113175101	-0.03572199	0.86538806	0.474746723	0.016485192	0.07119245	0.735236742	-0.43881443	0.028205155	-0.213900406	0.304565464	-0.040173917	0.848790122	-0.254342801	0.219857398	0.271210839	0.189733194	0.429098123	0.032319384	0.22296688	0.28402629	-0.503725486	0.010252476	-0.335094368	0.101540122	0.802843134	1.37E-06
NM_001025076 // CELF2 // CUGBP, Elav-like family member 2 // 10p13 // 10659 /// NM_001025077 // CELF2 // CUGBP, Elav-like family member 2 // 10p13 // 10659 /// NM_001083591 // CELF2 // CUGBP, Elav-like family member 2 // 10p13 // 10659 /// NM_006561 // CELF2 // CUGBP, Elav-like family member 2 // 10p13 // 10659 /// ENST00000354897 // CELF2 // CUGBP, Elav-like family member 2 // 10p13 // 10659 ///…	black	-0.292539043	0.155876895	-0.006125504	0.976816996	-0.079650184	0.705085798	0.769257605	6.99E-06	0.088782819	0.673008626	0.430306794	0.03178292	0.009226448	0.965086771	-0.122172805	0.560717251	0.150367571	0.473101694	-0.222259721	0.285596029	-0.207271481	0.320149539	0.713144029	6.30E-05	0.299145891	0.146317607	0.139226128	0.506859465	-0.229050352	0.27074782	-0.251796921	0.22466694	0.70186097	9.23E-05
NM_133459 // CCBE1 // collagen and calcium binding EGF domains 1 // 18q21.32 // 147372 /// ENST00000439986 // CCBE1 // collagen and calcium binding EGF domains 1 // 18q21.32 // 147372 /// ENST00000589116 // CCBE1 // collagen and calcium binding EGF domains 1 // 18q21.32 // 147372 /// BC046645 // CCBE1 // collagen and calcium binding EGF domains 1 // 18q21.32 // 147372 /// AY358347 // CCBE1 // col…	black	-0.290169062	0.15941129	-0.222771235	0.284460033	-0.111209628	0.596648017	-0.200831754	0.335745586	-0.50588019	0.009880776	-0.118874587	0.571423461	-0.466258264	0.01880809	-0.048656591	0.817342584	0.117687861	0.575297701	-0.081650871	0.69801441	0.130103433	0.535352104	-0.362116747	0.075269125	0.116418426	0.579454732	0.029021648	0.890471316	0.024116763	0.90889958	0.186092843	0.373120338	-0.499606783	0.010995284
NM_025159 // CXorf21 // chromosome X open reading frame 21 // Xp21.2 // 80231 /// ENST00000378962 // CXorf21 // chromosome X open reading frame 21 // Xp21.2 // 80231 /// BC020611 // CXorf21 // chromosome X open reading frame 21 // Xp21.2 // 80231	black	0.2896359	0.160214134	0.455734012	0.022051685	0.117933824	0.574493768	0.513814627	0.008607097	0.277425777	0.179386936	0.193985988	0.352815815	0.289720111	0.160087138	-0.223115915	0.283696163	-0.12440409	0.553526194	-0.420206353	0.03649194	-0.189963564	0.363080292	0.615487332	0.001056838	0.261175479	0.207291974	0.269938078	0.191901565	-0.252820011	0.222725816	-0.371709092	0.06731241	0.58404229	0.002174172
NM_032413 // C15orf48 // chromosome 15 open reading frame 48 // 15q21.1 // 84419 /// NM_197955 // C15orf48 // chromosome 15 open reading frame 48 // 15q21.1 // 84419 /// ENST00000344300 // C15orf48 // chromosome 15 open reading frame 48 // 15q21.1 // 84419 /// ENST00000396650 // C15orf48 // chromosome 15 open reading frame 48 // 15q21.1 // 84419 /// AB026707 // C15orf48 // chromosome 15 open read…	black	-0.287514177	0.163437298	-0.272182604	0.188089002	0.194106014	0.352512188	0.579628152	0.002392128	0.061645093	0.769733244	0.65316044	0.000400361	0.200118303	0.337501054	-0.318117701	0.12120586	-0.276164118	0.181454909	0.001951253	0.992614285	0.126807549	0.545827752	0.304154935	0.139354465	0.013056336	0.950609081	-0.16452729	0.431926936	-0.151884673	0.468596195	0.012268537	0.95358601	0.705540195	8.16E-05
XM_005260708 // SIRPB2 // signal-regulatory protein beta 2 // 20p13 // 284759 /// XM_005260709 // SIRPB2 // signal-regulatory protein beta 2 // 20p13 // 284759 /// ENST00000381630 // SIRPB2 // signal-regulatory protein beta 2 // 20p13 // 284759 /// ENST00000444444 // SIRPB2 // signal-regulatory protein beta 2 // 20p13 // 284759 /// ENST00000481731 // SIRPB2 // signal-regulatory protein beta 2 // …	black	0.282858375	0.170669234	0.423266099	0.035010424	0.035504261	0.86620129	0.064560409	0.75915111	0.213168202	0.306263322	-0.23227499	0.263873142	0.091276113	0.664344099	-0.223604241	0.282616167	-0.014977113	0.943353628	-0.43063261	0.031639533	-0.244779397	0.238285128	0.344664348	0.091556485	0.420486319	0.036354346	0.52917942	0.006527411	-0.321757067	0.116772933	-0.417649132	0.037767973	0.466733532	0.018671343
ENST00000411404 // RNU2-6P // RNA, U2 small nuclear 6, pseudogene // --- // ---	black	-0.282681859	0.170947746	-0.125336053	0.55053517	-0.163194573	0.435717537	0.245649498	0.23656775	0.051908766	0.805355575	0.217833834	0.295544534	0.373159191	0.066168035	-0.234363185	0.259481751	0.17495855	0.402881044	-0.305908382	0.136974161	-0.289132401	0.160974923	0.373635061	0.06579577	0.388723709	0.054805285	0.258979747	0.211275718	-0.343531926	0.092697857	-0.313111319	0.127502803	0.657454413	0.000355449
NR_029637 // MIR223 // microRNA 223 // Xq12 // 407008 /// ENST00000385204 // MIR223 // microRNA 223 // Xq12 // 407008	black	0.28235812	0.171459377	0.49011886	0.012877207	0.242572833	0.242677109	0.199937154	0.337947653	0.580752188	0.002334931	-0.021350291	0.919314382	0.341065484	0.095220626	-0.446552129	0.025239185	-0.136096351	0.516550052	-0.388626587	0.054871136	-0.242561287	0.242700228	0.459665777	0.020790629	0.337455946	0.099004573	0.388739283	0.054794731	-0.449901243	0.024036073	-0.505579142	0.009932026	0.792841254	2.29E-06
NM_000433 // NCF2 // neutrophil cytosolic factor 2 // 1q25 // 4688 /// NM_001127651 // NCF2 // neutrophil cytosolic factor 2 // 1q25 // 4688 /// NM_001190794 // NCF2 // neutrophil cytosolic factor 2 // 1q25 // 4688 /// ENST00000367535 // NCF2 // neutrophil cytosolic factor 2 // 1q25 // 4688 /// ENST00000367536 // NCF2 // neutrophil cytosolic factor 2 // 1q25 // 4688 /// ENST00000413720 // NCF2 //…	black	0.280082851	0.175085348	0.330838468	0.106230842	0.315093052	0.124982448	0.032915789	0.875879297	0.401439517	0.046700826	-0.1423357	0.497320577	0.033334438	0.874312802	-0.40421236	0.045065444	-0.083767572	0.690559523	-0.446664979	0.02519787	0.020979654	0.920710717	0.251012565	0.226162726	0.296995197	0.149382242	0.268201142	0.194888078	-0.28724519	0.163849156	-0.225887625	0.277600721	0.774132902	5.61E-06
NR_029701 // MIR146A // microRNA 146a // 5q34 // 406938 /// ENST00000385201 // MIR146A // microRNA 146a // 5q34 // 406938 /// ENST00000517927 // MIR146A // microRNA 146a // 5q34 // 406938 /// DQ658414 // LOC285628 // uncharacterized LOC285628 // 5q34 // 285628	black	0.277570515	0.179150748	0.097179243	0.643997731	0.114197576	0.586758806	0.356809903	0.07996822	0.100859181	0.631437729	0.467726943	0.01838813	0.304887282	0.138356718	-0.03942736	0.851569311	-0.330965979	0.106088015	0.005866063	0.977798653	-0.09852378	0.63939745	0.248416081	0.231161506	-0.05161051	0.806453169	-0.066753864	0.751216759	-0.087977365	0.675816429	-0.152991222	0.465323991	0.440091518	0.027697219
NM_000632 // ITGAM // integrin, alpha M (complement component 3 receptor 3 subunit) // 16p11.2 // 3684 /// NM_001145808 // ITGAM // integrin, alpha M (complement component 3 receptor 3 subunit) // 16p11.2 // 3684 /// ENST00000287497 // ITGAM // integrin, alpha M (complement component 3 receptor 3 subunit) // 16p11.2 // 3684 /// ENST00000544665 // ITGAM // integrin, alpha M (complement component 3…	black	0.274634642	0.183983913	0.306600916	0.136042153	0.054353026	0.796374277	0.327876855	0.109588315	0.38244574	0.059190019	0.126642773	0.546353956	0.194223752	0.352214501	-0.448386728	0.024574261	-0.254389551	0.21976973	-0.166632567	0.425975457	-0.324405308	0.113622732	0.588778074	0.001959419	0.391346396	0.05305015	0.442732205	0.026670264	-0.49219676	0.012443855	-0.553321845	0.004116255	0.840800081	1.43E-07
NM_025179 // PLXNA2 // plexin A2 // 1q32.2 // 5362 /// XM_005273165 // PLXNA2 // plexin A2 // 1q32.2 // 5362 /// XM_006711387 // PLXNA2 // plexin A2 // 1q32.2 // 5362 /// ENST00000367033 // PLXNA2 // plexin A2 // 1q32.2 // 5362 /// BC132676 // PLXNA2 // plexin A2 // 1q32.2 // 5362 /// BC136530 // PLXNA2 // plexin A2 // 1q32.2 // 5362	black	-0.271793812	0.188745644	-0.479299737	0.015339514	-0.286331538	0.165253534	-0.564226789	0.0033046	-0.432584277	0.030791425	-0.152424521	0.466998316	-0.082521736	0.694943938	0.245575707	0.236713079	0.211628609	0.309852428	0.365415882	0.072455679	0.002534196	0.990407864	-0.62634402	0.000809216	-0.109429655	0.60257261	-0.229464982	0.269857507	0.158661207	0.448744684	0.246680329	0.23454372	-0.549210013	0.004463214
NM_000791 // DHFR // dihydrofolate reductase // 5q11.2-q13.2 // 1719 /// NM_001290354 // DHFR // dihydrofolate reductase // 5q11.2-q13.2 // 1719 /// NM_001290357 // DHFR // dihydrofolate reductase // 5q11.2-q13.2 // 1719 /// NR_033423 // LOC1720 // dihydrofolate reductase pseudogene // 2p12 // 1720 /// NR_110936 // DHFR // dihydrofolate reductase // 5q11.2-q13.2 // 1719 /// ENST00000439211 // DHF…	black	-0.269506277	0.192641058	-0.456678441	0.021743256	0.011255872	0.957413548	0.197291567	0.34451027	-0.431694641	0.031175736	0.396335535	0.049832519	-0.01251249	0.952664097	-0.108121632	0.606942015	-0.206031352	0.323118013	-0.064430013	0.759623545	0.1640995	0.433141736	-0.046808902	0.824170859	0.077829912	0.711540249	-0.180278061	0.388500638	-0.020003288	0.924390159	0.192137489	0.357511376	0.418487724	0.037345681
NM_001256370 // SAMSN1 // SAM domain, SH3 domain and nuclear localization signals 1 // 21q11 // 64092 /// NM_001286523 // SAMSN1 // SAM domain, SH3 domain and nuclear localization signals 1 // 21q11 // 64092 /// NM_022136 // SAMSN1 // SAM domain, SH3 domain and nuclear localization signals 1 // 21q11 // 64092 /// ENST00000285670 // SAMSN1 // SAM domain, SH3 domain and nuclear localization signals…	black	0.263620612	0.202915935	0.314427093	0.125825335	0.446377397	0.025303264	0.156810422	0.454121771	0.521610495	0.00749193	-0.059036013	0.779237899	0.138393744	0.509428005	-0.476240586	0.016101816	-0.259172793	0.210923418	-0.360621529	0.076571278	0.12751074	0.543584794	0.2993194	0.146072336	0.135277843	0.51909905	0.16400135	0.433420715	-0.274240235	0.184639997	-0.168717772	0.420125009	0.805741202	1.17E-06
NM_020820 // PREX1 // phosphatidylinositol-3,4,5-trisphosphate-dependent Rac exchange factor 1 // 20q13.13 // 57580 /// ENST00000371941 // PREX1 // phosphatidylinositol-3,4,5-trisphosphate-dependent Rac exchange factor 1 // 20q13.13 // 57580 /// ENST00000482556 // PREX1 // phosphatidylinositol-3,4,5-trisphosphate-dependent Rac exchange factor 1 // 20q13.13 // 57580 /// AL136579 // PREX1 // phosph…	black	-0.259591321	0.210160983	-0.211417707	0.310346092	-0.286575793	0.164877263	0.53182952	0.006215332	-0.023640982	0.910689736	0.464660923	0.019273686	0.080516126	0.702022182	-0.264730749	0.200950005	-0.146925756	0.483405102	0.028900834	0.890924605	-0.471132072	0.017443835	0.584547611	0.002150339	0.479700235	0.015241945	0.297747278	0.148305412	-0.49092296	0.012708056	-0.494607999	0.011956147	0.88197837	5.65E-09
NM_001128843 // TNIP3 // TNFAIP3 interacting protein 3 // 4q27 // 79931 /// NM_001244764 // TNIP3 // TNFAIP3 interacting protein 3 // 4q27 // 79931 /// NM_024873 // TNIP3 // TNFAIP3 interacting protein 3 // 4q27 // 79931 /// ENST00000057513 // TNIP3 // TNFAIP3 interacting protein 3 // 4q27 // 79931 /// ENST00000507879 // TNIP3 // TNFAIP3 interacting protein 3 // 4q27 // 79931 /// ENST00000509841 …	black	0.257732324	0.213561781	0.195402323	0.349242796	0.317663992	0.121766989	0.348150086	0.088109284	0.265716874	0.199214594	0.416605591	0.038298751	0.179045923	0.391805271	-0.474492086	0.01655128	-0.375339824	0.064475362	-0.194874448	0.350571963	-0.083332134	0.692090848	0.290739951	0.15855479	0.154409413	0.461147614	0.166420386	0.426573248	-0.401176884	0.046858105	-0.312903883	0.127768735	0.624603932	0.000845152
ENST00000466086 // FTH1P2 // ferritin, heavy polypeptide 1 pseudogene 2 // --- // ---	black	-0.245534269	0.236794716	-0.341620128	0.094648896	-0.214495462	0.303189932	0.057110978	0.786270519	-0.387652988	0.05553467	0.140251504	0.503704155	-0.101832343	0.628132579	-0.216529243	0.298517785	-0.115542246	0.582331613	-0.234370245	0.259466984	-0.208770009	0.316584814	0.012943646	0.951034872	0.565635019	0.003210448	0.288563523	0.161837559	-0.350068733	0.086253994	-0.205588595	0.324181873	0.503999193	0.010204626
NM_001243093 // FYB // FYN binding protein // 5p13.1 // 2533 /// NM_001465 // FYB // FYN binding protein // 5p13.1 // 2533 /// NM_199335 // FYB // FYN binding protein // 5p13.1 // 2533 /// XM_006714464 // FYB // FYN binding protein // 5p13.1 // 2533 /// XM_006714465 // FYB // FYN binding protein // 5p13.1 // 2533 /// XM_006714466 // FYB // FYN binding protein // 5p13.1 // 2533 /// ENST00000351578…	black	-0.244860997	0.23812372	-0.20900228	0.31603447	-0.134587341	0.52125411	0.655705941	0.000373177	0.017684049	0.933136149	0.537144212	0.005627084	0.035991005	0.864383456	-0.210561694	0.31235476	-0.093801592	0.655610195	-0.064087364	0.760865385	-0.248327847	0.231332652	0.616988095	0.001019135	0.353548335	0.082964588	0.166758436	0.425621055	-0.322292364	0.116131072	-0.296556041	0.150013592	0.906880838	4.20E-10
NM_006682 // FGL2 // fibrinogen-like 2 // 7q11.23 // 10875 /// ENST00000248598 // FGL2 // fibrinogen-like 2 // 7q11.23 // 10875 /// BC033820 // FGL2 // fibrinogen-like 2 // 7q11.23 // 10875 /// BC073986 // FGL2 // fibrinogen-like 2 // 7q11.23 // 10875 /// BC017813 // FGL2 // fibrinogen-like 2 // 7q11.23 // 10875 /// AK310921 // FGL2 // fibrinogen-like 2 // 7q11.23 // 10875	black	0.244138676	0.239554999	0.236845039	0.254324277	0.363804819	0.073819358	0.393684033	0.051522974	0.426367098	0.033558191	0.258477234	0.212194643	0.081290636	0.699285869	-0.41973096	0.036726528	-0.164705171	0.431422346	-0.334781238	0.101879907	0.065602223	0.755379567	0.418760803	0.037208979	0.164258051	0.432691283	0.117319713	0.576501923	-0.270415509	0.191086193	-0.186823203	0.37121373	0.81587576	6.68E-07
NM_152997 // FDCSP // follicular dendritic cell secreted protein // 4q13|4q13 // 260436 /// ENST00000317987 // FDCSP // follicular dendritic cell secreted protein // 4q13|4q13 // 260436 /// AF086120 // FDCSP // follicular dendritic cell secreted protein // 4q13|4q13 // 260436 /// AF435080 // FDCSP // follicular dendritic cell secreted protein // 4q13|4q13 // 260436 /// AY190326 // FDCSP // follic…	black	-0.243546434	0.240732738	-0.060587292	0.773582916	-0.283393738	0.16982646	0.531398473	0.006265223	-0.067193594	0.749629052	0.30473407	0.138565028	-0.152982105	0.465350902	-0.22363675	0.282544361	-0.097006711	0.644588969	-0.024731243	0.906588199	-0.371571507	0.067421772	0.610809593	0.001182168	0.413183495	0.040080942	0.35565974	0.081015349	-0.366325684	0.071694126	-0.415566237	0.038833259	0.599707622	0.001531894
NM_003585 // DOC2B // double C2-like domains, beta // 17p13.3 // 8447 /// ENST00000496357 // DOC2B // double C2-like domains, beta // 17p13.3 // 8447 /// D70830 // DOC2B // double C2-like domains, beta // 17p13.3 // 8447	black	0.241685839	0.24445746	0.285803325	0.166069296	0.259573055	0.210194219	0.359787889	0.077304676	0.332404355	0.104486701	0.290596727	0.158769362	0.038147567	0.856337555	-0.581299486	0.002307507	-0.374448384	0.06516325	-0.179045419	0.391806627	-0.212808154	0.307100355	0.40333184	0.045579806	0.261295549	0.207075606	0.318042904	0.121298236	-0.550680923	0.004336365	-0.482552631	0.014561681	0.632590133	0.000690875
NM_001736 // C5AR1 // complement component 5a receptor 1 // 19q13.3-q13.4 // 728 /// ENST00000355085 // C5AR1 // complement component 5a receptor 1 // 19q13.3-q13.4 // 728 /// BC008982 // C5AR1 // complement component 5a receptor 1 // 19q13.3-q13.4 // 728 /// BT007358 // C5AR1 // complement component 5a receptor 1 // 19q13.3-q13.4 // 728 /// M62505 // C5AR1 // complement component 5a receptor 1 /…	black	-0.239971426	0.247922774	-0.329875637	0.10731391	-0.43236982	0.030883719	0.158239256	0.449967602	-0.155153134	0.458965299	0.209525843	0.314796081	0.032577961	0.877143708	-0.012247727	0.953664656	0.101059619	0.630756416	0.003840272	0.985464685	-0.452212744	0.02323308	0.31582725	0.124057962	0.491716701	0.012542887	0.317714813	0.121704041	-0.327424403	0.110108054	-0.359788475	0.077304158	0.709573763	7.12E-05
NR_029683 // MIR142 // microRNA 142 // 17q22 // 406934 /// ENST00000384835 // MIR142 // microRNA 142 // 17q22 // 406934 /// ENST00000579003 // MIR142 // microRNA 142 // 17q22 // 406934	black	-0.237687973	0.252587847	-0.220573866	0.28936028	-0.075222448	0.720819596	0.555083301	0.003974759	0.054023854	0.797582362	0.475960641	0.016173097	-0.035468481	0.866334943	-0.119114677	0.570641062	-0.027062667	0.897825361	0.064306892	0.760069701	-0.068253042	0.745807838	0.467535423	0.018442456	0.229470177	0.269846365	0.034641862	0.869423692	-0.131941351	0.529551836	-0.108509442	0.605645171	0.726112493	3.97E-05
NM_001270764 // CHST15 // carbohydrate (N-acetylgalactosamine 4-sulfate 6-O) sulfotransferase 15 // 10q26 // 51363 /// NM_015892 // CHST15 // carbohydrate (N-acetylgalactosamine 4-sulfate 6-O) sulfotransferase 15 // 10q26 // 51363 /// XM_005269891 // CHST15 // carbohydrate (N-acetylgalactosamine 4-sulfate 6-O) sulfotransferase 15 // 10q26 // 51363 /// ENST00000346248 // CHST15 // carbohydrate (N-…	black	-0.237425016	0.253128704	-0.3064559	0.136236936	-0.414291245	0.039497002	0.560885931	0.003537381	-0.023641895	0.910686302	0.48426147	0.014166236	-0.01306194	0.950587906	-0.03733251	0.859376851	0.018923861	0.928459745	0.384197317	0.057940257	-0.452679863	0.023073476	0.667079448	0.000270387	0.272870507	0.186931041	0.198865304	0.340597388	-0.28785118	0.162922326	-0.389560092	0.054240733	0.697204714	0.000107474
NM_001061 // TBXAS1 // thromboxane A synthase 1 (platelet) // 7q34-q35 // 6916 /// NM_001130966 // TBXAS1 // thromboxane A synthase 1 (platelet) // 7q34-q35 // 6916 /// NM_001166253 // TBXAS1 // thromboxane A synthase 1 (platelet) // 7q34-q35 // 6916 /// NM_030984 // TBXAS1 // thromboxane A synthase 1 (platelet) // 7q34-q35 // 6916 /// NR_029394 // TBXAS1 // thromboxane A synthase 1 (platelet) //…	black	0.235390353	0.257339088	0.216605468	0.298343552	0.322076748	0.116389301	0.319287645	0.119767631	0.331187788	0.105839903	0.175326837	0.401875964	0.159750821	0.44559487	-0.543120177	0.005022259	-0.213273038	0.306019866	-0.360695727	0.07650626	-0.007523633	0.971527447	0.354471374	0.08210813	0.312552707	0.128219857	0.23519719	0.257741148	-0.416098956	0.038558564	-0.29290989	0.155328905	0.870375717	1.56E-08
NM_000168 // GLI3 // GLI family zinc finger 3 // 7p13 // 2737 /// ENST00000395925 // GLI3 // GLI family zinc finger 3 // 7p13 // 2737 /// ENST00000448703 // GLI3 // GLI family zinc finger 3 // 7p13 // 2737 /// ENST00000479210 // GLI3 // GLI family zinc finger 3 // 7p13 // 2737 /// AK299299 // GLI3 // GLI family zinc finger 3 // 7p13 // 2737 /// AK308429 // GLI3 // GLI family zinc finger 3 // 7p13…	black	-0.233556206	0.261173164	-0.420247936	0.036471478	-0.250577862	0.226994565	-0.57281863	0.002764819	-0.30021015	0.144817802	-0.224115383	0.2814885	-0.095773915	0.648819639	0.175230434	0.40213892	0.22018609	0.290230514	0.406071955	0.04399415	0.001825488	0.993090305	-0.541571181	0.00517351	-0.162302364	0.438265186	-0.225484833	0.278481318	0.12339827	0.556762562	0.210649142	0.312149193	-0.505056053	0.010021601
NM_001164114 // CASS4 // Cas scaffolding protein family member 4 // 20q13.31 // 57091 /// NM_001164115 // CASS4 // Cas scaffolding protein family member 4 // 20q13.31 // 57091 /// NM_001164116 // CASS4 // Cas scaffolding protein family member 4 // 20q13.31 // 57091 /// NM_020356 // CASS4 // Cas scaffolding protein family member 4 // 20q13.31 // 57091 /// ENST00000360314 // CASS4 // Cas scaffoldin…	black	0.232858295	0.262641691	0.165100346	0.430302509	0.190339632	0.362113317	0.153835037	0.462836712	0.20798748	0.318443266	0.117850933	0.574764642	0.251581233	0.225077605	-0.424371848	0.03448696	-0.285510836	0.166522224	-0.424076855	0.034625996	-0.128530423	0.540339952	0.209514979	0.314821749	0.366872731	0.071239173	0.28540088	0.166692718	-0.427895102	0.032860499	-0.334917756	0.101731665	0.739327534	2.42E-05
NM_004946 // DOCK2 // dedicator of cytokinesis 2 // 5q35.1 // 1794 /// XM_005265830 // DOCK2 // dedicator of cytokinesis 2 // 5q35.1 // 1794 /// ENST00000256935 // DOCK2 // dedicator of cytokinesis 2 // 5q35.1 // 1794 /// ENST00000520181 // DOCK2 // dedicator of cytokinesis 2 // 5q35.1 // 1794 /// ENST00000520836 // DOCK2 // dedicator of cytokinesis 2 // 5q35.1 // 1794 /// ENST00000520908 // DOCK…	black	-0.230506396	0.267629605	-0.100414406	0.632950613	-0.181169998	0.386118347	0.780547477	4.17E-06	-0.002626014	0.990060342	0.564070962	0.003315161	0.078175141	0.710314612	-0.172803396	0.408790707	-0.106182258	0.613444592	0.043067766	0.838034107	-0.311203959	0.129963204	0.730625336	3.37E-05	0.238941998	0.250018871	0.122493244	0.55968194	-0.306067355	0.136759811	-0.346947834	0.089287033	0.734341498	2.93E-05
ENST00000363519 // RNU6-509P // RNA, U6 small nuclear 509, pseudogene // --- // ---	black	-0.229790653	0.269159525	-0.362692976	0.074771825	-0.15800935	0.450634667	0.001954665	0.992601367	-0.073015137	0.728705044	0.131421316	0.531189982	0.285950073	0.165842379	-0.161853374	0.439550264	-0.097776512	0.641952614	0.072528845	0.730445923	-0.102508059	0.625841729	0.087223099	0.678449611	0.147135307	0.482774563	0.019147206	0.927617556	-0.192397652	0.356848301	-0.088583227	0.673704005	0.495390426	0.011801327
NM_001256841 // CD300A // CD300a molecule // 17q25.1 // 11314 /// NM_007261 // CD300A // CD300a molecule // 17q25.1 // 11314 /// XM_006721656 // CD300A // CD300a molecule // 17q25.1 // 11314 /// ENST00000310828 // CD300A // CD300a molecule // 17q25.1 // 11314 /// ENST00000360141 // CD300A // CD300a molecule // 17q25.1 // 11314 /// ENST00000577511 // CD300A // CD300a molecule // 17q25.1 // 11314 /…	black	0.226983456	0.275213947	0.215255499	0.301438643	0.039973984	0.849534237	0.104201068	0.620116805	0.309781568	0.131820264	-0.05916878	0.778753482	0.13909453	0.507265124	-0.458069568	0.021295329	-0.164813468	0.431115301	-0.235790673	0.256507135	-0.251911648	0.224448708	0.42939165	0.032188443	0.413914286	0.039694951	0.442763229	0.026658383	-0.476147785	0.016125417	-0.465285302	0.019090586	0.853963084	5.66E-08
ENST00000487916 // RN7SL291P // RNA, 7SL, cytoplasmic 291, pseudogene // --- // ---	black	0.226575452	0.27610107	0.300391883	0.144562798	0.095629451	0.649316104	-0.285754459	0.166144906	0.364958358	0.072840978	-0.384043693	0.058049043	0.314887527	0.125242136	-0.313812985	0.126606247	0.132583515	0.527532292	-0.35662106	0.080139438	-0.157340198	0.452579161	0.10626779	0.613157209	0.28208696	0.171888734	0.397718623	0.04896812	-0.304799173	0.138476486	-0.318633317	0.120570461	0.443301425	0.026452965
NM_000775 // CYP2J2 // cytochrome P450, family 2, subfamily J, polypeptide 2 // 1p31.3-p31.2 // 1573 /// ENST00000371204 // CYP2J2 // cytochrome P450, family 2, subfamily J, polypeptide 2 // 1p31.3-p31.2 // 1573 /// ENST00000466095 // CYP2J2 // cytochrome P450, family 2, subfamily J, polypeptide 2 // 1p31.3-p31.2 // 1573 /// ENST00000468257 // CYP2J2 // cytochrome P450, family 2, subfamily J, pol…	black	0.221538834	0.287201861	-0.042937655	0.83851712	0.000560926	0.997876806	-0.195292197	0.349519842	-0.408449112	0.042654002	0.037244815	0.859703977	-0.091454911	0.663724343	0.09443038	0.653442411	-0.116881981	0.577935198	0.144586431	0.490472376	0.096350129	0.646840879	-0.316527087	0.123181383	-0.161238115	0.441314506	-0.131606675	0.530605812	0.128005561	0.542009043	0.157159788	0.45310417	-0.548717221	0.004506406
NM_000295 // SERPINA1 // serpin peptidase inhibitor, clade A (alpha-1 antiproteinase, antitrypsin), member 1 // 14q32.1 // 5265 /// NM_001002236 // SERPINA1 // serpin peptidase inhibitor, clade A (alpha-1 antiproteinase, antitrypsin), member 1 // 14q32.1 // 5265 /// NM_001127700 // SERPINA1 // serpin peptidase inhibitor, clade A (alpha-1 antiproteinase, antitrypsin), member 1 // 14q32.1 // 5265 /…	black	0.221149993	0.28807039	0.289232874	0.160822904	0.072945555	0.72895406	0.043341664	0.837017501	0.361727892	0.075606136	-0.123093254	0.55774569	0.19926739	0.339601935	-0.533759912	0.005995973	-0.195601096	0.348743069	-0.258340266	0.212445578	-0.318875442	0.120272929	0.35544817	0.081209092	0.435977898	0.029360115	0.484360852	0.014143513	-0.576311034	0.002567938	-0.562137286	0.003448613	0.812246052	8.20E-07
NM_177551 // HCAR2 // hydroxycarboxylic acid receptor 2 // 12q24.31 // 338442 /// ENST00000328880 // HCAR2 // hydroxycarboxylic acid receptor 2 // 12q24.31 // 338442 /// AK290915 // HCAR2 // hydroxycarboxylic acid receptor 2 // 12q24.31 // 338442 /// BC027965 // HCAR2 // hydroxycarboxylic acid receptor 2 // 12q24.31 // 338442 /// BC056419 // HCAR2 // hydroxycarboxylic acid receptor 2 // 12q24.31 …	black	0.220637807	0.289216946	0.353596786	0.082919465	0.305266156	0.137842562	0.051626046	0.806395985	0.364774309	0.072996413	-0.129281016	0.537957199	0.134734331	0.520794995	-0.456726915	0.02172752	-0.238412265	0.251101988	-0.450944188	0.023671031	-0.023829089	0.909981922	0.271766555	0.188791738	0.279701547	0.175698194	0.33126046	0.105758708	-0.343566947	0.092662401	-0.283771538	0.169233478	0.712864057	6.36E-05
ENST00000384180 // RNU6-1013P // RNA, U6 small nuclear 1013, pseudogene // --- // ---	black	-0.213123518	0.306367127	-0.309732428	0.131884762	-0.253026717	0.222334994	-0.306871028	0.13567988	-0.166845136	0.425377034	-0.125024044	0.5515357	-0.316530224	0.123177465	0.112295717	0.593045201	0.138460173	0.509222788	0.211763691	0.30953649	-0.08598473	0.682780767	-0.224093259	0.281537251	-0.00307565	0.988358541	0.026241712	0.90090971	0.028972314	0.890656409	0.048340908	0.818508315	-0.36640393	0.071628918
NM_001785 // CDA // cytidine deaminase // 1p36.2-p35 // 978 /// ENST00000375071 // CDA // cytidine deaminase // 1p36.2-p35 // 978 /// ENST00000461985 // CDA // cytidine deaminase // 1p36.2-p35 // 978 /// AY634312 // CDA // cytidine deaminase // 1p36.2-p35 // 978 /// BC048284 // CDA // cytidine deaminase // 1p36.2-p35 // 978 /// BC054036 // CDA // cytidine deaminase // 1p36.2-p35 // 978 /// L27943…	black	0.212643127	0.307484479	0.317524822	0.121939488	-0.024931086	0.905836644	0.203793618	0.328516629	0.2949291	0.152369098	-0.020429471	0.922783898	0.236211051	0.255635373	-0.519754942	0.007745745	-0.062600103	0.766262201	-0.371609178	0.067391814	-0.410144958	0.041717783	0.541127132	0.005217569	0.533710653	0.006001488	0.602322441	0.001442407	-0.605488927	0.001340081	-0.644012788	0.000512786	0.76987302	6.80E-06
ENST00000519973 // SLC25A37 // solute carrier family 25 (mitochondrial iron transporter), member 37 // 8p21.2 // 51312 /// AF495725 // SLC25A37 // solute carrier family 25 (mitochondrial iron transporter), member 37 // 8p21.2 // 51312	black	-0.210818913	0.311750347	-0.651655822	0.000417227	-0.259461291	0.210397659	0.28623603	0.165400825	-0.232772882	0.262821782	0.572766487	0.002767853	0.042265125	0.841014661	-0.034227346	0.870973281	-0.057615483	0.78442584	0.499751995	0.010968357	-0.081076148	0.700043284	0.24442762	0.238981779	0.00436906	0.983463489	-0.169579558	0.417720028	-0.079874986	0.704290041	0.02133184	0.919383889	0.604792183	0.001362044
NM_001005474 // NFKBIZ // nuclear factor of kappa light polypeptide gene enhancer in B-cells inhibitor, zeta // 3p12-q12 // 64332 /// NM_031419 // NFKBIZ // nuclear factor of kappa light polypeptide gene enhancer in B-cells inhibitor, zeta // 3p12-q12 // 64332 /// ENST00000326151 // NFKBIZ // nuclear factor of kappa light polypeptide gene enhancer in B-cells inhibitor, zeta // 3p12-q12 // 64332 /…	black	-0.210726138	0.311968266	-0.201745051	0.333506411	0.038429406	0.855287055	0.46493541	0.019193017	0.018482532	0.930124119	0.596384772	0.001652452	0.166119763	0.427420993	-0.460684995	0.020473482	-0.302183601	0.142065855	-0.074744522	0.722524631	-0.185551249	0.374537818	0.345183251	0.091037015	0.314960893	0.12514939	0.130792516	0.533173937	-0.448014061	0.024708171	-0.316101218	0.123714265	0.821392815	4.84E-07
NM_000397 // CYBB // cytochrome b-245, beta polypeptide // Xp21.1 // 1536 /// ENST00000378588 // CYBB // cytochrome b-245, beta polypeptide // Xp21.1 // 1536 /// AK289753 // CYBB // cytochrome b-245, beta polypeptide // Xp21.1 // 1536 /// AK301476 // CYBB // cytochrome b-245, beta polypeptide // Xp21.1 // 1536 /// AK301491 // CYBB // cytochrome b-245, beta polypeptide // Xp21.1 // 1536 /// AK3040…	black	0.209333799	0.31524998	0.375343119	0.06447283	0.302245768	0.141979777	0.575931844	0.002588719	0.315285785	0.124739279	0.347193728	0.089045194	0.210357365	0.312835403	-0.383530418	0.058413659	-0.187073006	0.370562915	-0.364240133	0.073448973	-0.047394945	0.822003723	0.543723675	0.004964349	0.140628078	0.502547786	0.122444644	0.559838906	-0.295466566	0.151588062	-0.285403627	0.166688457	0.645566994	0.000491947
NM_001001437 // CCL3L3 // chemokine (C-C motif) ligand 3-like 3 // 17q21.1 // 414062 /// NM_021006 // CCL3L1 // chemokine (C-C motif) ligand 3-like 1 // 17q21.1 // 6349 /// NR_111964 // CCL3L1 // chemokine (C-C motif) ligand 3-like 1 // 17q21.1 // 6349 /// BC007783 // CCL3L3 // chemokine (C-C motif) ligand 3-like 3 // 17q21.1 // 414062 /// BC027888 // CCL3L1 // chemokine (C-C motif) ligand 3-like…	black	0.204908308	0.325820616	-0.0083778	0.968296429	-0.137684948	0.511620181	-0.058861984	0.779872984	-0.040953718	0.845889047	0.083892908	0.690118968	0.237419238	0.253140597	-0.490606805	0.012774343	-0.256980209	0.214948146	-0.272966762	0.186769406	-0.441449231	0.02716531	0.21152584	0.31009292	0.519091117	0.007838274	0.528473128	0.006612767	-0.644135284	0.000511116	-0.572909445	0.002759541	0.670702319	0.000243319
NR_029622 // MIR205 // microRNA 205 // 1q32.2 // 406988 /// ENST00000384891 // MIR205 // microRNA 205 // 1q32.2 // 406988 /// AK002208 // MIR205HG // MIR205 host gene (non-protein coding) // 1q32.2 // 642587 /// BC063704 // MIR205HG // MIR205 host gene (non-protein coding) // 1q32.2 // 642587	black	-0.204080194	0.327822227	-0.135212989	0.519301277	0.009779177	0.962996583	-0.272411884	0.187702503	0.016964248	0.935852138	-0.078393738	0.709538909	-0.18281292	0.381752092	0.15248368	0.466823384	0.010618528	0.959822971	0.273399407	0.186044078	0.091711826	0.662834187	-0.387009011	0.055976972	-0.253492956	0.22145515	-0.277894232	0.178623275	0.170751148	0.414462654	0.20910616	0.315788524	-0.438051504	0.028512146
NM_022355 // DPEP2 // dipeptidase 2 // 16q22.1 // 64174 /// XM_005256090 // DPEP2 // dipeptidase 2 // 16q22.1 // 64174 /// ENST00000268795 // DPEP2 // dipeptidase 2 // 16q22.1 // 64174 /// ENST00000393847 // DPEP2 // dipeptidase 2 // 16q22.1 // 64174 /// ENST00000572624 // DPEP2 // dipeptidase 2 // 16q22.1 // 64174 /// ENST00000572888 // DPEP2 // dipeptidase 2 // 16q22.1 // 64174 /// ENST00000574…	black	0.203487938	0.329258307	0.126142362	0.547953426	-0.176224389	0.399432374	0.109031013	0.603902859	0.167052859	0.424792692	0.020273727	0.923370856	0.14372886	0.493076076	-0.221841674	0.28652657	0.147918443	0.480421791	-0.31394349	0.126440001	-0.425301089	0.034051893	0.421847578	0.035691196	0.524902818	0.00705869	0.427740827	0.032930412	-0.432539282	0.030810771	-0.494165153	0.012044515	0.737070619	2.64E-05
NM_000854 // GSTT2 // glutathione S-transferase theta 2 // 22q11.23 // 2953 /// NM_001080843 // GSTT2B // glutathione S-transferase theta 2B (gene/pseudogene) // 22q11.23 // 653689 /// XM_005261590 // GSTT2 // glutathione S-transferase theta 2 // 22q11.23 // 2953 /// XM_006725408 // GSTT2B // glutathione S-transferase theta 2B (gene/pseudogene) // 22q11.23 // 653689 /// ENST00000215780 // GSTT2 /…	black	0.203349046	0.329595636	0.224028136	0.281680781	0.271051743	0.190003317	-0.201643019	0.333756118	0.005427005	0.979460007	-0.118733377	0.571883852	0.11574393	0.581668844	-0.108832603	0.604565401	0.214696031	0.302727167	-0.232400523	0.26360781	0.204496592	0.326814833	-0.285306355	0.166839384	-0.087783414	0.676493168	-0.091324871	0.664175072	0.036949841	0.860804472	0.141547436	0.499730173	-0.399707664	0.047745639
NM_001289158 // EMR3 // egf-like module containing, mucin-like, hormone receptor-like 3 // 19p13.1 // 84658 /// NM_032571 // EMR3 // egf-like module containing, mucin-like, hormone receptor-like 3 // 19p13.1 // 84658 /// ENST00000253673 // EMR3 // egf-like module containing, mucin-like, hormone receptor-like 3 // 19p13.1 // 84658 /// ENST00000344373 // EMR3 // egf-like module containing, mucin-li…	black	0.203273741	0.329778617	0.261794305	0.206178479	0.229343508	0.270118147	0.08673478	0.680156315	0.354755426	0.081845917	-0.037028057	0.860512637	0.136164188	0.516339065	-0.503199883	0.010344884	-0.22871887	0.271460945	-0.436545178	0.02912615	-0.109831372	0.601233346	0.261587059	0.206550938	0.423756339	0.034777568	0.383724984	0.058275238	-0.447939784	0.024734931	-0.367038307	0.071101907	0.808881242	9.88E-07
ENST00000518881 // SLC25A37 // solute carrier family 25 (mitochondrial iron transporter), member 37 // 8p21.2 // 51312 /// ENST00000520654 // SLC25A37 // solute carrier family 25 (mitochondrial iron transporter), member 37 // 8p21.2 // 51312 /// ENST00000523883 // SLC25A37 // solute carrier family 25 (mitochondrial iron transporter), member 37 // 8p21.2 // 51312 /// ENST00000523930 // SLC25A37 //…	black	-0.202858114	0.330789646	-0.398709972	0.048355802	-0.261223554	0.207205325	0.285243639	0.166936744	-0.142654466	0.496347803	0.41349474	0.039916186	-0.043556494	0.836220307	-0.303130309	0.140759068	-0.06481122	0.758242642	0.197506552	0.343974168	-0.312634312	0.128114924	0.373422818	0.065961604	0.35065056	0.085697239	0.23272769	0.262917098	-0.418348277	0.037415642	-0.332386301	0.104506689	0.786983479	3.06E-06
NM_001137605 // PARVG // parvin, gamma // 22q13.31 // 64098 /// NM_022141 // PARVG // parvin, gamma // 22q13.31 // 64098 /// ENST00000356909 // PARVG // parvin, gamma // 22q13.31 // 64098 /// ENST00000415224 // PARVG // parvin, gamma // 22q13.31 // 64098 /// ENST00000422871 // PARVG // parvin, gamma // 22q13.31 // 64098 /// ENST00000444313 // PARVG // parvin, gamma // 22q13.31 // 64098 /// ENST00…	black	-0.201190872	0.334864043	0.074936303	0.721840284	-0.216919803	0.297625726	0.639394854	0.000579289	0.141294024	0.500506038	0.365961925	0.071997875	0.142422018	0.497057068	-0.288036232	0.162640034	0.000665746	0.997480043	-0.236924259	0.254160755	-0.524566368	0.007101979	0.729433554	3.52E-05	0.549066992	0.004475713	0.446744173	0.025168908	-0.542166061	0.005114976	-0.60967243	0.0012145	0.805198438	1.21E-06
NM_001024465 // SOD2 // superoxide dismutase 2, mitochondrial // 6q25.3 // 6648 /// NM_001024466 // SOD2 // superoxide dismutase 2, mitochondrial // 6q25.3 // 6648 /// ENST00000367054 // SOD2 // superoxide dismutase 2, mitochondrial // 6q25.3 // 6648 /// ENST00000367054 // LOC100129518 // uncharacterized LOC100129518 // 6q25.3 // 100129518 /// ENST00000367055 // SOD2 // superoxide dismutase 2, mi…	black	-0.19875871	0.340861578	-0.453743502	0.022713365	-0.201793202	0.333388605	0.434010843	0.030183094	-0.144657406	0.490257194	0.63482514	0.000652334	0.110307281	0.599648363	-0.176803012	0.397861503	-0.19866862	0.341084958	0.190362878	0.362053596	-0.216517865	0.298543799	0.389876726	0.054028192	0.230541214	0.267555321	0.05666924	0.787886615	-0.266996482	0.19697797	-0.200654718	0.336180676	0.812886188	7.91E-07
NM_000561 // GSTM1 // glutathione S-transferase mu 1 // 1p13.3 // 2944 /// NM_146421 // GSTM1 // glutathione S-transferase mu 1 // 1p13.3 // 2944 /// XM_005270782 // GSTM1 // glutathione S-transferase mu 1 // 1p13.3 // 2944 /// ENST00000309851 // GSTM1 // glutathione S-transferase mu 1 // 1p13.3 // 2944 /// ENST00000349334 // GSTM1 // glutathione S-transferase mu 1 // 1p13.3 // 2944 /// ENST00000…	black	-0.197784461	0.34328189	-0.058617694	0.780764706	-0.010735143	0.959382092	-0.189894445	0.363258178	-0.200993522	0.335348315	-0.266109824	0.198525923	-0.170584085	0.41492628	0.136750053	0.514518651	-0.081812639	0.697443702	-0.214414765	0.303376246	0.095799185	0.648732812	-0.312477825	0.128316201	0.019739748	0.925383575	-0.007024702	0.973414931	0.110452253	0.599165895	0.167492896	0.423556283	-0.341271622	0.095007837
NM_000607 // ORM1 // orosomucoid 1 // 9q32 // 5004 /// ENST00000259396 // ORM1 // orosomucoid 1 // 9q32 // 5004 /// ENST00000477456 // ORM1 // orosomucoid 1 // 9q32 // 5004 /// BC007032 // ORM1 // orosomucoid 1 // 9q32 // 5004 /// BC026238 // ORM1 // orosomucoid 1 // 9q32 // 5004 /// BC104818 // ORM1 // orosomucoid 1 // 9q32 // 5004 /// BC104820 // ORM1 // orosomucoid 1 // 9q32 // 5004 /// BC1433…	black	0.197649089	0.343619001	-0.05898873	0.779410436	0.075472291	0.719928774	-0.139107281	0.507225812	-0.210486784	0.312530917	0.131006661	0.532497888	0.293039799	0.155137264	-0.291861946	0.15688095	-0.305749443	0.137188707	-0.28537873	0.166727078	-0.000763098	0.997111554	-0.047995188	0.819785392	0.240363036	0.247128408	0.126568687	0.546590621	-0.212726696	0.307289923	-0.094738769	0.652380215	0.469012369	0.018026878
NM_002089 // CXCL2 // chemokine (C-X-C motif) ligand 2 // 4q21 // 2920 /// ENST00000296031 // CXCL2 // chemokine (C-X-C motif) ligand 2 // 4q21 // 2920 /// ENST00000508487 // CXCL2 // chemokine (C-X-C motif) ligand 2 // 4q21 // 2920 /// BC015753 // CXCL2 // chemokine (C-X-C motif) ligand 2 // 4q21 // 2920 /// M36820 // CXCL2 // chemokine (C-X-C motif) ligand 2 // 4q21 // 2920 /// M57731 // CXCL2 …	black	0.197394196	0.344254286	0.11285785	0.591184136	0.028486547	0.892479246	0.426922595	0.033303195	0.257259689	0.214432279	0.372300239	0.066844074	0.275224271	0.183006088	-0.350071468	0.086251371	-0.310505765	0.130872378	-0.096820247	0.645228186	-0.343058722	0.093177945	0.461624098	0.020184758	0.338279801	0.098131211	0.285690577	0.166243788	-0.473582797	0.016789048	-0.493844213	0.012108893	0.739432016	2.41E-05
NM_001136230 // HSD17B13 // hydroxysteroid (17-beta) dehydrogenase 13 // 4q22.1 // 345275 /// NM_178135 // HSD17B13 // hydroxysteroid (17-beta) dehydrogenase 13 // 4q22.1 // 345275 /// ENST00000302219 // HSD17B13 // hydroxysteroid (17-beta) dehydrogenase 13 // 4q22.1 // 345275 /// ENST00000328546 // HSD17B13 // hydroxysteroid (17-beta) dehydrogenase 13 // 4q22.1 // 345275 /// AK292784 // HSD17B13…	black	0.196893451	0.345504356	0.111071419	0.597107155	0.233381848	0.261539547	-0.450513842	0.023821109	-0.143868152	0.492652697	-0.317392581	0.122103564	-0.216479422	0.298631699	0.375280564	0.064520917	0.029165912	0.889930086	0.112664046	0.591825483	0.435970944	0.029362992	-0.620200071	0.000942321	-0.491875001	0.012510159	-0.386353312	0.056430131	0.515996642	0.008281874	0.514068706	0.008568688	-0.794573355	2.10E-06
NM_003486 // SLC7A5 // solute carrier family 7 (amino acid transporter light chain, L system), member 5 // 16q24.3 // 8140 /// ENST00000261622 // SLC7A5 // solute carrier family 7 (amino acid transporter light chain, L system), member 5 // 16q24.3 // 8140 /// ENST00000563489 // SLC7A5 // solute carrier family 7 (amino acid transporter light chain, L system), member 5 // 16q24.3 // 8140 /// ENST00…	black	0.195680169	0.348544393	0.473038995	0.016932577	0.040644466	0.847039318	0.286254064	0.165373006	0.475618203	0.016260643	-0.028504988	0.892410038	0.146999151	0.483184209	-0.538829593	0.005450616	-0.193045161	0.355201137	-0.402144661	0.046280594	-0.474604569	0.01652206	0.589227153	0.001940031	0.5373533	0.005604934	0.611117433	0.001173544	-0.661200261	0.000319919	-0.732441324	3.14E-05	0.733448898	3.03E-05
ENST00000364171 // RNA5SP242 // RNA, 5S ribosomal pseudogene 242 // --- // ---	black	-0.191802599	0.358365975	-0.135295237	0.519044819	-0.004679857	0.982287324	0.119624169	0.568982324	0.025532483	0.903575428	0.082044158	0.696627195	0.207709955	0.319103964	-0.397151959	0.049320841	-0.002297051	0.991305444	-0.381006807	0.060232233	-0.144104145	0.491935813	0.14236489	0.497231456	0.475117856	0.016389256	0.286474312	0.165033519	-0.429978976	0.031927712	-0.253746547	0.220977576	0.588128326	0.001987763
NM_004417 // DUSP1 // dual specificity phosphatase 1 // 5q34 // 1843 /// ENST00000239223 // DUSP1 // dual specificity phosphatase 1 // 5q34 // 1843 /// AK298047 // DUSP1 // dual specificity phosphatase 1 // 5q34 // 1843 /// AK298658 // DUSP1 // dual specificity phosphatase 1 // 5q34 // 1843 /// AK299391 // DUSP1 // dual specificity phosphatase 1 // 5q34 // 1843 /// AK300487 // DUSP1 // dual speci…	black	-0.188393424	0.367133809	-0.428783942	0.03246001	-0.185652504	0.374272574	0.106905985	0.611014636	-0.099592444	0.63575026	0.332883947	0.103956782	0.095539094	0.649626698	-0.128330675	0.540974877	-0.036296099	0.863244368	0.034069934	0.871561854	-0.238223425	0.251488838	0.120559445	0.565942981	0.321172021	0.117477415	0.147084717	0.48292675	-0.296648537	0.149880457	-0.19963187	0.338701087	0.703827489	8.65E-05
NM_005564 // LCN2 // lipocalin 2 // 9q34 // 3934 /// ENST00000277480 // LCN2 // lipocalin 2 // 9q34 // 3934 /// ENST00000372998 // LCN2 // lipocalin 2 // 9q34 // 3934 /// ENST00000373017 // LCN2 // lipocalin 2 // 9q34 // 3934 /// ENST00000470902 // LCN2 // lipocalin 2 // 9q34 // 3934 /// ENST00000488391 // LCN2 // lipocalin 2 // 9q34 // 3934 /// ENST00000494317 // LCN2 // lipocalin 2 // 9q34 // 3…	black	-0.187253416	0.370093302	-0.220314626	0.289941876	-0.068448613	0.745103085	0.517907781	0.008005505	-0.171963729	0.411106125	0.676975905	0.00020201	0.072692284	0.729860682	-0.405938468	0.044070376	-0.398940913	0.048214024	-0.072827703	0.729375886	-0.303054103	0.140863938	0.329386111	0.107867688	0.389315787	0.054405167	0.206014058	0.323159526	-0.503749201	0.010248322	-0.390419196	0.053665567	0.682198131	0.000172443
NM_001172129 // HCK // HCK proto-oncogene, Src family tyrosine kinase // 20q11-q12 // 3055 /// NM_001172130 // HCK // HCK proto-oncogene, Src family tyrosine kinase // 20q11-q12 // 3055 /// NM_001172131 // HCK // HCK proto-oncogene, Src family tyrosine kinase // 20q11-q12 // 3055 /// NM_001172132 // HCK // HCK proto-oncogene, Src family tyrosine kinase // 20q11-q12 // 3055 /// NM_001172133 // HCK…	black	0.186587887	0.371827407	0.248281776	0.231422048	0.18942024	0.364479985	0.272432915	0.187667078	0.370072764	0.068621925	0.08780184	0.676428867	0.158887756	0.448088814	-0.487308771	0.013482987	-0.177668429	0.395518523	-0.382190484	0.059373874	-0.176587069	0.398447347	0.467223055	0.018531343	0.388596397	0.054891619	0.347555507	0.088690276	-0.468109539	0.018279994	-0.417340091	0.037924549	0.935664705	6.89E-12
NM_001025367 // VEGFA // vascular endothelial growth factor A // 6p12 // 7422 /// NM_001025368 // VEGFA // vascular endothelial growth factor A // 6p12 // 7422 /// NM_001025370 // VEGFA // vascular endothelial growth factor A // 6p12 // 7422 /// NM_001033756 // VEGFA // vascular endothelial growth factor A // 6p12 // 7422 /// NM_001171622 // VEGFA // vascular endothelial growth factor A // 6p12 /…	black	-0.186331033	0.372497922	-0.10718904	0.610065345	0.118040193	0.574146252	0.127123524	0.544819364	0.19955668	0.33888681	0.160773804	0.442648405	0.008714798	0.967021815	-0.413924232	0.039689718	-0.375011444	0.064728106	0.006403127	0.975766581	-0.092274568	0.660885963	0.082822453	0.693884762	0.246061757	0.235756905	0.194105674	0.352513047	-0.367553407	0.070676171	-0.244039566	0.239751824	0.566826349	0.003132586
NM_001202513 // MXD1 // MAX dimerization protein 1 // 2p13-p12 // 4084 /// NM_001202514 // MXD1 // MAX dimerization protein 1 // 2p13-p12 // 4084 /// NM_002357 // MXD1 // MAX dimerization protein 1 // 2p13-p12 // 4084 /// ENST00000264444 // MXD1 // MAX dimerization protein 1 // 2p13-p12 // 4084 /// ENST00000409442 // MXD1 // MAX dimerization protein 1 // 2p13-p12 // 4084 /// ENST00000540449 // MX…	black	0.185583084	0.374454413	0.123029199	0.557952251	0.283423589	0.169779555	0.14588846	0.486532469	0.283664758	0.16940093	0.194057602	0.352634636	0.140826871	0.501937869	-0.683371149	0.000166348	-0.446850074	0.025130223	-0.249919005	0.228259212	-0.112764385	0.591493399	0.232734158	0.262903456	0.356308012	0.080423882	0.322321668	0.11609601	-0.582811839	0.00223315	-0.408443731	0.042656999	0.89255787	2.02E-09
NM_001124 // ADM // adrenomedullin // 11p15.4 // 133 /// ENST00000278175 // ADM // adrenomedullin // 11p15.4 // 133 /// ENST00000524948 // ADM // adrenomedullin // 11p15.4 // 133 /// ENST00000525063 // ADM // adrenomedullin // 11p15.4 // 133 /// ENST00000526492 // ADM // adrenomedullin // 11p15.4 // 133 /// ENST00000528655 // ADM // adrenomedullin // 11p15.4 // 133 /// ENST00000530439 // ADM // a…	black	0.185500645	0.374670418	0.076397668	0.716632428	0.279955819	0.175289353	0.135567697	0.518195693	0.412771221	0.040300003	0.181013994	0.38653442	0.240793504	0.246257141	-0.434288652	0.030065756	-0.46000261	0.020685379	0.121998392	0.561281129	0.005660206	0.978577587	0.146845299	0.483647308	-0.008207932	0.968938943	0.088655511	0.673452138	-0.307788002	0.134455219	-0.224161152	0.281387665	0.607224807	0.001286681
NM_001778 // CD48 // CD48 molecule // 1q21.3-q22 // 962 /// XM_006711640 // CD48 // CD48 molecule // 1q21.3-q22 // 962 /// ENST00000368045 // CD48 // CD48 molecule // 1q21.3-q22 // 962 /// ENST00000368046 // CD48 // CD48 molecule // 1q21.3-q22 // 962 /// BC016182 // CD48 // CD48 molecule // 1q21.3-q22 // 962 /// BC030224 // CD48 // CD48 molecule // 1q21.3-q22 // 962 /// BT019813 // CD48 // CD48 m…	black	-0.185092032	0.375742126	0.045091538	0.83052867	-0.11398508	0.587459757	0.790928598	2.52E-06	0.069574144	0.741051059	0.466939007	0.018612474	0.142902304	0.495592134	-0.129488284	0.537300095	-0.032389526	0.877849102	-0.196313964	0.346954362	-0.228591023	0.271736305	0.769712755	6.85E-06	0.273428403	0.185995536	0.169214951	0.418736609	-0.208959961	0.316134698	-0.29204979	0.156601943	0.702609655	9.00E-05
BC057848 // FLJ43315 // asparagine synthetase pseudogene // --- // 644316	black	-0.184933701	0.376157871	-0.095855842	0.648538157	0.032216232	0.878497894	0.164981313	0.430639657	-0.247617385	0.232713774	0.058456014	0.781355028	-0.272229917	0.188009201	0.212197115	0.308524119	0.104525168	0.61902329	0.059521224	0.77746794	0.303135671	0.140751691	-0.107683232	0.608409423	-0.157334436	0.452595923	-0.157716283	0.451485749	0.331444907	0.105552832	0.35056279	0.085781053	-0.448779384	0.024433804
NM_001037339 // PDE4B // phosphodiesterase 4B, cAMP-specific // 1p31 // 5142 /// NM_001037340 // PDE4B // phosphodiesterase 4B, cAMP-specific // 1p31 // 5142 /// NM_001037341 // PDE4B // phosphodiesterase 4B, cAMP-specific // 1p31 // 5142 /// NM_001297440 // PDE4B // phosphodiesterase 4B, cAMP-specific // 1p31 // 5142 /// NM_001297441 // PDE4B // phosphodiesterase 4B, cAMP-specific // 1p31 // 514…	black	0.182975904	0.381320489	-0.063004678	0.764793061	-0.03790662	0.857235827	0.057964071	0.783151919	0.090330275	0.667626158	0.192476986	0.356646246	0.053567281	0.799258768	-0.3651159	0.072708129	-0.318033804	0.121309479	-0.03416473	0.871207399	-0.302004638	0.142313859	0.242380678	0.243062073	0.37710872	0.06312694	0.332056222	0.104872617	-0.474685184	0.016501144	-0.413994035	0.039653008	0.757227823	1.18E-05
NM_001270406 // APOBEC3A // apolipoprotein B mRNA editing enzyme, catalytic polypeptide-like 3A // 22q13.1-q13.2 // 200315 /// NM_145699 // APOBEC3A // apolipoprotein B mRNA editing enzyme, catalytic polypeptide-like 3A // 22q13.1-q13.2 // 200315 /// XM_005276959 // APOBEC3A_B // APOBEC3A and APOBEC3B deletion hybrid // 22q13 alternate reference locus // 100913187 /// ENST00000249116 // APOBEC3A …	black	0.182915352	0.381480806	0.139336958	0.506517951	0.337607632	0.098843338	0.116962896	0.577670139	0.493917516	0.012094164	0.055430511	0.79242302	0.20836393	0.317548394	-0.318282448	0.121002577	-0.192857892	0.35567706	-0.149055793	0.477015272	0.097460378	0.643034777	0.221784362	0.286654291	0.083761866	0.690579581	0.071107962	0.735539949	-0.172616863	0.409304454	-0.11047331	0.599095831	0.743794649	2.03E-05
NM_000441 // SLC26A4 // solute carrier family 26 (anion exchanger), member 4 // 7q31 // 5172 /// XM_005250425 // SLC26A4 // solute carrier family 26 (anion exchanger), member 4 // 7q31 // 5172 /// XM_006716024 // SLC26A4 // solute carrier family 26 (anion exchanger), member 4 // 7q31 // 5172 /// XM_006716025 // SLC26A4 // solute carrier family 26 (anion exchanger), member 4 // 7q31 // 5172 /// EN…	black	0.181301275	0.385768423	0.489265546	0.013058736	0.376319041	0.063726197	0.451872027	0.023350058	0.490160805	0.012868338	0.193023841	0.355255303	0.136675416	0.514750391	-0.417632113	0.037776583	-0.307066476	0.135418179	-0.367287474	0.070895724	-0.058916987	0.779672248	0.479136612	0.0153794	0.149629536	0.475301528	0.218859079	0.293220963	-0.304159803	0.139347816	-0.336194852	0.100352636	0.591504985	0.001844199
NM_144669 // GLT1D1 // glycosyltransferase 1 domain containing 1 // 12q24.33 // 144423 /// XM_006719247 // GLT1D1 // glycosyltransferase 1 domain containing 1 // 12q24.33 // 144423 /// ENST00000281703 // GLT1D1 // glycosyltransferase 1 domain containing 1 // 12q24.33 // 144423 /// ENST00000413816 // GLT1D1 // glycosyltransferase 1 domain containing 1 // 12q24.33 // 144423 /// ENST00000441390 // G…	black	0.180019417	0.389193013	0.164275467	0.432641817	-0.01281764	0.951510996	0.087325668	0.678091321	0.194246648	0.352156627	-0.0321724	0.878662012	0.136254352	0.516058702	-0.499552881	0.011005293	-0.228955211	0.270952376	-0.331200157	0.10582608	-0.358829017	0.078154835	0.363088323	0.074432082	0.566299329	0.003166831	0.53392214	0.005977838	-0.604084361	0.001384672	-0.563940889	0.003323998	0.889478983	2.76E-09
NM_001511 // CXCL1 // chemokine (C-X-C motif) ligand 1 (melanoma growth stimulating activity, alpha) // 4q21 // 2919 /// NR_046035 // CXCL1 // chemokine (C-X-C motif) ligand 1 (melanoma growth stimulating activity, alpha) // 4q21 // 2919 /// ENST00000395761 // CXCL1 // chemokine (C-X-C motif) ligand 1 (melanoma growth stimulating activity, alpha) // 4q21 // 2919 /// BC011976 // CXCL1 // chemokine…	black	0.179081274	0.391710237	0.204588633	0.326592413	0.028777954	0.89138568	0.438899121	0.02817124	0.29985971	0.145310441	0.357242896	0.079576685	0.204875394	0.32590003	-0.291891154	0.156837543	-0.270609115	0.190756227	-0.053519473	0.799434355	-0.350537533	0.085805183	0.503220024	0.01034133	0.272457605	0.187625496	0.302100073	0.142181569	-0.403427378	0.045523775	-0.501830334	0.01058892	0.640326241	0.000565305
NM_006795 // EHD1 // EH-domain containing 1 // 11q13 // 10938 /// ENST00000320631 // EHD1 // EH-domain containing 1 // 11q13 // 10938 /// ENST00000359393 // EHD1 // EH-domain containing 1 // 11q13 // 10938 /// ENST00000421510 // EHD1 // EH-domain containing 1 // 11q13 // 10938 /// ENST00000466015 // EHD1 // EH-domain containing 1 // 11q13 // 10938 /// AF001434 // EHD1 // EH-domain containing 1 //…	black	0.178084312	0.394395361	0.286117157	0.16558428	0.172955772	0.408371301	0.290329452	0.15917033	0.356648884	0.080114194	0.145998099	0.486201435	0.160717525	0.442810233	-0.71524744	5.86E-05	-0.36863208	0.069790956	-0.325361483	0.112500804	-0.337561831	0.098892002	0.438333279	0.028398453	0.479750367	0.015229768	0.542867062	0.005046717	-0.737481267	2.60E-05	-0.649500228	0.000442464	0.840280423	1.48E-07
NM_001166538 // LST1 // leukocyte specific transcript 1 // 6p21.3 // 7940 /// NM_007161 // LST1 // leukocyte specific transcript 1 // 6p21.3 // 7940 /// NM_205837 // LST1 // leukocyte specific transcript 1 // 6p21.3 // 7940 /// NM_205838 // LST1 // leukocyte specific transcript 1 // 6p21.3 // 7940 /// NM_205839 // LST1 // leukocyte specific transcript 1 // 6p21.3 // 7940 /// NM_205840 // LST1 // …	black	0.177541127	0.395862684	0.343856516	0.092369619	0.223456203	0.282943297	0.009954435	0.962333882	0.336106088	0.100448033	-0.162699627	0.437129839	0.087318711	0.678115621	-0.592780154	0.001792342	-0.136224543	0.516151386	-0.658953093	0.000340841	-0.17484425	0.403193262	0.262848203	0.204291471	0.56078872	0.003544358	0.567870764	0.003065652	-0.556791337	0.003841506	-0.46016559	0.020634609	0.78731789	3.02E-06
NM_001166538 // LST1 // leukocyte specific transcript 1 // 6p21.3 // 7940 /// NM_007161 // LST1 // leukocyte specific transcript 1 // 6p21.3 // 7940 /// NM_205837 // LST1 // leukocyte specific transcript 1 // 6p21.3 // 7940 /// NM_205838 // LST1 // leukocyte specific transcript 1 // 6p21.3 // 7940 /// NM_205839 // LST1 // leukocyte specific transcript 1 // 6p21.3 // 7940 /// NM_205840 // LST1 // …	black	0.177541127	0.395862684	0.343856516	0.092369619	0.223456203	0.282943297	0.009954435	0.962333882	0.336106088	0.100448033	-0.162699627	0.437129839	0.087318711	0.678115621	-0.592780154	0.001792342	-0.136224543	0.516151386	-0.658953093	0.000340841	-0.17484425	0.403193262	0.262848203	0.204291471	0.56078872	0.003544358	0.567870764	0.003065652	-0.556791337	0.003841506	-0.46016559	0.020634609	0.78731789	3.02E-06
NM_001282591 // SLAMF7 // SLAM family member 7 // 1q23.1-q24.1 // 57823 /// NM_001282592 // SLAMF7 // SLAM family member 7 // 1q23.1-q24.1 // 57823 /// NM_001282593 // SLAMF7 // SLAM family member 7 // 1q23.1-q24.1 // 57823 /// NM_001282594 // SLAMF7 // SLAM family member 7 // 1q23.1-q24.1 // 57823 /// NM_001282595 // SLAMF7 // SLAM family member 7 // 1q23.1-q24.1 // 57823 /// NM_001282596 // SLA…	black	0.176679757	0.39819583	0.078764269	0.708224697	0.231304419	0.265930394	0.517403033	0.008077737	0.299439547	0.145902671	0.515672689	0.0083295	0.172585443	0.409391024	-0.29728147	0.148971702	-0.045818525	0.827836023	-0.123883541	0.555200058	0.06564523	0.755223991	0.482437332	0.014588686	0.011372026	0.956974477	0.015659745	0.940776115	-0.132405549	0.528091611	-0.095271561	0.650546649	0.522950304	0.007313016
NM_001220765 // IKZF1 // IKAROS family zinc finger 1 (Ikaros) // 7p12.2 // 10320 /// NM_001220767 // IKZF1 // IKAROS family zinc finger 1 (Ikaros) // 7p12.2 // 10320 /// NM_001220770 // IKZF1 // IKAROS family zinc finger 1 (Ikaros) // 7p12.2 // 10320 /// NM_001291837 // IKZF1 // IKAROS family zinc finger 1 (Ikaros) // 7p12.2 // 10320 /// NM_001291838 // IKZF1 // IKAROS family zinc finger 1 (Ikaro…	black	-0.176006031	0.400026085	0.018741001	0.929149325	-0.193878336	0.35308827	0.78348891	3.63E-06	0.048020763	0.819690904	0.554356913	0.004032602	0.170129737	0.416188615	-0.132002373	0.529359771	-0.090445324	0.667226622	-0.114858743	0.584580161	-0.413893782	0.039705741	0.74594041	1.87E-05	0.371805763	0.06723565	0.243734306	0.240358721	-0.346915575	0.089318796	-0.447599273	0.024857908	0.650521433	0.000430347
NM_001085 // SERPINA3 // serpin peptidase inhibitor, clade A (alpha-1 antiproteinase, antitrypsin), member 3 // 14q32.1 // 12 /// ENST00000393078 // SERPINA3 // serpin peptidase inhibitor, clade A (alpha-1 antiproteinase, antitrypsin), member 3 // 14q32.1 // 12 /// ENST00000393080 // SERPINA3 // serpin peptidase inhibitor, clade A (alpha-1 antiproteinase, antitrypsin), member 3 // 14q32.1 // 12 /…	black	0.175779675	0.400642067	0.144078076	0.492014977	0.178046391	0.394497697	0.057450629	0.785028493	0.20373611	0.328656087	0.058984166	0.779427089	0.023826819	0.909990462	-0.54455968	0.004885057	-0.15585992	0.456896377	-0.28348886	0.169677024	-0.159873239	0.445241726	0.228941856	0.270981099	0.371416375	0.067545244	0.327897517	0.109564623	-0.504124037	0.010182862	-0.376558006	0.063544395	0.752725085	1.42E-05
NM_001167681 // FLI1 // Fli-1 proto-oncogene, ETS transcription factor // 11q24.1-q24.3 // 2313 /// NM_001271010 // FLI1 // Fli-1 proto-oncogene, ETS transcription factor // 11q24.1-q24.3 // 2313 /// NM_001271012 // FLI1 // Fli-1 proto-oncogene, ETS transcription factor // 11q24.1-q24.3 // 2313 /// NM_002017 // FLI1 // Fli-1 proto-oncogene, ETS transcription factor // 11q24.1-q24.3 // 2313 /// EN…	black	-0.174011588	0.405471807	0.038734176	0.854151355	-0.149031209	0.477088776	0.701840166	9.23E-05	0.125249249	0.550813443	0.410995991	0.041254109	0.020220981	0.923569651	-0.188309657	0.367350802	0.101948504	0.627738523	-0.160285223	0.44405435	-0.327892359	0.109570538	0.752334631	1.44E-05	0.402307269	0.04618411	0.243296888	0.241230126	-0.331686113	0.105284052	-0.394234539	0.051168371	0.817444004	6.10E-07
NM_005245 // FAT1 // FAT atypical cadherin 1 // 4q35 // 2195 /// ENST00000441802 // FAT1 // FAT atypical cadherin 1 // 4q35 // 2195	black	-0.172119851	0.410675063	-0.35417261	0.082384608	-0.003896758	0.98525091	0.184246948	0.377964202	0.003815214	0.985559518	0.534510367	0.005912468	0.293032502	0.155148025	-0.151249805	0.47047893	-0.284688923	0.167799617	0.298815289	0.146785756	-0.134900301	0.520276829	0.03945209	0.851477223	-0.038689125	0.854319216	-0.141779009	0.499021691	-0.215619894	0.300601232	-0.112681095	0.591769051	0.454191628	0.022563015
NM_001031716 // NABP1 // nucleic acid binding protein 1 // 2q32.3 // 64859 /// NM_001254736 // NABP1 // nucleic acid binding protein 1 // 2q32.3 // 64859 /// NR_045623 // NABP1 // nucleic acid binding protein 1 // 2q32.3 // 64859 /// ENST00000307849 // NABP1 // nucleic acid binding protein 1 // 2q32.3 // 64859 /// ENST00000409510 // NABP1 // nucleic acid binding protein 1 // 2q32.3 // 64859 /// E…	black	0.171437725	0.412560297	0.297505172	0.148651454	0.459731957	0.020769915	0.228919119	0.271030002	0.592149534	0.001817829	0.025155273	0.904993631	0.049559543	0.814010324	-0.444516775	0.02599378	-0.246162311	0.23555941	-0.26211527	0.205602544	0.124545816	0.553070862	0.313969239	0.126407218	0.072266449	0.731385814	0.121895985	0.56161233	-0.245067275	0.237716017	-0.163888799	0.433740745	0.789591279	2.70E-06
NM_005892 // FMNL1 // formin-like 1 // 17q21 // 752 /// XM_006722062 // FMNL1 // formin-like 1 // 17q21 // 752 /// ENST00000328118 // FMNL1 // formin-like 1 // 17q21 // 752 /// ENST00000331495 // FMNL1 // formin-like 1 // 17q21 // 752 /// ENST00000586643 // FMNL1 // formin-like 1 // 17q21 // 752 /// ENST00000587489 // FMNL1 // formin-like 1 // 17q21 // 752 /// ENST00000587856 // FMNL1 // formin-l…	black	-0.170957096	0.413891509	-0.119784547	0.568460629	-0.381814866	0.059645227	0.402558531	0.046035334	-0.147063067	0.482991886	0.366411618	0.071622513	-0.012172099	0.953950473	-0.401231202	0.046825542	-0.022912295	0.913432286	-0.185107915	0.375700436	-0.644791837	0.000502247	0.565478176	0.003220821	0.745647126	1.89E-05	0.607038313	0.001292329	-0.699802493	9.87E-05	-0.7029676	8.90E-05	0.818186995	5.85E-07
NM_001127383 // CYBRD1 // cytochrome b reductase 1 // 2q31.1 // 79901 /// NM_001256909 // CYBRD1 // cytochrome b reductase 1 // 2q31.1 // 79901 /// NM_024843 // CYBRD1 // cytochrome b reductase 1 // 2q31.1 // 79901 /// ENST00000321348 // CYBRD1 // cytochrome b reductase 1 // 2q31.1 // 79901 /// ENST00000375252 // CYBRD1 // cytochrome b reductase 1 // 2q31.1 // 79901 /// ENST00000409484 // CYBRD1 …	black	-0.169098725	0.419060952	0.033473066	0.873794189	0.131756491	0.530133882	-0.284205832	0.168553618	-0.133514151	0.524612053	-0.241251343	0.245332682	-0.049156294	0.815498095	0.299554269	0.145740797	-0.214538147	0.303091412	-0.0957538	0.648888759	0.269297808	0.192998777	-0.479849545	0.015205701	-0.262623614	0.204692611	-0.231104716	0.266354965	0.358931075	0.078064012	0.342403491	0.093845777	-0.463837644	0.019517299
NM_001270507 // TNFAIP3 // tumor necrosis factor, alpha-induced protein 3 // 6q23 // 7128 /// NM_001270508 // TNFAIP3 // tumor necrosis factor, alpha-induced protein 3 // 6q23 // 7128 /// NM_006290 // TNFAIP3 // tumor necrosis factor, alpha-induced protein 3 // 6q23 // 7128 /// ENST00000237289 // TNFAIP3 // tumor necrosis factor, alpha-induced protein 3 // 6q23 // 7128 /// ENST00000485192 // TNFA…	black	0.168670768	0.420256399	-0.150289997	0.473332671	0.015521898	0.941296558	0.120466815	0.566243675	0.180680785	0.387423963	0.256969816	0.214967346	0.32372656	0.114424116	-0.048111732	0.819354833	-0.176496993	0.398691863	0.274922587	0.183505942	-0.053288646	0.800282259	0.253186386	0.222033419	-0.10663595	0.611920829	-0.121819889	0.561858495	-0.047900638	0.820134733	-0.068455685	0.745077607	0.616306648	0.001036108
NM_002000 // FCAR // Fc fragment of IgA, receptor for // 19q13.42 // 2204 /// NM_133269 // FCAR // Fc fragment of IgA, receptor for // 19q13.42 // 2204 /// NM_133271 // FCAR // Fc fragment of IgA, receptor for // 19q13.42 // 2204 /// NM_133272 // FCAR // Fc fragment of IgA, receptor for // 19q13.42 // 2204 /// NM_133273 // FCAR // Fc fragment of IgA, receptor for // 19q13.42 // 2204 /// NM_133274…	black	0.168383628	0.421059538	-0.129179506	0.538279153	0.05399661	0.797682369	-0.096072145	0.647795207	0.008328412	0.968483233	0.060550403	0.77371726	0.08030633	0.702764006	-0.504623747	0.010096135	-0.223743952	0.282307658	-0.275676934	0.182257845	-0.148278925	0.479340762	0.027895533	0.894697734	0.477849689	0.015697069	0.367453422	0.070758657	-0.512361614	0.008829512	-0.318238593	0.121056665	0.77755074	4.80E-06
NM_001286708 // ACSL1 // acyl-CoA synthetase long-chain family member 1 // 4q35 // 2180 /// NM_001286710 // ACSL1 // acyl-CoA synthetase long-chain family member 1 // 4q35 // 2180 /// NM_001286711 // ACSL1 // acyl-CoA synthetase long-chain family member 1 // 4q35 // 2180 /// NM_001286712 // ACSL1 // acyl-CoA synthetase long-chain family member 1 // 4q35 // 2180 /// NM_001995 // ACSL1 // acyl-CoA …	black	-0.168141628	0.421737072	-0.469179085	0.017980453	0.152327506	0.46728526	0.261507299	0.206694403	-0.049487463	0.814276217	0.459773302	0.020756983	-0.027937717	0.894539362	-0.249736519	0.228610314	-0.210031459	0.313602974	0.148571628	0.478463903	0.267157976	0.196696919	0.097942541	0.641384561	-0.076765616	0.715323099	-0.206972559	0.320863534	-0.039994352	0.849458428	0.20254711	0.331547395	0.598115902	0.001588667
NM_001261419 // IL1R2 // interleukin 1 receptor, type II // 2q12 // 7850 /// NM_004633 // IL1R2 // interleukin 1 receptor, type II // 2q12 // 7850 /// NR_048564 // IL1R2 // interleukin 1 receptor, type II // 2q12 // 7850 /// ENST00000332549 // IL1R2 // interleukin 1 receptor, type II // 2q12 // 7850 /// ENST00000393414 // IL1R2 // interleukin 1 receptor, type II // 2q12 // 7850 /// ENST0000044100…	black	0.167364446	0.423916996	0.118739694	0.571863255	0.154133638	0.461958201	0.168134384	0.421757363	0.31255037	0.128222863	0.048950239	0.816258565	0.222746783	0.284514274	-0.328291262	0.109113868	-0.313864241	0.126540935	-0.174306159	0.404664906	-0.099169665	0.63719216	0.316328768	0.123429328	0.238326205	0.251278239	0.227858004	0.273318543	-0.317242153	0.122290399	-0.285898676	0.165921829	0.84546659	1.04E-07
ENST00000378784 // KIAA0226L // KIAA0226-like // 13q14.13 // 80183 /// ENST00000378787 // KIAA0226L // KIAA0226-like // 13q14.13 // 80183 /// ENST00000409879 // KIAA0226L // KIAA0226-like // 13q14.13 // 80183 /// ENST00000441284 // KIAA0226L // KIAA0226-like // 13q14.13 // 80183 /// ENST00000487195 // KIAA0226L // KIAA0226-like // 13q14.13 // 80183 /// AK125950 // KIAA0226L // KIAA0226-like // 13…	black	-0.166125158	0.427405769	-0.197330274	0.344413711	-0.107784493	0.608070354	0.257979067	0.213108277	0.038501848	0.855017083	0.219159139	0.292543089	-0.011115793	0.957943075	-0.3494575	0.08684182	-0.083392142	0.691879747	-0.168077339	0.421917165	-0.23982647	0.248217234	0.371558808	0.067431872	0.460426065	0.020553677	0.341618465	0.094650606	-0.432541884	0.030809652	-0.335982187	0.100581305	0.879277602	7.22E-09
NM_001193333 // CORO1A // coronin, actin binding protein, 1A // 16p11.2 // 11151 /// NM_007074 // CORO1A // coronin, actin binding protein, 1A // 16p11.2 // 11151 /// ENST00000219150 // CORO1A // coronin, actin binding protein, 1A // 16p11.2 // 11151 /// ENST00000561815 // CORO1A // coronin, actin binding protein, 1A // 16p11.2 // 11151 /// ENST00000563778 // CORO1A // coronin, actin binding prot…	black	-0.165638443	0.428780196	0.122777194	0.558765245	-0.115899043	0.581159342	0.795574185	2.00E-06	0.142263353	0.497541489	0.43629883	0.029227567	0.102934585	0.624397424	-0.222498595	0.285065171	-0.058783443	0.780159648	-0.234235137	0.259749664	-0.358348128	0.078583866	0.799806389	1.61E-06	0.411304698	0.041086924	0.318446098	0.120800891	-0.375265131	0.064532784	-0.461634417	0.020181604	0.787845801	2.94E-06
NM_001042729 // FGR // FGR proto-oncogene, Src family tyrosine kinase // 1p36.2-p36.1 // 2268 /// NM_001042747 // FGR // FGR proto-oncogene, Src family tyrosine kinase // 1p36.2-p36.1 // 2268 /// NM_005248 // FGR // FGR proto-oncogene, Src family tyrosine kinase // 1p36.2-p36.1 // 2268 /// XM_006710452 // FGR // FGR proto-oncogene, Src family tyrosine kinase // 1p36.2-p36.1 // 2268 /// ENST000003…	black	0.165594486	0.428904446	0.26691484	0.197120157	0.025985081	0.901874171	0.150072576	0.473980348	0.226382876	0.276520418	0.022791173	0.913888244	0.018629123	0.929571254	-0.662718806	0.000306422	-0.348216564	0.088044504	-0.346919583	0.08931485	-0.4404596	0.027552196	0.383541066	0.058406078	0.654934687	0.000381238	0.704221619	8.53E-05	-0.763369433	9.05E-06	-0.717438028	5.42E-05	0.826739431	3.51E-07
NM_176884 // TAS2R43 // taste receptor, type 2, member 43 // 12p13.2 // 259289 /// ENST00000531678 // TAS2R43 // taste receptor, type 2, member 43 // 12p13.2 // 259289 /// ENST00000571879 // TAS2R43 // taste receptor, type 2, member 43 // 12p13.2 // 259289 /// BC117423 // TAS2R43 // taste receptor, type 2, member 43 // 12p13.2 // 259289	black	-0.165524926	0.429101101	-0.153078705	0.4650658	0.020506277	0.922494451	-0.26939831	0.192826267	-0.246554222	0.234790714	-0.112746046	0.591554085	-0.018578253	0.929763105	-0.159472777	0.446397511	0.037883922	0.857320454	0.076330069	0.716873059	0.128675901	0.539877748	-0.351168559	0.085203844	-0.024479086	0.907536607	-0.062567853	0.766379343	-0.019164051	0.927554041	0.11220798	0.593335901	-0.318728339	0.120453631
NM_000569 // FCGR3A // Fc fragment of IgG, low affinity IIIa, receptor (CD16a) // 1q23 // 2214 /// NM_000570 // FCGR3B // Fc fragment of IgG, low affinity IIIb, receptor (CD16b) // 1q23 // 2215 /// NM_001127592 // FCGR3A // Fc fragment of IgG, low affinity IIIa, receptor (CD16a) // 1q23 // 2214 /// NM_001127593 // FCGR3A // Fc fragment of IgG, low affinity IIIa, receptor (CD16a) // 1q23 // 2214 /…	black	-0.163056122	0.436112354	-0.2877459	0.16308308	-0.097458873	0.643039931	0.351967046	0.084447484	0.074826983	0.722230353	0.396307171	0.04985037	0.122643022	0.559198318	-0.244782268	0.238279447	-0.050238735	0.811505896	-0.016203045	0.938725109	-0.166271136	0.426994012	0.392868977	0.052051503	0.328112529	0.10931831	0.127809858	0.542632003	-0.293541416	0.154398858	-0.213060307	0.306514006	0.88888946	2.92E-09
NM_013439 // PILRA // paired immunoglobin-like type 2 receptor alpha // 7q22.1 // 29992 /// NM_178272 // PILRA // paired immunoglobin-like type 2 receptor alpha // 7q22.1 // 29992 /// XM_006715955 // PILRA // paired immunoglobin-like type 2 receptor alpha // 7q22.1 // 29992 /// ENST00000198536 // PILRA // paired immunoglobin-like type 2 receptor alpha // 7q22.1 // 29992 /// ENST00000350573 // PIL…	black	-0.16089815	0.442290968	-0.261904564	0.205980509	-0.395401777	0.050422812	0.134601018	0.521211383	-0.17290073	0.408522772	0.215450204	0.300991016	-0.129503306	0.537252486	-0.281482265	0.172848916	0.066116113	0.753521195	-0.030008016	0.88677176	-0.508108844	0.009508164	0.362972267	0.074531694	0.590123358	0.00190183	0.470909252	0.017504389	-0.52639416	0.006869458	-0.503333285	0.010321365	0.741878181	2.19E-05
ENST00000383911 // RNU6-672P // RNA, U6 small nuclear 672, pseudogene // --- // ---	black	0.160034829	0.444775809	-0.277699315	0.178940749	-0.34881444	0.087463503	-0.457598752	0.021446079	-0.436750807	0.029041712	-0.181599852	0.384973222	-0.069444331	0.741518061	0.160225782	0.444225562	0.073813018	0.725851536	0.362220287	0.075179582	-0.193866498	0.353118239	-0.362838448	0.074646676	0.039710651	0.850514507	0.055043776	0.793840654	-0.040292461	0.848348983	-0.02775892	0.895210646	-0.388402546	0.055023277
NM_001425 // EMP3 // epithelial membrane protein 3 // 19q13.3 // 2014 /// ENST00000270221 // EMP3 // epithelial membrane protein 3 // 19q13.3 // 2014 /// ENST00000593437 // EMP3 // epithelial membrane protein 3 // 19q13.3 // 2014 /// ENST00000594198 // EMP3 // epithelial membrane protein 3 // 19q13.3 // 2014 /// ENST00000596315 // EMP3 // epithelial membrane protein 3 // 19q13.3 // 2014 /// ENST0…	black	0.159929646	0.445079058	0.464441503	0.01933837	0.429761245	0.032024172	0.394458299	0.051024784	0.613901592	0.001097975	0.040608297	0.847173871	0.161532798	0.440469037	-0.308698097	0.133247648	-0.130058673	0.535493734	-0.294293689	0.153296146	0.144341664	0.491214816	0.403069231	0.0457341	-0.053602438	0.79912965	0.05148059	0.806931389	-0.1215575	0.562707673	-0.122657278	0.559152297	0.49624194	0.011634723
NM_198578 // LRRK2 // leucine-rich repeat kinase 2 // 12q12 // 120892 /// ENST00000298910 // LRRK2 // leucine-rich repeat kinase 2 // 12q12 // 120892 /// ENST00000343742 // LRRK2 // leucine-rich repeat kinase 2 // 12q12 // 120892 /// ENST00000416796 // LRRK2 // leucine-rich repeat kinase 2 // 12q12 // 120892 /// ENST00000430804 // LRRK2 // leucine-rich repeat kinase 2 // 12q12 // 120892 /// AK127…	black	-0.157472412	0.452194607	-0.585302484	0.002115152	-0.074692153	0.72271154	0.250009564	0.228085112	-0.170156885	0.416113129	0.537804636	0.00555737	0.080039019	0.703709584	-0.057891918	0.783415559	-0.010656045	0.959681132	0.242511486	0.242799969	0.082871867	0.693710768	0.12780449	0.542649094	0.024353956	0.908007289	-0.209813217	0.314117622	-0.024564358	0.90721587	0.143063909	0.4950997	0.653634838	0.000395168
NM_001242589 // TREM1 // triggering receptor expressed on myeloid cells 1 // 6p21.1 // 54210 /// NM_001242590 // TREM1 // triggering receptor expressed on myeloid cells 1 // 6p21.1 // 54210 /// NM_018643 // TREM1 // triggering receptor expressed on myeloid cells 1 // 6p21.1 // 54210 /// ENST00000244709 // TREM1 // triggering receptor expressed on myeloid cells 1 // 6p21.1 // 54210 /// ENST0000033…	black	-0.156252089	0.455750522	-0.22438382	0.280897425	-0.099736312	0.635259884	0.259735312	0.209899104	0.083694161	0.690817608	0.268811833	0.193834444	0.085492457	0.684505195	-0.294483681	0.153018535	-0.111593013	0.595375176	-0.130575827	0.533858433	-0.241718358	0.244392038	0.340327079	0.095985777	0.428776981	0.032463131	0.256632571	0.215590983	-0.39765923	0.049004996	-0.311951868	0.128994374	0.886982011	3.52E-09
NM_004106 // FCER1G // Fc fragment of IgE, high affinity I, receptor for; gamma polypeptide // 1q23 // 2207 /// ENST00000289902 // FCER1G // Fc fragment of IgE, high affinity I, receptor for; gamma polypeptide // 1q23 // 2207 /// ENST00000367992 // FCER1G // Fc fragment of IgE, high affinity I, receptor for; gamma polypeptide // 1q23 // 2207 /// ENST00000490414 // FCER1G // Fc fragment of IgE, hi…	black	0.155659743	0.457481845	0.10766636	0.608465927	0.047426622	0.821886622	0.24816396	0.23165076	0.175616965	0.401085177	0.215263055	0.301421264	0.131322737	0.531500781	-0.510973302	0.009046473	-0.068277793	0.745718635	-0.346413191	0.089814561	-0.280950179	0.173696894	0.449583403	0.024148221	0.445741822	0.025537454	0.378162221	0.062334253	-0.551149906	0.004296567	-0.469669304	0.017844506	0.896469169	1.35E-09
NM_001206924 // CD86 // CD86 molecule // 3q21 // 942 /// NM_001206925 // CD86 // CD86 molecule // 3q21 // 942 /// NM_006889 // CD86 // CD86 molecule // 3q21 // 942 /// NM_175862 // CD86 // CD86 molecule // 3q21 // 942 /// NM_176892 // CD86 // CD86 molecule // 3q21 // 942 /// ENST00000264468 // CD86 // CD86 molecule // 3q21 // 942 /// ENST00000330540 // CD86 // CD86 molecule // 3q21 // 942 /// ENS…	black	0.155610314	0.457626469	0.117828552	0.57483779	0.125782583	0.549104723	0.58315185	0.002216718	0.144073307	0.49202946	0.512649237	0.008785109	0.121684515	0.562296535	-0.450314662	0.023890831	-0.066340792	0.75270911	-0.239546003	0.248787615	-0.160311409	0.443978939	0.562693578	0.003409762	0.244681963	0.23847795	0.237879006	0.252195396	-0.425222409	0.03408856	-0.352656225	0.083798749	0.591358717	0.001850228
NM_018191 // RCBTB1 // regulator of chromosome condensation (RCC1) and BTB (POZ) domain containing protein 1 // 13q14 // 55213 /// XR_245392 // RCBTB1 // regulator of chromosome condensation (RCC1) and BTB (POZ) domain containing protein 1 // 13q14 // 55213 /// ENST00000258646 // RCBTB1 // regulator of chromosome condensation (RCC1) and BTB (POZ) domain containing protein 1 // 13q14 // 55213 /// …	black	0.155368366	0.458334747	0.334745961	0.101918241	0.211142867	0.310990146	-0.457249694	0.021558403	-0.08069629	0.701385347	-0.423431817	0.034931573	-0.109551572	0.602166024	-0.170541742	0.415043836	-0.163348323	0.435279322	-0.207533771	0.319523837	0.066466761	0.752253916	-0.514303303	0.008533352	0.056477795	0.78858728	0.176604899	0.398398958	-0.108819143	0.604610361	-0.052370892	0.803655645	-0.519878756	0.007728588
NM_002444 // MSN // moesin // Xq11.1 // 4478 /// ENST00000360270 // MSN // moesin // Xq11.1 // 4478 /// BC017293 // MSN // moesin // Xq11.1 // 4478 /// EU794636 // MSN // moesin // Xq11.1 // 4478 /// M69066 // MSN // moesin // Xq11.1 // 4478	black	-0.153809868	0.462910801	0.117356396	0.576381882	-0.131509312	0.530912621	0.410258521	0.041655673	0.304973129	0.138240099	0.132915072	0.526491014	-0.013040541	0.950668759	-0.158940028	0.447937557	0.269420392	0.192788377	-0.257292651	0.214371493	-0.372145968	0.066966053	0.591611066	0.001839836	0.419034822	0.037072204	0.318923993	0.120213332	-0.348535899	0.087733822	-0.412728273	0.040322878	0.673696996	0.000222762
NM_000566 // FCGR1A // Fc fragment of IgG, high affinity Ia, receptor (CD64) // 1q21.2-q21.3 // 2209 /// NM_001004340 // FCGR1B // Fc fragment of IgG, high affinity Ib, receptor (CD64) // 1p11.2 // 2210 /// NM_001017986 // FCGR1B // Fc fragment of IgG, high affinity Ib, receptor (CD64) // 1p11.2 // 2210 /// NR_027484 // FCGR1C // Fc fragment of IgG, high affinity Ic, receptor (CD64), pseudogene /…	black	-0.153740712	0.463114408	-0.311805662	0.129183355	-0.229458423	0.269871576	0.554480428	0.004022717	0.014513708	0.945103692	0.546137871	0.004738281	0.14169142	0.499289604	-0.083085534	0.6929586	-0.002898945	0.989027337	0.167907683	0.422392621	-0.261078768	0.20746636	0.579346998	0.00240662	0.24550199	0.236858321	0.060970869	0.772186351	-0.220660953	0.289165069	-0.238438593	0.251048086	0.867387985	2.00E-08
ENST00000364278 // RNA5SP42 // RNA, 5S ribosomal pseudogene 42 // --- // ---	black	-0.153622458	0.463462671	-0.136920275	0.513990316	-0.161354518	0.440980431	-0.111840064	0.594555577	-0.123910409	0.555113606	0.008257469	0.968751571	-0.151098849	0.47092717	0.291576077	0.15730623	-0.229236356	0.270348192	0.334884152	0.10176814	-0.067725391	0.747710245	-0.226938535	0.27531153	-0.081377572	0.698978951	-0.101468935	0.629366012	0.202689196	0.331201077	0.077015412	0.714434654	-0.406662514	0.043658163
NM_002838 // PTPRC // protein tyrosine phosphatase, receptor type, C // 1q31-q32 // 5788 /// NM_080921 // PTPRC // protein tyrosine phosphatase, receptor type, C // 1q31-q32 // 5788 /// NR_052021 // PTPRC // protein tyrosine phosphatase, receptor type, C // 1q31-q32 // 5788 /// ENST00000348564 // PTPRC // protein tyrosine phosphatase, receptor type, C // 1q31-q32 // 5788 /// ENST00000367364 // PT…	black	-0.152713372	0.466144512	-0.101017583	0.630899277	-0.051103912	0.80831828	0.607032074	0.001292518	0.135937259	0.517045021	0.457286932	0.021546397	0.083211729	0.692514491	-0.224806745	0.279967775	-0.111342134	0.596207964	-0.092807162	0.659044085	-0.194824812	0.350697097	0.634946397	0.000650297	0.295766603	0.151153293	0.150284293	0.473349656	-0.282891228	0.170617432	-0.276722935	0.180536931	0.934234905	8.81E-12
NM_003407 // ZFP36 // ZFP36 ring finger protein // 19q13.1 // 7538 /// ENST00000594045 // ZFP36 // ZFP36 ring finger protein // 19q13.1 // 7538 /// ENST00000594442 // ZFP36 // ZFP36 ring finger protein // 19q13.1 // 7538 /// ENST00000597629 // ZFP36 // ZFP36 ring finger protein // 19q13.1 // 7538 /// BC009693 // ZFP36 // ZFP36 ring finger protein // 19q13.1 // 7538 /// M63625 // ZFP36 // ZFP36 ri…	black	0.147435038	0.481873394	0.161902877	0.439408482	-0.054111149	0.797261939	0.092300864	0.66079498	0.144564595	0.490538588	0.13091187	0.532797089	0.240543703	0.246762494	-0.639278425	0.000581058	-0.30465682	0.138670145	-0.33731558	0.099153948	-0.556504084	0.003863648	0.319630847	0.119348103	0.638565592	0.000591991	0.64074243	0.000559151	-0.835684173	2.00E-07	-0.766151505	8.02E-06	0.809645244	9.48E-07
NM_000566 // FCGR1A // Fc fragment of IgG, high affinity Ia, receptor (CD64) // 1q21.2-q21.3 // 2209 /// NM_001017986 // FCGR1B // Fc fragment of IgG, high affinity Ib, receptor (CD64) // 1p11.2 // 2210 /// NR_027484 // FCGR1C // Fc fragment of IgG, high affinity Ic, receptor (CD64), pseudogene // 1q21.2 // 100132417 /// NR_045213 // FCGR1B // Fc fragment of IgG, high affinity Ib, receptor (CD64)…	black	-0.14639143	0.485014782	-0.225256324	0.27898168	-0.248169491	0.231640019	0.57614693	0.002576914	0.068696412	0.744210416	0.514636668	0.008483347	0.092817751	0.659007483	-0.088541193	0.673850485	0.112001933	0.594018835	0.125982898	0.548463574	-0.327032376	0.110559848	0.662368548	0.000309491	0.306963975	0.13555538	0.134768121	0.52068948	-0.25337537	0.221676828	-0.310421978	0.130981792	0.874443245	1.11E-08
NM_001126128 // PROK2 // prokineticin 2 // 3p13 // 60675 /// NM_021935 // PROK2 // prokineticin 2 // 3p13 // 60675 /// ENST00000295619 // PROK2 // prokineticin 2 // 3p13 // 60675 /// ENST00000353065 // PROK2 // prokineticin 2 // 3p13 // 60675 /// AF333025 // PROK2 // prokineticin 2 // 3p13 // 60675 /// AY349131 // PROK2 // prokineticin 2 // 3p13 // 60675 /// BC069395 // PROK2 // prokineticin 2 //…	black	-0.144729413	0.490038937	-0.078616876	0.70874738	-0.146568915	0.484479799	0.170995684	0.413784544	0.04755877	0.821398138	0.124165186	0.554294121	0.056995335	0.786693514	-0.402551084	0.046039738	-0.132246594	0.528591421	-0.248720023	0.230572602	-0.384109102	0.058002705	0.328664355	0.108688019	0.597097055	0.001625946	0.48325239	0.014398666	-0.554575009	0.004015161	-0.502117299	0.010537395	0.87496394	1.06E-08
NM_001042500 // DEFA1B // defensin, alpha 1B // 8p23.1 // 728358 /// NM_004084 // DEFA1 // defensin, alpha 1 // 8p23.1 // 1667 /// NM_005217 // DEFA3 // defensin, alpha 3, neutrophil-specific // 8p23.1 // 1668 /// ENST00000327857 // DEFA1 // defensin, alpha 1 // 8p23.1 // 1667 /// ENST00000327857 // DEFA3 // defensin, alpha 3, neutrophil-specific // 8p23.1 // 1668 /// ENST00000327857 // DEFA1B //…	black	-0.143138981	0.494871028	-0.007868313	0.970223586	0.013427527	0.949206645	0.157629825	0.451736988	0.113271094	0.589817599	0.14806465	0.47998319	0.309013163	0.13283143	-0.404551299	0.044868672	0.037686087	0.858058144	-0.47090131	0.017506551	-0.200857099	0.335683323	0.249982358	0.228137407	0.440315478	0.027608906	0.302046971	0.142255168	-0.425651741	0.03388886	-0.332724645	0.104132579	0.663926721	0.000296044
NM_004155 // SERPINB9 // serpin peptidase inhibitor, clade B (ovalbumin), member 9 // 6p25 // 5272 /// ENST00000380698 // SERPINB9 // serpin peptidase inhibitor, clade B (ovalbumin), member 9 // 6p25 // 5272 /// AB060690 // SERPINB9 // serpin peptidase inhibitor, clade B (ovalbumin), member 9 // 6p25 // 5272 /// BC002538 // SERPINB9 // serpin peptidase inhibitor, clade B (ovalbumin), member 9 // …	black	0.142921589	0.495533357	0.377168962	0.063081404	0.289916166	0.15979175	0.516711795	0.008177539	0.498664462	0.01117135	0.288079371	0.162574277	0.129977721	0.535749925	-0.388740271	0.054794061	-0.282504133	0.171228489	-0.221260055	0.287824382	-0.101883425	0.62795928	0.564280149	0.00330099	0.149397199	0.475995128	0.212640682	0.307490172	-0.323976877	0.114128089	-0.355458389	0.081199726	0.751816176	1.47E-05
NM_001077269 // WIPF1 // WAS/WASL interacting protein family, member 1 // 2q31.1 // 7456 /// NM_003387 // WIPF1 // WAS/WASL interacting protein family, member 1 // 2q31.1 // 7456 /// ENST00000272746 // WIPF1 // WAS/WASL interacting protein family, member 1 // 2q31.1 // 7456 /// ENST00000392547 // WIPF1 // WAS/WASL interacting protein family, member 1 // 2q31.1 // 7456 /// ENST00000409415 // WIPF1…	black	-0.140432302	0.503148805	0.091560377	0.663358872	-0.106473544	0.612466105	0.692226274	0.000126112	0.207827622	0.318823734	0.376858422	0.06331641	0.110196297	0.60001783	-0.236199404	0.255659501	0.054428953	0.796095683	-0.235272013	0.257585359	-0.339138391	0.097227149	0.781030761	4.08E-06	0.406967127	0.043485651	0.303035185	0.140889981	-0.368925461	0.069551667	-0.4330918	0.030573887	0.862396213	2.98E-08
NM_001145645 // TNFSF13B // tumor necrosis factor (ligand) superfamily, member 13b // 13q32-q34 // 10673 /// NM_006573 // TNFSF13B // tumor necrosis factor (ligand) superfamily, member 13b // 13q32-q34 // 10673 /// XM_005254029 // TNFSF13B // tumor necrosis factor (ligand) superfamily, member 13b // 13q32-q34 // 10673 /// ENST00000375887 // TNFSF13B // tumor necrosis factor (ligand) superfamily, …	black	-0.140390368	0.503277584	-0.470879415	0.017512511	-0.075701392	0.719112224	0.429090396	0.032322837	-0.146993528	0.483201132	0.660709777	0.000324388	0.233946083	0.260355103	-0.249198751	0.229647057	-0.170938974	0.413941748	0.180909842	0.386812343	-0.014226246	0.946189425	0.278532071	0.17758712	0.114504831	0.58574592	-0.063556559	0.762790283	-0.195753838	0.348359354	-0.046083463	0.826855199	0.664852055	0.000288302
NM_018460 // ARHGAP15 // Rho GTPase activating protein 15 // 2q22.2-q22.3 // 55843 /// XM_006712632 // ARHGAP15 // Rho GTPase activating protein 15 // 2q22.2-q22.3 // 55843 /// ENST00000295095 // ARHGAP15 // Rho GTPase activating protein 15 // 2q22.2-q22.3 // 55843 /// ENST00000295095 // LOC101928361 // uncharacterized LOC101928361 // --- // 101928361 /// ENST00000460776 // ARHGAP15 // Rho GTPase…	black	-0.139460043	0.506138804	-0.158997396	0.447771586	0.105302902	0.616402426	0.484559657	0.014098146	0.213802758	0.304791557	0.389927562	0.053994129	0.039194539	0.852436383	-0.193593776	0.353809058	-0.121260033	0.563671073	0.037329897	0.859386597	0.044246959	0.833659195	0.450908781	0.02368335	0.052397066	0.80355939	-0.08242276	0.695292673	-0.100267136	0.633451864	-0.043122273	0.837831777	0.829520857	2.96E-07
NM_001276 // CHI3L1 // chitinase 3-like 1 (cartilage glycoprotein-39) // 1q32.1 // 1116 /// ENST00000255409 // CHI3L1 // chitinase 3-like 1 (cartilage glycoprotein-39) // 1q32.1 // 1116 /// ENST00000404436 // CHI3L1 // chitinase 3-like 1 (cartilage glycoprotein-39) // 1q32.1 // 1116 /// AB209459 // CHI3L1 // chitinase 3-like 1 (cartilage glycoprotein-39) // 1q32.1 // 1116 /// BC008568 // CHI3L1 /…	black	-0.138538113	0.508982063	-0.258759744	0.211677698	-0.157634799	0.451722532	0.164511806	0.431970871	0.032796616	0.876325297	0.226280262	0.276744031	0.038937085	0.853395386	-0.239964427	0.247936986	0.087421774	0.67775567	-0.070777741	0.736725392	-0.18288399	0.381563854	0.315735391	0.124173355	0.335623159	0.10096823	0.214237857	0.303784939	-0.297302335	0.148941811	-0.218751597	0.293464018	0.777430252	4.82E-06
NM_006068 // TLR6 // toll-like receptor 6 // 4p14 // 10333 /// ENST00000381950 // TLR6 // toll-like receptor 6 // 4p14 // 10333 /// ENST00000436693 // TLR6 // toll-like receptor 6 // 4p14 // 10333 /// ENST00000508254 // TLR6 // toll-like receptor 6 // 4p14 // 10333 /// AB020807 // TLR6 // toll-like receptor 6 // 4p14 // 10333 /// AB445652 // TLR6 // toll-like receptor 6 // 4p14 // 10333 /// BC111…	black	-0.136817238	0.514310092	-0.122651566	0.559170736	-0.227566644	0.273949079	0.391176623	0.053162422	0.084844016	0.686779023	0.210005403	0.313664392	0.220534423	0.289448723	0.140092134	0.504193937	0.06358171	0.762699045	0.096295535	0.647028259	-0.172902882	0.40851685	0.502235268	0.010516274	0.153999843	0.46235173	0.034525668	0.869858014	0.018091532	0.93159893	-0.12345642	0.556575221	0.633182158	0.000680479
NM_004288 // CYTIP // cytohesin 1 interacting protein // 2q11.2 // 9595 /// ENST00000264192 // CYTIP // cytohesin 1 interacting protein // 2q11.2 // 9595 /// ENST00000418920 // CYTIP // cytohesin 1 interacting protein // 2q11.2 // 9595 /// ENST00000457793 // CYTIP // cytohesin 1 interacting protein // 2q11.2 // 9595 /// AF068836 // CYTIP // cytohesin 1 interacting protein // 2q11.2 // 9595 /// AK…	black	0.13529254	0.519053227	0.35833472	0.078595853	0.300642446	0.144211739	0.401412146	0.046717198	0.329788065	0.107412822	0.052263126	0.804051985	0.05046185	0.810683582	-0.447825143	0.024776279	-0.146989568	0.483213049	-0.533777038	0.005994056	-0.023459654	0.911372109	0.448783449	0.024432353	0.351498251	0.084890929	0.295326828	0.151790852	-0.368341532	0.070028555	-0.296875624	0.149553957	0.775194538	5.35E-06
NM_001145443 // PFKFB3 // 6-phosphofructo-2-kinase/fructose-2,6-biphosphatase 3 // 10p15.1 // 5209 /// NM_001282630 // PFKFB3 // 6-phosphofructo-2-kinase/fructose-2,6-biphosphatase 3 // 10p15.1 // 5209 /// NM_004566 // PFKFB3 // 6-phosphofructo-2-kinase/fructose-2,6-biphosphatase 3 // 10p15.1 // 5209 /// ENST00000317350 // PFKFB3 // 6-phosphofructo-2-kinase/fructose-2,6-biphosphatase 3 // 10p15.1…	black	-0.13320896	0.525568858	-0.164790447	0.43118056	-0.23406586	0.260104112	0.258728512	0.211734805	0.074400837	0.723751551	0.238373731	0.251180896	0.036897274	0.861000619	-0.307560803	0.134757908	-0.115041252	0.583979384	0.014561071	0.944924812	-0.409629008	0.042000888	0.467485071	0.01845676	0.457797287	0.021382405	0.375540461	0.064321312	-0.474379249	0.016580635	-0.471220321	0.0174199	0.879411614	7.14E-09
NM_001195797 // LY96 // lymphocyte antigen 96 // 8q21.11 // 23643 /// NM_015364 // LY96 // lymphocyte antigen 96 // 8q21.11 // 23643 /// ENST00000284818 // LY96 // lymphocyte antigen 96 // 8q21.11 // 23643 /// ENST00000518893 // LY96 // lymphocyte antigen 96 // 8q21.11 // 23643 /// AB018549 // LY96 // lymphocyte antigen 96 // 8q21.11 // 23643 /// AB446498 // LY96 // lymphocyte antigen 96 // 8q21.…	black	0.13273931	0.527042886	-0.146733685	0.483983414	0.321438898	0.117155671	0.010562977	0.960032994	0.125523444	0.549934659	0.139683273	0.505451533	0.277038491	0.180019985	-0.323161186	0.115094801	-0.188603533	0.366589867	-0.317946609	0.121417238	0.25998398	0.209447366	-0.02812823	0.893824166	0.061580177	0.769969341	-0.074824989	0.722237469	-0.117338295	0.576441114	0.129546116	0.537116816	0.556746946	0.003844921
NM_000265 // NCF1 // neutrophil cytosolic factor 1 // 7q11.23 // 653361 /// NR_003186 // NCF1B // neutrophil cytosolic factor 1B pseudogene // 7q11.23 // 654816 /// NR_003187 // NCF1C // neutrophil cytosolic factor 1C pseudogene // 7q11.23 // 654817 /// XM_005250544 // NCF1 // neutrophil cytosolic factor 1 // 7q11.23 // 653361 /// XR_242262 // NCF1 // neutrophil cytosolic factor 1 // 7q11.23 // 6…	black	0.13173864	0.530190105	0.209877228	0.313966619	-0.061485386	0.77031413	0.295695688	0.151255973	0.180061102	0.389081376	0.158607161	0.448901222	0.160418441	0.443670766	-0.531470092	0.00625691	-0.135149452	0.519499433	-0.379167415	0.061585093	-0.468617736	0.018137163	0.51764255	0.008043393	0.656749657	0.000362504	0.60116408	0.001481479	-0.686032994	0.000153214	-0.671074367	0.000240678	0.896323193	1.37E-09
NM_000211 // ITGB2 // integrin, beta 2 (complement component 3 receptor 3 and 4 subunit) // 21q22.3 // 3689 /// NM_001127491 // ITGB2 // integrin, beta 2 (complement component 3 receptor 3 and 4 subunit) // 21q22.3 // 3689 /// ENST00000302347 // ITGB2 // integrin, beta 2 (complement component 3 receptor 3 and 4 subunit) // 21q22.3 // 3689 /// ENST00000320216 // ITGB2 // integrin, beta 2 (compleme…	black	-0.131381242	0.531316318	-0.05904363	0.779210104	0.032516717	0.877372958	0.415073014	0.039088968	0.076014982	0.717995024	0.361769927	0.07556965	-0.04965696	0.813651005	-0.535354473	0.005819713	-0.241979461	0.243867166	-0.168412435	0.420978926	-0.207613929	0.319332768	0.375599198	0.064276268	0.418272805	0.03745355	0.259979156	0.209456124	-0.534148778	0.00595258	-0.386369289	0.056419055	0.813029648	7.85E-07
NM_000215 // JAK3 // Janus kinase 3 // 19p13.1 // 3718 /// ENST00000458235 // JAK3 // Janus kinase 3 // 19p13.1 // 3718 /// ENST00000526008 // JAK3 // Janus kinase 3 // 19p13.1 // 3718 /// ENST00000527031 // JAK3 // Janus kinase 3 // 19p13.1 // 3718 /// ENST00000527670 // JAK3 // Janus kinase 3 // 19p13.1 // 3718 /// AK296383 // JAK3 // Janus kinase 3 // 19p13.1 // 3718 /// BC028068 // JAK3 // Ja…	black	-0.131018599	0.532460211	0.096722631	0.64556292	-0.310629576	0.130710819	0.584445438	0.002155139	0.085695012	0.683795458	0.362658435	0.074801564	-0.00421561	0.984044212	-0.276281747	0.181261409	-0.016145265	0.938943215	-0.087310135	0.678145574	-0.63058312	0.000727149	0.757882379	1.14E-05	0.567380718	0.003096905	0.512150479	0.008862225	-0.575279157	0.002624825	-0.696417286	0.00011025	0.777284849	4.86E-06
NM_001946 // DUSP6 // dual specificity phosphatase 6 // 12q22-q23 // 1848 /// ENST00000279488 // DUSP6 // dual specificity phosphatase 6 // 12q22-q23 // 1848 /// ENST00000547291 // DUSP6 // dual specificity phosphatase 6 // 12q22-q23 // 1848 /// AB013382 // DUSP6 // dual specificity phosphatase 6 // 12q22-q23 // 1848 /// AB451265 // DUSP6 // dual specificity phosphatase 6 // 12q22-q23 // 1848 ///…	black	-0.128410121	0.540722306	0.081559014	0.698338546	0.066224969	0.753127712	0.34174674	0.094518743	0.183789292	0.379170715	0.227576517	0.273927698	-0.205644036	0.324048544	-0.37341723	0.065965976	0.077246261	0.713613918	-0.369054336	0.069446752	-0.189828851	0.363427042	0.37307213	0.066236316	0.426190734	0.033639474	0.319837517	0.11909599	-0.399044924	0.048150277	-0.330212204	0.10693439	0.592316069	0.001811068
NM_005252 // FOS // FBJ murine osteosarcoma viral oncogene homolog // 14q24.3 // 2353 /// ENST00000303562 // FOS // FBJ murine osteosarcoma viral oncogene homolog // 14q24.3 // 2353 /// ENST00000535987 // FOS // FBJ murine osteosarcoma viral oncogene homolog // 14q24.3 // 2353 /// ENST00000554212 // FOS // FBJ murine osteosarcoma viral oncogene homolog // 14q24.3 // 2353 /// ENST00000555242 // FO…	black	-0.128221627	0.54132165	-0.200931059	0.335501679	-0.015634352	0.940871983	0.168345994	0.421164863	0.070280449	0.738511701	0.261598306	0.206530714	0.179704763	0.390036266	-0.37868445	0.061944168	-0.119932627	0.567979131	-0.206187101	0.322744284	-0.241808166	0.24421142	0.185000267	0.375983051	0.425040274	0.034173561	0.270775892	0.1904723	-0.470915088	0.017502801	-0.336600055	0.099918008	0.775351934	5.31E-06
NM_001145399 // MPPED2 // metallophosphoesterase domain containing 2 // 11p13 // 744 /// NM_001584 // MPPED2 // metallophosphoesterase domain containing 2 // 11p13 // 744 /// XM_005253111 // MPPED2 // metallophosphoesterase domain containing 2 // 11p13 // 744 /// XM_005253112 // MPPED2 // metallophosphoesterase domain containing 2 // 11p13 // 744 /// ENST00000358117 // MPPED2 // metallophosphoest…	black	0.127439968	0.543810342	0.402954224	0.045801801	0.36553955	0.072351801	-0.132668316	0.527265876	0.145992707	0.486217712	-0.348202587	0.088058121	-0.29151	0.157404646	0.153032662	0.46520168	-0.246458419	0.234978469	-0.151769226	0.46893827	0.27873318	0.17726129	-0.342993035	0.093244734	-0.267929756	0.195357561	-0.157252713	0.452833709	0.242704223	0.242414111	0.212051766	0.30886339	-0.487600356	0.013419058
NM_144658 // DOCK11 // dedicator of cytokinesis 11 // Xq24 // 139818 /// ENST00000276202 // DOCK11 // dedicator of cytokinesis 11 // Xq24 // 139818 /// ENST00000276204 // DOCK11 // dedicator of cytokinesis 11 // Xq24 // 139818 /// AY692226 // DOCK11 // dedicator of cytokinesis 11 // Xq24 // 139818 /// BC035593 // DOCK11 // dedicator of cytokinesis 11 // Xq24 // 139818	black	-0.126903769	0.545520589	-0.103894776	0.621150955	0.078843241	0.707944703	0.5079599	0.009532696	0.174755599	0.40343551	0.373016392	0.06628006	0.151057258	0.471050705	-0.219081047	0.292719414	-0.021028438	0.920526917	-0.121653418	0.562397182	0.020622912	0.922054924	0.54578881	0.00477042	0.131613622	0.530583927	0.026221753	0.900984715	-0.128661468	0.539923594	-0.079232824	0.706563972	0.829382277	2.98E-07
ENST00000431378 // IGKV1OR9-2 // immunoglobulin kappa variable 1/OR9-2 (pseudogene) // --- // --- /// ENST00000442306 // IGKV1OR10-1 // immunoglobulin kappa variable 1/OR10-1 (pseudogene) // --- // --- /// ENST00000446944 // IGKV1OR-3 // immunoglobulin kappa variable 1/OR-3 (pseudogene) // --- // --- /// ENST00000451163 // IGKV1OR2-2 // immunoglobulin kappa variable 1/OR2-2 (pseudogene) // --- //…	black	-0.126892649	0.545556084	-0.058175847	0.782378245	0.142460658	0.49693913	0.284070286	0.168765601	0.123435026	0.556644141	0.179582401	0.390364468	0.147348849	0.48213244	-0.180141462	0.388866217	-0.280753253	0.174011465	0.034675035	0.869299702	0.023553766	0.911017939	0.154623016	0.460520283	0.048373741	0.818387055	-0.070057346	0.73931353	-0.128972939	0.538934589	-0.073841114	0.725751117	0.539291635	0.005403059
NM_020980 // AQP9 // aquaporin 9 // 15q // 366 /// ENST00000219919 // AQP9 // aquaporin 9 // 15q // 366 /// ENST00000536493 // AQP9 // aquaporin 9 // 15q // 366 /// ENST00000558772 // AQP9 // aquaporin 9 // 15q // 366 /// AB008775 // AQP9 // aquaporin 9 // 15q // 366 /// AF016495 // AQP9 // aquaporin 9 // 15q // 366 /// AK300055 // AQP9 // aquaporin 9 // 15q // 366 /// BC026258 // AQP9 // aquapor…	black	-0.126773307	0.545937085	-0.240885083	0.246072045	-0.091421703	0.663839433	0.329639118	0.10758121	0.063184317	0.76414099	0.388898042	0.054687236	0.127585879	0.54334538	-0.293201727	0.154898625	-0.190444477	0.361844001	-0.020010378	0.924363437	-0.247758332	0.232439343	0.372808637	0.066443302	0.36804935	0.070268114	0.199080477	0.340064462	-0.386527862	0.05630922	-0.316357298	0.123393636	0.913331296	1.90E-10
NM_001278359 // RHOH // ras homolog family member H // 4p13 // 399 /// NM_001278360 // RHOH // ras homolog family member H // 4p13 // 399 /// NM_001278361 // RHOH // ras homolog family member H // 4p13 // 399 /// NM_001278362 // RHOH // ras homolog family member H // 4p13 // 399 /// NM_001278363 // RHOH // ras homolog family member H // 4p13 // 399 /// NM_001278364 // RHOH // ras homolog family m…	black	0.126606047	0.546471271	0.357208832	0.079607435	0.089870275	0.669224512	0.587187742	0.002029415	0.256400352	0.216021111	0.132927288	0.526452668	-0.016786158	0.936524225	-0.286135686	0.165555676	-0.158931317	0.447962763	-0.253378028	0.221671815	-0.146474626	0.484763973	0.702185297	9.13E-05	0.241623539	0.244582828	0.291447448	0.157497854	-0.273128636	0.186497796	-0.352303749	0.084130068	0.647111108	0.000471976
NM_030666 // SERPINB1 // serpin peptidase inhibitor, clade B (ovalbumin), member 1 // 6p25 // 1992 /// NR_073111 // SERPINB1 // serpin peptidase inhibitor, clade B (ovalbumin), member 1 // 6p25 // 1992 /// NR_073112 // SERPINB1 // serpin peptidase inhibitor, clade B (ovalbumin), member 1 // 6p25 // 1992 /// XM_006715008 // SERPINB1 // serpin peptidase inhibitor, clade B (ovalbumin), member 1 // 6…	black	0.126000751	0.548406448	0.134751911	0.520740096	0.368964546	0.069519836	0.395922519	0.050092945	0.558144188	0.003738666	0.304038018	0.13951423	-0.008809033	0.966665405	-0.112852637	0.591201382	-0.256893696	0.215108002	0.164667431	0.431529376	0.208423808	0.317406197	0.298407122	0.147365213	-0.254993667	0.218638966	-0.162817957	0.436791968	0.0640318	0.761066817	0.0498194	0.813051928	0.469519553	0.017885945
NM_001173514 // TYROBP // TYRO protein tyrosine kinase binding protein // 19q13.1 // 7305 /// NM_001173515 // TYROBP // TYRO protein tyrosine kinase binding protein // 19q13.1 // 7305 /// NM_003332 // TYROBP // TYRO protein tyrosine kinase binding protein // 19q13.1 // 7305 /// NM_198125 // TYROBP // TYRO protein tyrosine kinase binding protein // 19q13.1 // 7305 /// NR_033390 // TYROBP // TYRO p…	black	0.125881058	0.548789489	0.223883527	0.28199966	-0.007942193	0.96994412	0.286651601	0.164760605	0.215498849	0.300879243	0.141808409	0.498931779	0.04453199	0.832602417	-0.588564673	0.00196869	-0.192390895	0.356865513	-0.410757827	0.041383457	-0.446461994	0.025272224	0.494372464	0.01200308	0.670299745	0.000246205	0.615202148	0.001064136	-0.720472306	4.87E-05	-0.678218118	0.000194602	0.92559138	3.49E-11
NM_012413 // QPCT // glutaminyl-peptide cyclotransferase // 2p22.2 // 25797 /// ENST00000338415 // QPCT // glutaminyl-peptide cyclotransferase // 2p22.2 // 25797 /// ENST00000404976 // QPCT // glutaminyl-peptide cyclotransferase // 2p22.2 // 25797 /// ENST00000469098 // QPCT // glutaminyl-peptide cyclotransferase // 2p22.2 // 25797 /// AK290605 // QPCT // glutaminyl-peptide cyclotransferase // 2p…	black	0.125265058	0.550762758	-0.097534345	0.642781518	0.163370336	0.435216598	0.272663708	0.187278632	0.127809658	0.542632639	0.329492665	0.107746968	0.211803141	0.30944426	-0.327843897	0.109626113	-0.087662861	0.676913931	-0.16460792	0.431698175	0.060882338	0.772508624	0.264301124	0.201709279	0.204289977	0.327314464	0.038014591	0.85683328	-0.218197009	0.294720139	-0.086920453	0.679507196	0.821748408	4.74E-07
NM_000566 // FCGR1A // Fc fragment of IgG, high affinity Ia, receptor (CD64) // 1q21.2-q21.3 // 2209 /// NR_027484 // FCGR1C // Fc fragment of IgG, high affinity Ic, receptor (CD64), pseudogene // 1q21.2 // 100132417 /// NR_045213 // FCGR1B // Fc fragment of IgG, high affinity Ib, receptor (CD64) // 1p11.2 // 2210 /// ENST00000369168 // FCGR1A // Fc fragment of IgG, high affinity Ia, receptor (CD…	black	-0.124569448	0.552994954	-0.223999169	0.281744638	-0.206930418	0.320964269	0.607376794	0.001282094	0.090646756	0.666527307	0.540765982	0.005253636	0.076847331	0.715032426	-0.108436997	0.605887344	0.098433322	0.639706547	0.12775938	0.542792736	-0.278147109	0.178211982	0.671831717	0.000235379	0.262549385	0.204825311	0.100091606	0.634049505	-0.237584751	0.252800068	-0.27716399	0.179814678	0.878617223	7.66E-09
NM_012072 // CD93 // CD93 molecule // 20p11.21 // 22918 /// ENST00000246006 // CD93 // CD93 molecule // 20p11.21 // 22918 /// BC028075 // CD93 // CD93 molecule // 20p11.21 // 22918 /// U94333 // CD93 // CD93 molecule // 20p11.21 // 22918 /// AK299957 // CD93 // CD93 molecule // 20p11.21 // 22918	black	0.124381106	0.553600051	-0.049163815	0.815470338	0.01982795	0.925051085	0.117759985	0.575061913	0.0794247	0.705884271	0.204101759	0.327770008	0.080285398	0.702838035	-0.544559101	0.004885112	-0.228132623	0.272725086	-0.232172246	0.264090437	-0.228832023	0.271217382	0.324758998	0.113206775	0.469414126	0.017915166	0.424374883	0.034485532	-0.541944481	0.005136713	-0.410777651	0.041372679	0.874298535	1.12E-08
NM_020208 // SLC6A20 // solute carrier family 6 (proline IMINO transporter), member 20 // 3p21.3 // 54716 /// NM_022405 // SLC6A20 // solute carrier family 6 (proline IMINO transporter), member 20 // 3p21.3 // 54716 /// ENST00000353278 // SLC6A20 // solute carrier family 6 (proline IMINO transporter), member 20 // 3p21.3 // 54716 /// ENST00000358525 // SLC6A20 // solute carrier family 6 (proline …	black	-0.122883971	0.558420707	-0.200725697	0.336006195	-0.183036505	0.381160082	0.537445371	0.005595203	-0.098850851	0.638280338	0.673173844	0.00022624	0.259242017	0.210797182	-0.167163052	0.42448289	-0.07772277	0.711920767	0.047853123	0.820310302	-0.31855265	0.120669707	0.525531015	0.006978455	0.244211161	0.239411113	0.109827839	0.601245119	-0.29480453	0.152550529	-0.323619444	0.114550963	0.71337933	6.25E-05
NM_014358 // CLEC4E // C-type lectin domain family 4, member E // 12p13.31 // 26253 /// ENST00000299663 // CLEC4E // C-type lectin domain family 4, member E // 12p13.31 // 26253 /// ENST00000446457 // CLEC4E // C-type lectin domain family 4, member E // 12p13.31 // 26253 /// ENST00000450725 // CLEC4E // C-type lectin domain family 4, member E // 12p13.31 // 26253 /// ENST00000537698 // CLEC4E // …	black	0.122624031	0.559259627	-0.073598824	0.726617221	0.038154099	0.856313204	0.121151201	0.564023731	0.131577221	0.53069862	0.119115031	0.570639908	0.138155268	0.510165054	-0.415168212	0.03903951	-0.153942502	0.462520441	-0.109772285	0.601430256	-0.11491389	0.584398601	0.313383418	0.127154583	0.326791714	0.110837877	0.244361805	0.239112265	-0.378322556	0.062214288	-0.270325922	0.191239011	0.876551314	9.21E-09
NM_000265 // NCF1 // neutrophil cytosolic factor 1 // 7q11.23 // 653361 /// NR_003186 // NCF1B // neutrophil cytosolic factor 1B pseudogene // 7q11.23 // 654816 /// NR_003187 // NCF1C // neutrophil cytosolic factor 1C pseudogene // 7q11.23 // 654817 /// XM_005250544 // NCF1 // neutrophil cytosolic factor 1 // 7q11.23 // 653361 /// XR_242262 // NCF1 // neutrophil cytosolic factor 1 // 7q11.23 // 6…	black	0.12244263	0.559845411	0.243699075	0.240428832	-0.063366799	0.763478757	0.313974618	0.126400371	0.203284751	0.329751861	0.166830621	0.425417881	0.158836937	0.448235895	-0.524042268	0.007169854	-0.151879674	0.468611004	-0.390671395	0.053497625	-0.492262767	0.012430289	0.539751232	0.005356101	0.65843702	0.000345811	0.611111571	0.001173708	-0.689701868	0.000136603	-0.69534543	0.00011413	0.894819312	1.60E-09
NM_001013253 // LSP1 // lymphocyte-specific protein 1 // 11p15.5 // 4046 /// NM_001013254 // LSP1 // lymphocyte-specific protein 1 // 11p15.5 // 4046 /// NM_001013255 // LSP1 // lymphocyte-specific protein 1 // 11p15.5 // 4046 /// NM_001242932 // LSP1 // lymphocyte-specific protein 1 // 11p15.5 // 4046 /// NM_001289005 // LSP1 // lymphocyte-specific protein 1 // 11p15.5 // 4046 /// NM_002339 // L…	black	0.12153349	0.562785404	0.024664951	0.906837524	-0.12163504	0.562456668	0.362763551	0.074711091	0.14189711	0.498660562	0.398637555	0.048400327	0.252382661	0.223554232	-0.257511579	0.213968052	-0.192806985	0.355806499	-0.097626725	0.642465265	-0.426852177	0.033335434	0.440631126	0.027484824	0.430255125	0.031805707	0.371300751	0.067637384	-0.47346716	0.016819485	-0.514112639	0.008562062	0.748734003	1.67E-05
ENST00000424370 // IGKV1OR9-1 // immunoglobulin kappa variable 1/OR9-1 (pseudogene) // --- // --- /// ENST00000431378 // IGKV1OR9-2 // immunoglobulin kappa variable 1/OR9-2 (pseudogene) // --- // --- /// ENST00000446944 // IGKV1OR-3 // immunoglobulin kappa variable 1/OR-3 (pseudogene) // --- // --- /// ENST00000451163 // IGKV1OR2-2 // immunoglobulin kappa variable 1/OR2-2 (pseudogene) // --- // -…	black	-0.120545837	0.565987151	-0.000836519	0.996833645	0.145639537	0.487284466	0.297394941	0.148809197	0.186326655	0.372509355	0.142655733	0.496343938	0.16995472	0.416675437	-0.228256494	0.272457665	-0.219545022	0.291672776	0.004368951	0.983463902	-0.004588267	0.98263393	0.214933277	0.302180344	0.066387911	0.752538834	-0.006533558	0.975273096	-0.174677577	0.403648781	-0.123697339	0.555799364	0.540182732	0.005312326
NM_002993 // CXCL6 // chemokine (C-X-C motif) ligand 6 // 4q13.3 // 6372 /// ENST00000226317 // CXCL6 // chemokine (C-X-C motif) ligand 6 // 4q13.3 // 6372 /// BC013744 // CXCL6 // chemokine (C-X-C motif) ligand 6 // 4q13.3 // 6372 /// U81234 // CXCL6 // chemokine (C-X-C motif) ligand 6 // 4q13.3 // 6372 /// ENST00000515050 // CXCL6 // chemokine (C-X-C motif) ligand 6 // 4q13.3 // 6372	black	0.118254715	0.573445677	0.035125565	0.867616058	-0.134814472	0.52054476	0.511262651	0.009000892	0.161293976	0.441154169	0.373915434	0.065577193	0.20268619	0.331208403	-0.265968852	0.198772799	-0.066865773	0.750812601	0.044804018	0.831594114	-0.3945235	0.050983004	0.670223104	0.000246757	0.284262963	0.168464326	0.236579708	0.254872453	-0.414553607	0.039359691	-0.479327333	0.015332774	0.769228016	7.00E-06
NM_080387 // CLEC4D // C-type lectin domain family 4, member D // 12p13.31 // 338339 /// ENST00000299665 // CLEC4D // C-type lectin domain family 4, member D // 12p13.31 // 338339 /// ENST00000382064 // CLEC4D // C-type lectin domain family 4, member D // 12p13.31 // 338339 /// AF411850 // CLEC4D // C-type lectin domain family 4, member D // 12p13.31 // 338339 /// AY115592 // CLEC4D // C-type lec…	black	0.116742353	0.578392715	0.051169061	0.808078367	0.091965945	0.661954159	0.040524348	0.847486183	0.199808042	0.338266177	0.043669589	0.835800698	-0.161358467	0.440969102	-0.40373912	0.04534132	0.028863735	0.891063804	-0.141763111	0.499070315	-0.027389469	0.896597957	0.279375109	0.176224041	0.259999172	0.20941979	0.248761308	0.230492685	-0.276581295	0.1807693	-0.204319381	0.327243331	0.668531123	0.000259241
NM_000634 // CXCR1 // chemokine (C-X-C motif) receptor 1 // 2q35 // 3577 /// ENST00000295683 // CXCR1 // chemokine (C-X-C motif) receptor 1 // 2q35 // 3577 /// AK298647 // CXCR1 // chemokine (C-X-C motif) receptor 1 // 2q35 // 3577 /// BC028221 // CXCR1 // chemokine (C-X-C motif) receptor 1 // 2q35 // 3577 /// BC072397 // CXCR1 // chemokine (C-X-C motif) receptor 1 // 2q35 // 3577 /// CR541994 //…	black	-0.116515924	0.579134987	-0.177604971	0.395690063	-0.137363758	0.512615073	0.358520724	0.078429677	0.07306778	0.728516665	0.320703908	0.118043329	0.091625003	0.66313496	-0.302736626	0.141301436	-0.073845935	0.725733887	-0.093639207	0.656170471	-0.290704564	0.158607787	0.473080344	0.016921628	0.444418628	0.026030622	0.2834784	0.169693453	-0.413670242	0.039823522	-0.367219232	0.070952147	0.947385921	7.23E-13
NM_006851 // GLIPR1 // GLI pathogenesis-related 1 // 12q21.2 // 11010 /// ENST00000266659 // GLIPR1 // GLI pathogenesis-related 1 // 12q21.2 // 11010 /// ENST00000456650 // GLIPR1 // GLI pathogenesis-related 1 // 12q21.2 // 11010 /// ENST00000536703 // GLIPR1 // GLI pathogenesis-related 1 // 12q21.2 // 11010 /// AF400440 // GLIPR1 // GLI pathogenesis-related 1 // 12q21.2 // 11010 /// AK304847 // …	black	0.116347855	0.579686217	0.243072641	0.241677663	0.28935169	0.160643264	0.407254394	0.043323455	0.406911912	0.04351688	0.165912458	0.428006116	0.069470798	0.741422839	-0.312729508	0.127992593	-0.102015929	0.627509844	-0.337901592	0.098531432	0.036382686	0.862921136	0.512139248	0.008863968	0.138270323	0.509809393	0.145185109	0.488658808	-0.204180011	0.327580568	-0.167473175	0.42361165	0.762499741	9.40E-06
NM_001142633 // PIK3R5 // phosphoinositide-3-kinase, regulatory subunit 5 // 17p13.1 // 23533 /// NM_001251851 // PIK3R5 // phosphoinositide-3-kinase, regulatory subunit 5 // 17p13.1 // 23533 /// NM_001251852 // PIK3R5 // phosphoinositide-3-kinase, regulatory subunit 5 // 17p13.1 // 23533 /// NM_001251853 // PIK3R5 // phosphoinositide-3-kinase, regulatory subunit 5 // 17p13.1 // 23533 /// NM_0012…	black	0.114255014	0.586569402	0.194923021	0.350449533	-0.060221022	0.774917106	0.105719445	0.615000601	0.106844087	0.611222305	-0.005226558	0.980218503	-0.047898018	0.820144414	-0.612645503	0.001131533	-0.302247373	0.141977556	-0.403659974	0.045387588	-0.513746217	0.008617463	0.316517539	0.123193312	0.727790623	3.74E-05	0.683214975	0.000167149	-0.793871256	2.18E-06	-0.729095706	3.56E-05	0.755561319	1.26E-05
NM_001168357 // PLA2G7 // phospholipase A2, group VII (platelet-activating factor acetylhydrolase, plasma) // 6p21.2-p12 // 7941 /// NM_005084 // PLA2G7 // phospholipase A2, group VII (platelet-activating factor acetylhydrolase, plasma) // 6p21.2-p12 // 7941 /// ENST00000274793 // PLA2G7 // phospholipase A2, group VII (platelet-activating factor acetylhydrolase, plasma) // 6p21.2-p12 // 7941 /// …	black	0.114240757	0.586616412	0.176355452	0.399076254	0.280259485	0.17480196	0.402514675	0.046061274	0.200168212	0.337378072	0.322554855	0.115817273	0.066433148	0.752375371	-0.437473057	0.028746689	-0.054647459	0.79529407	-0.366911452	0.071207055	0.073667898	0.726370273	0.403703494	0.045362142	0.153419009	0.464062156	0.104646523	0.618614041	-0.249314094	0.229424428	-0.134848718	0.520437846	0.558131911	0.003739589
NM_024764 // CATSPERB // catsper channel auxiliary subunit beta // 14q32.12 // 79820 /// ENST00000256343 // CATSPERB // catsper channel auxiliary subunit beta // 14q32.12 // 79820 /// ENST00000557036 // CATSPERB // catsper channel auxiliary subunit beta // 14q32.12 // 79820 /// AK024360 // CATSPERB // catsper channel auxiliary subunit beta // 14q32.12 // 79820 /// AK126034 // CATSPERB // catsper …	black	0.113545194	0.588911938	-0.107198926	0.610032202	0.342682363	0.093561106	0.306838211	0.135723857	0.386633618	0.056236062	0.301627799	0.142837093	0.077180547	0.71384752	-0.116541889	0.579049848	-0.184999305	0.375985576	0.29271214	0.155620943	0.358795263	0.078184891	0.271424398	0.189371016	-0.407317295	0.043288003	-0.429832978	0.031992367	0.177962639	0.394723775	0.263492181	0.203144213	0.498232101	0.011252912
NM_004847 // AIF1 // allograft inflammatory factor 1 // 6p21.3 // 199 /// ENST00000459762 // AIF1 // allograft inflammatory factor 1 // 6p21.3 // 199 /// ENST00000462008 // AIF1 // allograft inflammatory factor 1 // 6p21.3 // 199 /// ENST00000466820 // AIF1 // allograft inflammatory factor 1 // 6p21.3 // 199 /// ENST00000468277 // AIF1 // allograft inflammatory factor 1 // 6p21.3 // 199 /// ENST0…	black	0.113389095	0.589427636	0.097439941	0.64310476	0.123310924	0.557044015	0.317843316	0.121544982	0.222399153	0.285286088	0.252477976	0.223373514	0.085988835	0.682766393	-0.534805735	0.005879871	-0.083324584	0.692117409	-0.352632295	0.083821211	-0.209544872	0.314751129	0.440082014	0.027700972	0.448234823	0.024628774	0.338807455	0.097574873	-0.53980866	0.005350257	-0.417730768	0.037726698	0.916726186	1.22E-10
ENST00000362939 // RNA5SP374 // RNA, 5S ribosomal pseudogene 374 // --- // ---	black	0.112423026	0.592623498	0.224340287	0.280993227	0.256833519	0.215219241	0.263054232	0.203923949	0.367650578	0.070596077	0.162755245	0.436971016	0.013512907	0.948884084	-0.378458181	0.06211295	-0.438931852	0.028158142	-0.180349968	0.38830827	-0.092903167	0.658712273	0.188832282	0.3659982	0.233150378	0.262026452	0.297716215	0.148349778	-0.366427269	0.071609476	-0.333977194	0.102756261	0.566299944	0.003166791
NM_001135924 // VWDE // von Willebrand factor D and EGF domains // 7p21.3 // 221806 /// ENST00000275358 // VWDE // von Willebrand factor D and EGF domains // 7p21.3 // 221806 /// ENST00000452576 // VWDE // von Willebrand factor D and EGF domains // 7p21.3 // 221806 /// ENST00000521169 // VWDE // von Willebrand factor D and EGF domains // 7p21.3 // 221806 /// BC144316 // VWDE // von Willebrand fac…	black	0.11220655	0.59334064	-0.170467832	0.415249072	-0.070014075	0.739469077	-0.334982089	0.101661862	-0.14922106	0.476521304	-0.221034035	0.288329716	-0.055767858	0.791186952	0.162246288	0.438425575	0.348312948	0.087950645	0.074488519	0.723438473	0.152300377	0.467365516	-0.27805049	0.178369051	-0.130649386	0.533626024	-0.114564072	0.585550712	0.202780699	0.330978165	0.246918847	0.234077025	-0.352823614	0.083641752
NM_001243773 // GNG2 // guanine nucleotide binding protein (G protein), gamma 2 // 14q21 // 54331 /// NM_001243774 // GNG2 // guanine nucleotide binding protein (G protein), gamma 2 // 14q21 // 54331 /// NM_053064 // GNG2 // guanine nucleotide binding protein (G protein), gamma 2 // 14q21 // 54331 /// XM_006720173 // GNG2 // guanine nucleotide binding protein (G protein), gamma 2 // 14q21 // 5433…	black	0.112096446	0.593705534	0.072280865	0.731334165	0.016629297	0.937116231	0.352176299	0.084250111	0.252179763	0.223939253	0.327409534	0.110125164	0.122740977	0.558882131	-0.389504483	0.054278128	-0.187054078	0.370612206	-0.176574587	0.398481226	-0.295128584	0.152078879	0.487429973	0.013456383	0.398611647	0.048416264	0.305191197	0.137944178	-0.453330165	0.022852761	-0.448549803	0.024515848	0.866427284	2.16E-08
NM_005306 // FFAR2 // free fatty acid receptor 2 // 19q13.1 // 2867 /// ENST00000246549 // FFAR2 // free fatty acid receptor 2 // 19q13.1 // 2867 /// ENST00000599180 // FFAR2 // free fatty acid receptor 2 // 19q13.1 // 2867 /// AB378083 // FFAR2 // free fatty acid receptor 2 // 19q13.1 // 2867 /// BC096198 // FFAR2 // free fatty acid receptor 2 // 19q13.1 // 2867 /// BC096199 // FFAR2 // free fat…	black	0.111712962	0.594977182	0.111707386	0.594995682	-0.046994496	0.823484413	0.242888005	0.242046557	0.234153523	0.259920516	0.144021447	0.492186969	0.170323148	0.415650995	-0.36065537	0.076541618	-0.13367313	0.524113965	-0.18689093	0.371037213	-0.351428322	0.084957227	0.481297062	0.014857979	0.447584855	0.024863126	0.382257964	0.059325227	-0.482852948	0.014491535	-0.495573257	0.01176539	0.940049084	3.13E-12
ENST00000424370 // IGKV1OR9-1 // immunoglobulin kappa variable 1/OR9-1 (pseudogene) // --- // --- /// ENST00000431378 // IGKV1OR9-2 // immunoglobulin kappa variable 1/OR9-2 (pseudogene) // --- // --- /// ENST00000442306 // IGKV1OR10-1 // immunoglobulin kappa variable 1/OR10-1 (pseudogene) // --- // --- /// ENST00000446944 // IGKV1OR-3 // immunoglobulin kappa variable 1/OR-3 (pseudogene) // --- //…	black	-0.110448717	0.599177661	-0.016668828	0.936967035	0.167663196	0.423078302	0.283533918	0.16960627	0.167718846	0.422922174	0.129565904	0.537054112	0.077454569	0.71287359	-0.226080516	0.277179646	-0.224146525	0.281419887	0.01140282	0.956858076	0.045541465	0.82886199	0.176918524	0.39754832	0.064826236	0.758188263	-0.022348781	0.915553837	-0.147803282	0.480767405	-0.078373728	0.709609904	0.517847154	0.008014152
NM_001199138 // NLRC4 // NLR family, CARD domain containing 4 // 2p22-p21 // 58484 /// NM_001199139 // NLRC4 // NLR family, CARD domain containing 4 // 2p22-p21 // 58484 /// NM_021209 // NLRC4 // NLR family, CARD domain containing 4 // 2p22-p21 // 58484 /// ENST00000360906 // NLRC4 // NLR family, CARD domain containing 4 // 2p22-p21 // 58484 /// ENST00000402280 // NLRC4 // NLR family, CARD domain…	black	0.109248622	0.603176556	-0.123098912	0.557727444	-0.302192003	0.142054219	0.134435874	0.521727415	-0.248937569	0.230151705	0.095864901	0.648507033	0.068337079	0.745504979	-0.095670169	0.649176159	0.010492846	0.960298143	-0.213144956	0.306317321	-0.307888386	0.134321638	0.282375481	0.171431913	0.47977977	0.015222629	0.322708068	0.1156344	-0.276658416	0.180642753	-0.297394625	0.14880965	0.538736201	0.005460271
NM_001243080 // ELF5 // E74-like factor 5 (ets domain transcription factor) // 11p13-p12 // 2001 /// NM_001243081 // ELF5 // E74-like factor 5 (ets domain transcription factor) // 11p13-p12 // 2001 /// NM_198381 // ELF5 // E74-like factor 5 (ets domain transcription factor) // 11p13-p12 // 2001 /// ENST00000312319 // ELF5 // E74-like factor 5 (ets domain transcription factor) // 11p13-p12 // 2001…	black	0.109009286	0.603975397	0.233678709	0.260915943	0.209302614	0.315323724	-0.078995351	0.707405497	-0.091661812	0.663007442	-0.18192146	0.384117732	0.10701872	0.610636478	0.296984907	0.149397012	-0.00061783	0.997661413	-0.137715601	0.511525283	0.287112905	0.164051969	-0.288612726	0.16176282	-0.327065569	0.110521542	-0.314094679	0.126247603	0.383537798	0.058408404	0.331636553	0.105339236	-0.575059327	0.002637082
NM_001204406 // ALOX5AP // arachidonate 5-lipoxygenase-activating protein // 13q12 // 241 /// NM_001629 // ALOX5AP // arachidonate 5-lipoxygenase-activating protein // 13q12 // 241 /// ENST00000380490 // ALOX5AP // arachidonate 5-lipoxygenase-activating protein // 13q12 // 241 /// BC018538 // ALOX5AP // arachidonate 5-lipoxygenase-activating protein // 13q12 // 241	black	0.108832545	0.604565597	0.416143296	0.03853577	0.106372917	0.612804057	0.505420698	0.009959088	0.42449577	0.034428685	0.0854588	0.684623151	0.229302236	0.27020674	-0.297593181	0.148525597	-0.049793993	0.813145622	-0.424363098	0.034491078	-0.250222921	0.227675278	0.684445041	0.000160935	0.380359404	0.060705747	0.348493782	0.087774751	-0.349635064	0.086670745	-0.44892704	0.024381154	0.802669283	1.38E-06
NM_001271863 // KLHDC8A // kelch domain containing 8A // 1q32.1 // 55220 /// NM_001271864 // KLHDC8A // kelch domain containing 8A // 1q32.1 // 55220 /// NM_001271865 // KLHDC8A // kelch domain containing 8A // 1q32.1 // 55220 /// NM_018203 // KLHDC8A // kelch domain containing 8A // 1q32.1 // 55220 /// ENST00000367155 // KLHDC8A // kelch domain containing 8A // 1q32.1 // 55220 /// ENST0000036715…	black	-0.106196315	0.613397357	-0.282177032	0.17174603	-0.320850877	0.117865441	-0.438605398	0.028289001	-0.424928944	0.034225601	-0.217920917	0.295346729	-0.184271702	0.377899006	0.337673372	0.09877352	0.099373508	0.636496787	0.214944461	0.30215458	0.007141857	0.972971714	-0.426939898	0.033295277	-0.049146127	0.815535612	-0.07375813	0.726047719	0.24378705	0.240253787	0.204169226	0.327606673	-0.550846646	0.004322266
NM_031471 // FERMT3 // fermitin family member 3 // 11q13.1 // 83706 /// NM_178443 // FERMT3 // fermitin family member 3 // 11q13.1 // 83706 /// XM_006718705 // FERMT3 // fermitin family member 3 // 11q13.1 // 83706 /// ENST00000279227 // FERMT3 // fermitin family member 3 // 11q13.1 // 83706 /// ENST00000345728 // FERMT3 // fermitin family member 3 // 11q13.1 // 83706 /// ENST00000540957 // FERMT…	black	-0.105559108	0.61554004	0.140557579	0.502764174	-0.104853744	0.617915476	0.534589408	0.00590373	0.217308608	0.296739328	0.243864404	0.240099946	-0.137716331	0.511523024	-0.336373811	0.100160508	-0.012379636	0.953166153	-0.240292054	0.247272268	-0.402990255	0.045780582	0.686047478	0.000153145	0.525550893	0.006975929	0.460523708	0.020523406	-0.495380793	0.011803223	-0.545576271	0.004790079	0.885649456	4.00E-09
ENST00000374220 // SLC31A2 // solute carrier family 31 (copper transporter), member 2 // 9q32 // 1318 /// AK131546 // SLC31A2 // solute carrier family 31 (copper transporter), member 2 // 9q32 // 1318 /// BC026252 // SLC31A2 // solute carrier family 31 (copper transporter), member 2 // 9q32 // 1318 /// CR407615 // SLC31A2 // solute carrier family 31 (copper transporter), member 2 // 9q32 // 1318 …	black	-0.105055545	0.617235493	-0.110711788	0.598302569	-0.005761252	0.978195241	0.61910667	0.000967888	-0.068607448	0.744530862	0.634919395	0.00065075	-0.003301681	0.987503069	-0.280119982	0.175025749	-0.291684401	0.157144984	-0.10905786	0.603813235	-0.161916609	0.439369154	0.410536992	0.04150368	0.289417682	0.160543549	0.153616691	0.463479657	-0.315360729	0.124644817	-0.261442364	0.206811252	0.530121245	0.00641503
ENST00000532397 // OR7E87P // olfactory receptor, family 7, subfamily E, member 87 pseudogene // --- // ---	black	0.104806518	0.618074653	-0.147478763	0.481742001	-0.114955212	0.584262573	-0.461922648	0.020093666	-0.062355306	0.767151517	-0.189901897	0.363238998	0.321326716	0.117290838	0.403002522	0.04577336	0.134313255	0.522110724	0.448637958	0.024484318	0.099218699	0.637024862	-0.394938267	0.05071785	-0.448406209	0.024567277	-0.362307245	0.075104443	0.401317237	0.046774002	0.28742178	0.163578689	-0.508480523	0.009447173
ENST00000464302 // RGS2 // regulator of G-protein signaling 2 // 1q31 // 5997 /// ENST00000483295 // RGS2 // regulator of G-protein signaling 2 // 1q31 // 5997 /// ENST00000487236 // RGS2 // regulator of G-protein signaling 2 // 1q31 // 5997 /// BC042755 // RGS2 // regulator of G-protein signaling 2 // 1q31 // 5997 /// NM_002923 // RGS2 // regulator of G-protein signaling 2 // 1q31 // 5997 /// EN…	black	-0.103858239	0.621274365	-0.114203586	0.586738986	0.17867452	0.392804499	0.106317667	0.612989646	0.210846267	0.311686113	0.162135999	0.438741112	0.138033154	0.51054267	-0.45901872	0.020994035	-0.140786914	0.502060434	-0.264597809	0.201184741	-0.01749771	0.933839185	0.124121597	0.554434286	0.315961478	0.123889483	0.168341635	0.421177064	-0.379646596	0.06123042	-0.186109488	0.373076823	0.785202721	3.34E-06
NM_000569 // FCGR3A // Fc fragment of IgG, low affinity IIIa, receptor (CD16a) // 1q23 // 2214 /// NM_001127592 // FCGR3A // Fc fragment of IgG, low affinity IIIa, receptor (CD16a) // 1q23 // 2214 /// NM_001127593 // FCGR3A // Fc fragment of IgG, low affinity IIIa, receptor (CD16a) // 1q23 // 2214 /// NM_001127596 // FCGR3A // Fc fragment of IgG, low affinity IIIa, receptor (CD16a) // 1q23 // 221…	black	-0.101932123	0.627794089	-0.165278927	0.429796969	-0.123248958	0.557243723	0.288418508	0.162057975	0.102006601	0.627541478	0.23414796	0.259932166	0.051808317	0.805725192	-0.409909174	0.041846971	-0.060867619	0.772562206	-0.028312564	0.893132246	-0.242164775	0.243495093	0.475127846	0.01638668	0.39122147	0.053132746	0.295747546	0.151180882	-0.434273245	0.030072254	-0.350947968	0.085413695	0.855088155	5.21E-08
NM_003930 // SKAP2 // src kinase associated phosphoprotein 2 // 7p15.2 // 8935 /// XM_005249901 // SKAP2 // src kinase associated phosphoprotein 2 // 7p15.2 // 8935 /// ENST00000345317 // SKAP2 // src kinase associated phosphoprotein 2 // 7p15.2 // 8935 /// ENST00000487720 // SKAP2 // src kinase associated phosphoprotein 2 // 7p15.2 // 8935 /// ENST00000489977 // SKAP2 // src kinase associated ph…	black	0.101522234	0.629185053	0.215344497	0.301233986	0.070592032	0.737392317	0.476931336	0.015927032	0.491396564	0.01260929	0.173967457	0.405592771	0.093281523	0.657405215	-0.322394595	0.116008785	-0.006957442	0.97366939	-0.188319794	0.367324537	-0.204211397	0.327504604	0.702347767	9.08E-05	0.269750653	0.192222305	0.293395445	0.154613477	-0.332106741	0.104816551	-0.387137947	0.055888196	0.871656427	1.40E-08
NM_002994 // CXCL5 // chemokine (C-X-C motif) ligand 5 // 4q13.3 // 6374 /// ENST00000296027 // CXCL5 // chemokine (C-X-C motif) ligand 5 // 4q13.3 // 6374 /// BC008376 // CXCL5 // chemokine (C-X-C motif) ligand 5 // 4q13.3 // 6374 /// BT006807 // CXCL5 // chemokine (C-X-C motif) ligand 5 // 4q13.3 // 6374 /// CR457428 // CXCL5 // chemokine (C-X-C motif) ligand 5 // 4q13.3 // 6374 /// X78686 // C…	black	-0.100679419	0.632049011	0.097940913	0.641390132	-0.217577466	0.296127348	0.624513016	0.000847067	0.179552946	0.390443498	0.404004351	0.04518654	0.112615399	0.591986516	-0.331886423	0.105061228	0.017248523	0.934779413	-0.200989481	0.335358236	-0.534013271	0.005967671	0.805828261	1.17E-06	0.5052644	0.009985843	0.451647833	0.02342729	-0.541715511	0.005159257	-0.627832361	0.000779535	0.796225385	1.93E-06
NM_001136219 // FCGR2A // Fc fragment of IgG, low affinity IIa, receptor (CD32) // 1q23 // 2212 /// NM_021642 // FCGR2A // Fc fragment of IgG, low affinity IIa, receptor (CD32) // 1q23 // 2212 /// ENST00000271450 // FCGR2A // Fc fragment of IgG, low affinity IIa, receptor (CD32) // 1q23 // 2212 /// ENST00000367972 // FCGR2A // Fc fragment of IgG, low affinity IIa, receptor (CD32) // 1q23 // 2212 …	black	0.100218566	0.633617211	0.006235682	0.976400123	0.054705337	0.795081773	0.2163977	0.298818612	0.245558768	0.236746447	0.211325814	0.310561341	0.115263142	0.583249337	-0.40352527	0.045466419	-0.169138039	0.418951224	-0.142613561	0.496472577	-0.230182516	0.268321215	0.354617756	0.081972923	0.383135461	0.058695432	0.268958875	0.193581335	-0.45961264	0.020807272	-0.386674273	0.056207957	0.941358072	2.44E-12
NM_176894 // P2RY13 // purinergic receptor P2Y, G-protein coupled, 13 // 3q24 // 53829 /// ENST00000325602 // P2RY13 // purinergic receptor P2Y, G-protein coupled, 13 // 3q24 // 53829 /// AF178982 // P2RY13 // purinergic receptor P2Y, G-protein coupled, 13 // 3q24 // 53829 /// AF295368 // P2RY13 // purinergic receptor P2Y, G-protein coupled, 13 // 3q24 // 53829 /// AF406692 // P2RY13 // purinergi…	black	0.099584543	0.635777192	-0.180288319	0.388473193	0.044707632	0.831951351	0.360653197	0.076543522	0.019997103	0.924413475	0.442669444	0.02669431	0.226952049	0.27528217	-0.207912999	0.318620499	-0.121862049	0.561722105	-0.127877224	0.542417526	-0.069533449	0.741197451	0.337607672	0.098843296	0.216441812	0.298717711	0.052239575	0.804138608	-0.239358674	0.24916906	-0.139646322	0.505565265	0.82949791	2.96E-07
NM_001291274 // HSH2D // hematopoietic SH2 domain containing // 19p13.12 // 84941 /// NM_032855 // HSH2D // hematopoietic SH2 domain containing // 19p13.12 // 84941 /// ENST00000591154 // HSH2D // hematopoietic SH2 domain containing // 19p13.12 // 84941 /// ENST00000593031 // HSH2D // hematopoietic SH2 domain containing // 19p13.12 // 84941 /// AY319652 // HSH2D // hematopoietic SH2 domain contai…	black	0.097171571	0.644024016	0.085003637	0.686219046	-0.092667524	0.659526811	0.349340009	0.086955156	0.145960732	0.486314245	0.364467582	0.073256015	0.393721823	0.051498571	-0.394560821	0.050959102	-0.30569839	0.137257673	0.070573149	0.737460142	-0.42242224	0.035414149	0.417941147	0.037620495	0.302773115	0.141251103	0.303737332	0.139925713	-0.523463673	0.007245416	-0.566187146	0.003174161	0.648625792	0.000453074
NR_027238 // LOC654342 // lymphocyte-specific protein 1 pseudogene // 2p11.1 // 654342 /// NR_027354 // LOC645166 // lymphocyte-specific protein 1 pseudogene // 1q21.1 // 645166 /// NR_027355 // LOC645166 // lymphocyte-specific protein 1 pseudogene // 1q21.1 // 645166 /// XR_250837 // LOC100996732 // uncharacterized LOC100996732 // --- // 100996732 /// XR_250838 // LOC100996732 // uncharacterized…	black	0.096873675	0.645045003	-0.033184155	0.874875078	-0.085493636	0.684501062	0.430639714	0.031636412	0.208866175	0.316356887	0.435878478	0.029401274	0.21683461	0.297820168	-0.209414539	0.3150591	-0.207876346	0.31870774	0.029148267	0.889996281	-0.330130582	0.107026338	0.47196609	0.017218699	0.281674947	0.172542555	0.249461157	0.229140786	-0.371608688	0.067392204	-0.406193849	0.043924635	0.705012176	8.31E-05
NM_001286445 // FAM65B // family with sequence similarity 65, member B // 6p22.3-p21.32 // 9750 /// NM_014722 // FAM65B // family with sequence similarity 65, member B // 6p22.3-p21.32 // 9750 /// NM_015864 // FAM65B // family with sequence similarity 65, member B // 6p22.3-p21.32 // 9750 /// XM_006715275 // FAM65B // family with sequence similarity 65, member B // 6p22.3-p21.32 // 9750 /// XM_00…	black	0.096180251	0.64742401	0.034641429	0.86942531	-0.035118069	0.867644066	0.255076215	0.218484759	0.192507733	0.356567956	0.18987296	0.363313484	0.214943328	0.302157191	-0.357287414	0.079536512	-0.119874255	0.568168913	-0.202836246	0.33084289	-0.287502173	0.163455662	0.455892806	0.02199958	0.444750946	0.025906048	0.345226798	0.090993521	-0.445293801	0.025703585	-0.425762669	0.033837415	0.94394626	1.47E-12
ENST00000387460 // MT-TT // mitochondrially encoded tRNA threonine // --- // ---	black	-0.095967994	0.6481529	-0.114692693	0.585126989	-0.0837754	0.690532007	0.251148464	0.22590309	-0.058408643	0.78152801	0.140110773	0.504136643	0.060060832	0.775500813	-0.114617272	0.585375438	-0.107703019	0.60834316	-0.083214759	0.692503828	-0.120381997	0.566519069	0.143457862	0.493900298	0.285267038	0.166900414	0.091854059	0.662341572	-0.194876991	0.350565553	-0.14605665	0.486024698	0.355810243	0.080877742
NM_173647 // RNF149 // ring finger protein 149 // 2q11.2 // 284996 /// XM_005263920 // RNF149 // ring finger protein 149 // 2q11.2 // 284996 /// XM_005263921 // RNF149 // ring finger protein 149 // 2q11.2 // 284996 /// ENST00000295317 // RNF149 // ring finger protein 149 // 2q11.2 // 284996 /// AY450390 // RNF149 // ring finger protein 149 // 2q11.2 // 284996 /// BC019355 // RNF149 // ring finger…	black	-0.094156682	0.654385666	-0.280353125	0.174651857	0.226706006	0.275817008	0.200840204	0.335724828	0.168725521	0.420103348	0.259461016	0.210398161	0.013910908	0.947380553	-0.332069046	0.104858384	-0.118588868	0.572355171	-0.010991413	0.95841327	0.24436071	0.239114438	0.165518673	0.429118781	0.013518499	0.948862956	-0.103595852	0.622160903	-0.108756919	0.604818213	0.111260157	0.596480193	0.754135972	1.34E-05
NM_001080547 // SPI1 // Spi-1 proto-oncogene // 11p11.2 // 6688 /// NM_003120 // SPI1 // Spi-1 proto-oncogene // 11p11.2 // 6688 /// ENST00000227163 // SPI1 // Spi-1 proto-oncogene // 11p11.2 // 6688 /// ENST00000378538 // SPI1 // Spi-1 proto-oncogene // 11p11.2 // 6688 /// ENST00000533030 // SPI1 // Spi-1 proto-oncogene // 11p11.2 // 6688 /// ENST00000533968 // SPI1 // Spi-1 proto-oncogene // 11…	black	0.093809595	0.655582589	0.293955647	0.153790968	-0.034298148	0.870708569	0.157484039	0.4521608	0.205904676	0.323422173	-0.015444356	0.941589328	0.116268381	0.579946953	-0.639688176	0.000574853	-0.257420988	0.214134931	-0.508157172	0.009500215	-0.548431972	0.004531568	0.412853681	0.040256113	0.738537137	2.49E-05	0.740787542	2.29E-05	-0.824336165	4.06E-07	-0.790966341	2.52E-06	0.820143699	5.21E-07
NM_000760 // CSF3R // colony stimulating factor 3 receptor (granulocyte) // 1p35-p34.3 // 1441 /// NM_156039 // CSF3R // colony stimulating factor 3 receptor (granulocyte) // 1p35-p34.3 // 1441 /// NM_172313 // CSF3R // colony stimulating factor 3 receptor (granulocyte) // 1p35-p34.3 // 1441 /// ENST00000331941 // CSF3R // colony stimulating factor 3 receptor (granulocyte) // 1p35-p34.3 // 1441 /…	black	-0.092483226	0.660164128	-0.169097652	0.419063946	-0.239764076	0.24834405	0.299266631	0.146146899	0.019005178	0.928153106	0.304028599	0.139527106	0.102333862	0.626431977	-0.308776726	0.133143688	-0.121468984	0.562994271	-0.061324307	0.770900131	-0.465338592	0.019075024	0.434556825	0.029952834	0.544784271	0.004863939	0.381814226	0.05964569	-0.536369127	0.005709837	-0.518436442	0.007930429	0.92183413	6.04E-11
NM_018326 // GIMAP4 // GTPase, IMAP family member 4 // 7q36.1 // 55303 /// ENST00000255945 // GIMAP4 // GTPase, IMAP family member 4 // 7q36.1 // 55303 /// ENST00000461940 // GIMAP4 // GTPase, IMAP family member 4 // 7q36.1 // 55303 /// ENST00000494750 // GIMAP4 // GTPase, IMAP family member 4 // 7q36.1 // 55303 /// AK301441 // GIMAP4 // GTPase, IMAP family member 4 // 7q36.1 // 55303 /// AK30160…	black	0.09208666	0.661536266	0.105594641	0.615420475	0.067270424	0.749351747	0.500100158	0.01090402	0.227106552	0.274946658	0.340346924	0.095965154	0.316812395	0.12282532	-0.183684258	0.379447928	-0.024773105	0.906430762	-0.30721739	0.135216356	-0.093412039	0.656954567	0.597104378	0.001625676	0.233743641	0.26077967	0.156766041	0.454251124	-0.171778353	0.411618285	-0.21714528	0.297111481	0.853226793	5.98E-08
NM_002090 // CXCL3 // chemokine (C-X-C motif) ligand 3 // 4q21 // 2921 /// ENST00000296026 // CXCL3 // chemokine (C-X-C motif) ligand 3 // 4q21 // 2921 /// ENST00000502974 // CXCL3 // chemokine (C-X-C motif) ligand 3 // 4q21 // 2921 /// BC016308 // CXCL3 // chemokine (C-X-C motif) ligand 3 // 4q21 // 2921 /// BC065743 // CXCL3 // chemokine (C-X-C motif) ligand 3 // 4q21 // 2921 /// M36821 // CXCL…	black	-0.09187632	0.662264484	0.040939559	0.845941707	-0.121936735	0.561480526	0.490316456	0.012835469	0.104654634	0.618586691	0.448151245	0.024658808	0.389848229	0.054047295	-0.201151791	0.33495991	-0.016866166	0.936222282	-0.129397864	0.537586706	-0.384304659	0.057864338	0.500770667	0.010780998	0.358264391	0.078658755	0.276094073	0.1815702	-0.370860381	0.067989197	-0.447014019	0.025070428	0.642073775	0.000539855
NM_000578 // SLC11A1 // solute carrier family 11 (proton-coupled divalent metal ion transporter), member 1 // 2q35 // 6556 /// ENST00000233202 // SLC11A1 // solute carrier family 11 (proton-coupled divalent metal ion transporter), member 1 // 2q35 // 6556 /// ENST00000354352 // SLC11A1 // solute carrier family 11 (proton-coupled divalent metal ion transporter), member 1 // 2q35 // 6556 /// ENST00…	black	0.091313206	0.664215508	-0.005039685	0.980925654	0.011114974	0.95794617	0.057598555	0.78448772	0.159924664	0.445093424	0.090927907	0.665551679	0.138516352	0.509049267	-0.508896821	0.009379248	-0.231610324	0.265280882	-0.156182527	0.455953663	-0.321561215	0.117008423	0.239996187	0.247872498	0.460678176	0.020475591	0.3975052	0.049100733	-0.600765463	0.001495134	-0.494912931	0.011895611	0.884529435	4.45E-09
ENST00000402997 // CYTH4 // cytohesin 4 // 22q12.3-q13.1 // 27128 /// ENST00000446506 // CYTH4 // cytohesin 4 // 22q12.3-q13.1 // 27128 /// ENST00000457992 // CYTH4 // cytohesin 4 // 22q12.3-q13.1 // 27128 /// ENST00000462927 // CYTH4 // cytohesin 4 // 22q12.3-q13.1 // 27128 /// ENST00000469886 // CYTH4 // cytohesin 4 // 22q12.3-q13.1 // 27128 /// AF125349 // CYTH4 // cytohesin 4 // 22q12.3-q13.1…	black	-0.09126062	0.664397811	-0.092017286	0.661776413	-0.262029375	0.205756566	0.456378491	0.021840831	-0.00188498	0.992865129	0.386709846	0.056183375	0.059819342	0.776380994	-0.330583125	0.106517281	-0.089199394	0.671558113	-0.126358448	0.547262483	-0.510737145	0.009083817	0.595239732	0.001695837	0.592374104	0.001808717	0.460166869	0.020634211	-0.570879351	0.002879588	-0.583012828	0.002223424	0.945438669	1.09E-12
NM_001037537 // PHYH // phytanoyl-CoA 2-hydroxylase // 10p13 // 5264 /// NM_006214 // PHYH // phytanoyl-CoA 2-hydroxylase // 10p13 // 5264 /// ENST00000263038 // PHYH // phytanoyl-CoA 2-hydroxylase // 10p13 // 5264 /// ENST00000396913 // PHYH // phytanoyl-CoA 2-hydroxylase // 10p13 // 5264 /// ENST00000396920 // PHYH // phytanoyl-CoA 2-hydroxylase // 10p13 // 5264 /// ENST00000453759 // PHYH // p…	black	0.087897423	0.676095335	0.161861007	0.4395284	0.250034794	0.228036623	-0.509591912	0.009266739	0.000244148	0.999075859	-0.503686095	0.010259377	0.133785013	0.523763568	0.205113828	0.325325009	0.104235865	0.619999364	-0.14911926	0.476825545	0.469034964	0.018020581	-0.520012331	0.007710114	-0.430599856	0.031653924	-0.343426402	0.092804756	0.460704889	0.020467331	0.488295352	0.013267688	-0.652588359	0.000406702
NM_002738 // PRKCB // protein kinase C, beta // 16p11.2 // 5579 /// NM_212535 // PRKCB // protein kinase C, beta // 16p11.2 // 5579 /// ENST00000303531 // PRKCB // protein kinase C, beta // 16p11.2 // 5579 /// ENST00000321728 // PRKCB // protein kinase C, beta // 16p11.2 // 5579 /// BC036472 // PRKCB // protein kinase C, beta // 16p11.2 // 5579 /// M13975 // PRKCB // protein kinase C, beta // 16p…	black	-0.087893323	0.67610964	-0.048966418	0.816198849	-0.325647203	0.112167139	0.503631192	0.010269003	0.042665861	0.839526287	0.364354546	0.073351862	0.051155183	0.808129473	-0.023921306	0.909634948	0.173677765	0.406387313	0.009137991	0.965421297	-0.394253009	0.051156507	0.72784635	3.73E-05	0.328940805	0.10837327	0.230422675	0.267808273	-0.208293657	0.317715324	-0.369829666	0.068818125	0.723207806	4.42E-05
NM_006435 // IFITM2 // interferon induced transmembrane protein 2 // 11p15.5 // 10581 /// ENST00000399817 // IFITM2 // interferon induced transmembrane protein 2 // 11p15.5 // 10581 /// ENST00000602569 // IFITM2 // interferon induced transmembrane protein 2 // 11p15.5 // 10581 /// BC009696 // IFITM2 // interferon induced transmembrane protein 2 // 11p15.5 // 10581 /// X57351 // IFITM2 // interfer…	black	0.087650003	0.676958814	-0.209451393	0.314971999	0.110279021	0.599742434	0.194587278	0.3512963	0.020009676	0.924366084	0.339388005	0.096965484	0.09634025	0.646874786	-0.495330376	0.01181315	-0.102964687	0.624295544	-0.059285592	0.778327346	-0.002159303	0.991826813	0.211596093	0.309928506	0.279583339	0.175888485	0.158090947	0.450397854	-0.378953837	0.061743686	-0.173609149	0.406575633	0.794991203	2.06E-06
NM_015714 // G0S2 // G0/G1 switch 2 // 1q32.2 // 50486 /// ENST00000367029 // G0S2 // G0/G1 switch 2 // 1q32.2 // 50486 /// BC009694 // G0S2 // G0/G1 switch 2 // 1q32.2 // 50486	black	-0.087404597	0.677815655	-0.180107791	0.388956361	-0.150942646	0.471391222	0.090229027	0.667977844	-0.004675349	0.982304385	0.14735777	0.482105624	0.087464718	0.677605705	-0.4302624	0.031802498	-0.184970546	0.3760611	-0.192404878	0.356829893	-0.355362264	0.081287858	0.253509733	0.221423534	0.576274847	0.002569915	0.450686329	0.023760864	-0.566922935	0.003126345	-0.460885795	0.020411466	0.862662375	2.92E-08
NM_001066 // TNFRSF1B // tumor necrosis factor receptor superfamily, member 1B // 1p36.22 // 7133 /// ENST00000376259 // TNFRSF1B // tumor necrosis factor receptor superfamily, member 1B // 1p36.22 // 7133 /// ENST00000492361 // TNFRSF1B // tumor necrosis factor receptor superfamily, member 1B // 1p36.22 // 7133 /// ENST00000536782 // TNFRSF1B // tumor necrosis factor receptor superfamily, member…	black	-0.087342317	0.67803317	-0.034923531	0.868370997	-0.161768379	0.439793761	0.277368007	0.179481268	0.048425557	0.818195691	0.227431639	0.27424156	0.128098227	0.541714183	-0.464809413	0.019230012	-0.166224975	0.427124194	-0.219418485	0.291957985	-0.453106181	0.022928588	0.451644413	0.02342847	0.610124432	0.001201558	0.491773351	0.012531167	-0.626522753	0.000805601	-0.585822937	0.002091179	0.942641567	1.91E-12
NM_001205266 // DEFB4B // defensin, beta 4B // 8p23.1 // 100289462 /// NM_004942 // DEFB4A // defensin, beta 4A // 8p23.1 // 1673 /// ENST00000302247 // DEFB4A // defensin, beta 4A // 8p23.1 // 1673 /// ENST00000302247 // DEFB4B // defensin, beta 4B // 8p23.1 // 100289462 /// ENST00000318157 // DEFB4A // defensin, beta 4A // 8p23.1 // 1673 /// ENST00000318157 // DEFB4B // defensin, beta 4B // 8p2…	black	0.086748733	0.680107528	-0.126773198	0.545937433	0.29914419	0.146320012	0.398850617	0.04826942	0.159952387	0.445013485	0.491328967	0.012623348	0.080333854	0.70266667	-0.329699396	0.107513042	-0.292563248	0.155841087	-0.094948155	0.651659392	0.177886383	0.394929677	0.224197489	0.281307626	0.044324252	0.833372594	-0.067697959	0.747809189	-0.148059987	0.479997176	0.0137985	0.947805182	0.682216552	0.000172346
NM_002964 // S100A8 // S100 calcium binding protein A8 // 1q21 // 6279 /// ENST00000368732 // S100A8 // S100 calcium binding protein A8 // 1q21 // 6279 /// ENST00000368733 // S100A8 // S100 calcium binding protein A8 // 1q21 // 6279 /// AK291328 // S100A8 // S100 calcium binding protein A8 // 1q21 // 6279 /// BC005928 // S100A8 // S100 calcium binding protein A8 // 1q21 // 6279 /// BT007378 // S1…	black	-0.086256768	0.68182848	0.00849904	0.967837858	0.249323027	0.229407193	0.33129596	0.10571906	0.34412379	0.092099995	0.264298347	0.201714194	0.081782544	0.697549863	-0.499518498	0.011011681	-0.228144809	0.27269877	-0.231611473	0.265278443	-0.037944444	0.857094804	0.333431845	0.10335383	0.26938323	0.192852144	0.151914875	0.468506726	-0.399984775	0.047577239	-0.244911842	0.238023184	0.85002969	7.54E-08
NM_016610 // TLR8 // toll-like receptor 8 // Xp22 // 51311 /// NM_138636 // TLR8 // toll-like receptor 8 // Xp22 // 51311 /// ENST00000218032 // TLR8 // toll-like receptor 8 // Xp22 // 51311 /// ENST00000311912 // TLR8 // toll-like receptor 8 // Xp22 // 51311 /// AB445666 // TLR8 // toll-like receptor 8 // Xp22 // 51311 /// AF245703 // TLR8 // toll-like receptor 8 // Xp22 // 51311 /// AF246971 //…	black	0.086032537	0.68261338	-0.111397068	0.596025568	-0.026022959	0.901731811	0.000513898	0.998054811	0.080368716	0.702543387	0.142834278	0.495799491	0.325979679	0.111779791	-0.421638244	0.035792545	-0.291322912	0.157683537	-0.130569112	0.533879653	-0.274841631	0.183640237	0.182391221	0.382870101	0.374102996	0.065431283	0.28441618	0.16822502	-0.488474822	0.013228829	-0.389748077	0.05411447	0.786396227	3.15E-06
NM_001013254 // LSP1 // lymphocyte-specific protein 1 // 11p15.5 // 4046 /// XM_005252926 // LSP1 // lymphocyte-specific protein 1 // 11p15.5 // 4046 /// XM_005252927 // LSP1 // lymphocyte-specific protein 1 // 11p15.5 // 4046 /// ENST00000406638 // LSP1 // lymphocyte-specific protein 1 // 11p15.5 // 4046 /// ENST00000429923 // LSP1 // lymphocyte-specific protein 1 // 11p15.5 // 4046 /// ENST0000…	black	0.083091615	0.692937197	0.055491151	0.792200795	-0.103089862	0.623871961	0.409225842	0.042223161	0.244471548	0.23889471	0.379591118	0.061271403	0.284070681	0.168764984	-0.218664742	0.293660519	-0.243923549	0.239982363	0.018951555	0.92835531	-0.409552078	0.042043229	0.492975505	0.012284579	0.289375362	0.160607489	0.284415986	0.168225322	-0.414255821	0.03951557	-0.489330603	0.013044823	0.68293921	0.00016857
NM_002872 // RAC2 // ras-related C3 botulinum toxin substrate 2 (rho family, small GTP binding protein Rac2) // 22q13.1 // 5880 /// XM_006724286 // RAC2 // ras-related C3 botulinum toxin substrate 2 (rho family, small GTP binding protein Rac2) // 22q13.1 // 5880 /// ENST00000249071 // RAC2 // ras-related C3 botulinum toxin substrate 2 (rho family, small GTP binding protein Rac2) // 22q13.1 // 588…	black	-0.082796354	0.693976664	0.120796864	0.565172606	-0.251369309	0.225481587	0.576649201	0.002549526	0.094319909	0.653823068	0.313117467	0.127494927	0.148168919	0.479670522	-0.354296312	0.082270048	-0.064546342	0.759202073	-0.281089458	0.173474648	-0.583602817	0.002195082	0.754268484	1.33E-05	0.641926243	0.000541965	0.548534071	0.004522548	-0.616481473	0.001031731	-0.693237181	0.000122113	0.889218819	2.83E-09
NM_001286113 // THEMIS2 // thymocyte selection associated family member 2 // 1p35.3 // 9473 /// NM_004848 // THEMIS2 // thymocyte selection associated family member 2 // 1p35.3 // 9473 /// ENST00000328928 // THEMIS2 // thymocyte selection associated family member 2 // 1p35.3 // 9473 /// ENST00000373925 // THEMIS2 // thymocyte selection associated family member 2 // 1p35.3 // 9473 /// ENST00000442…	black	0.082626793	0.694573848	0.059854488	0.776252878	0.019408149	0.92663369	0.237212292	0.253566792	0.195248522	0.349629751	0.171961529	0.411112202	0.107122965	0.610286887	-0.530298285	0.006394087	-0.277214179	0.179732618	-0.239901037	0.248065732	-0.298891349	0.146677957	0.410921383	0.041294595	0.496091266	0.011664061	0.438000533	0.028532751	-0.580710329	0.00233704	-0.510805897	0.009072932	0.939312628	3.59E-12
NM_170776 // GPR97 // G protein-coupled receptor 97 // 16q21 // 222487 /// XM_005255842 // GPR97 // G protein-coupled receptor 97 // 16q21 // 222487 /// XR_243399 // GPR97 // G protein-coupled receptor 97 // 16q21 // 222487 /// ENST00000333493 // GPR97 // G protein-coupled receptor 97 // 16q21 // 222487 /// ENST00000450388 // GPR97 // G protein-coupled receptor 97 // 16q21 // 222487 /// ENST00000…	black	0.080608472	0.701695737	0.233097811	0.26213711	-0.05581187	0.791025721	0.224251415	0.28118887	0.261715648	0.206319786	0.00625016	0.976345344	0.152185793	0.46770457	-0.437406108	0.028773935	-0.135716762	0.517731415	-0.343662359	0.092565854	-0.430984857	0.031485096	0.487983635	0.013335405	0.59206057	0.001821449	0.552162672	0.004211675	-0.591252731	0.001854608	-0.622076227	0.000899806	0.898297889	1.11E-09
NM_001114171 // FOSB // FBJ murine osteosarcoma viral oncogene homolog B // 19q13.32 // 2354 /// ENST00000417353 // FOSB // FBJ murine osteosarcoma viral oncogene homolog B // 19q13.32 // 2354 /// ENST00000585836 // FOSB // FBJ murine osteosarcoma viral oncogene homolog B // 19q13.32 // 2354 /// ENST00000586615 // FOSB // FBJ murine osteosarcoma viral oncogene homolog B // 19q13.32 // 2354 /// EN…	black	-0.080243311	0.702986889	-0.015982153	0.939558948	0.056980844	0.786746525	-0.027273139	0.897034843	0.086317599	0.681615601	0.003595699	0.986390301	0.049318803	0.814898452	-0.340194333	0.096123816	-0.258609074	0.211953294	-0.150273478	0.473381863	-0.232339646	0.263736461	-0.019474151	0.926384851	0.278391081	0.177815795	0.286271946	0.165345425	-0.439387595	0.027976272	-0.34706818	0.08916861	0.377267694	0.063006828
NM_000698 // ALOX5 // arachidonate 5-lipoxygenase // 10q11.2 // 240 /// NM_001256153 // ALOX5 // arachidonate 5-lipoxygenase // 10q11.2 // 240 /// NM_001256154 // ALOX5 // arachidonate 5-lipoxygenase // 10q11.2 // 240 /// ENST00000374391 // ALOX5 // arachidonate 5-lipoxygenase // 10q11.2 // 240 /// ENST00000542434 // ALOX5 // arachidonate 5-lipoxygenase // 10q11.2 // 240 /// AB208946 // ALOX5 // …	black	0.080038992	0.703709678	0.141135873	0.500990546	-0.026712466	0.899140903	0.372678472	0.066545735	0.386985915	0.055992885	0.171234518	0.413122835	0.043843577	0.835155243	-0.346751719	0.089480267	-0.039140631	0.85263717	-0.089957323	0.668921939	-0.33426377	0.102443273	0.55222439	0.004206548	0.347876563	0.0883762	0.290913914	0.158294443	-0.460038297	0.020674253	-0.473707208	0.016756352	0.823860027	4.18E-07
NM_003955 // SOCS3 // suppressor of cytokine signaling 3 // 17q25.3 // 9021 /// ENST00000330871 // SOCS3 // suppressor of cytokine signaling 3 // 17q25.3 // 9021 /// BC060858 // SOCS3 // suppressor of cytokine signaling 3 // 17q25.3 // 9021	black	0.079754702	0.704715786	0.15148253	0.469788318	0.015961496	0.939636929	0.195497541	0.349003358	0.218788748	0.293379991	0.19139589	0.359405456	0.233628722	0.261020882	-0.57948577	0.002399458	-0.210739923	0.311935881	-0.299787608	0.145411947	-0.42073275	0.036233575	0.398893152	0.048243318	0.541703976	0.005160395	0.489344547	0.013041842	-0.68904068	0.000139475	-0.627773633	0.000780688	0.909007143	3.25E-10
NM_000655 // SELL // selectin L // 1q23-q25 // 6402 /// NR_029467 // SELL // selectin L // 1q23-q25 // 6402 /// ENST00000236147 // SELL // selectin L // 1q23-q25 // 6402 /// ENST00000466340 // SELL // selectin L // 1q23-q25 // 6402 /// AK298705 // SELL // selectin L // 1q23-q25 // 6402 /// BC020758 // SELL // selectin L // 1q23-q25 // 6402 /// M25280 // SELL // selectin L // 1q23-q25 // 6402 /// …	black	-0.07958922	0.705301649	-0.25213656	0.224021292	-0.052061359	0.804794166	0.35727662	0.079546251	-0.055166935	0.793389129	0.443421129	0.02640745	0.008090409	0.969383479	-0.35944246	0.077610128	-0.106805508	0.611351756	-0.160345383	0.443881107	-0.186531477	0.371974604	0.347844726	0.088407308	0.440393553	0.027578173	0.236349597	0.255348485	-0.410806132	0.041357197	-0.271991715	0.188411202	0.857373319	4.39E-08
NM_001201329 // PPP1R3B // protein phosphatase 1, regulatory subunit 3B // 8p23.1 // 79660 /// NM_024607 // PPP1R3B // protein phosphatase 1, regulatory subunit 3B // 8p23.1 // 79660 /// ENST00000310455 // PPP1R3B // protein phosphatase 1, regulatory subunit 3B // 8p23.1 // 79660 /// ENST00000519699 // PPP1R3B // protein phosphatase 1, regulatory subunit 3B // 8p23.1 // 79660 /// AK024067 // PPP1…	black	0.079426931	0.70587637	0.157852779	0.451089252	0.033859961	0.872347063	0.21700669	0.297427499	0.192592438	0.356352323	0.161224553	0.441353437	0.114913774	0.584398982	-0.444155475	0.02612961	-0.209484556	0.314893631	-0.147292154	0.482302881	-0.270790842	0.190446861	0.386776978	0.056137007	0.388827785	0.054734786	0.438284371	0.02841816	-0.475765722	0.016222882	-0.469523221	0.017884929	0.763228678	9.11E-06
AJ310433 // CD177 // CD177 molecule // 19q13.2 // 57126 /// NM_020406 // CD177 // CD177 molecule // 19q13.2 // 57126 /// ENST00000378012 // CD177 // CD177 molecule // 19q13.2 // 57126 /// ENST00000606252 // CD177P1 // CD177 molecule pseudogene 1 // --- // ---	black	0.078073769	0.710674435	-0.137115822	0.513383705	0.024172399	0.908690274	-0.052419668	0.803476272	0.039719157	0.850482841	0.099227448	0.636995013	0.18954017	0.364170753	-0.158091053	0.450397547	-0.32496467	0.112965411	0.103518685	0.62242173	-0.096234829	0.647236642	-0.043353812	0.836972418	0.167957344	0.422253414	0.103122253	0.623762371	-0.192017774	0.357816736	-0.132704746	0.527151445	0.329412026	0.107838318
NR_037652 // ST20 // suppressor of tumorigenicity 20 // 15q25.1 // 400410 /// NR_037653 // ST20 // suppressor of tumorigenicity 20 // 15q25.1 // 400410 /// ENST00000485386 // ST20 // suppressor of tumorigenicity 20 // 15q25.1 // 400410 /// AF249277 // ST20 // suppressor of tumorigenicity 20 // 15q25.1 // 400410 /// ENST00000479961 // MTHFS // 5,10-methenyltetrahydrofolate synthetase (5-formyltetr…	black	0.078061341	0.710718552	-0.025160412	0.904974309	0.38224765	0.059332661	0.315047291	0.125040235	0.144962516	0.48933271	0.238362105	0.251204707	0.114670473	0.585200182	-0.156358048	0.455441186	-0.198024203	0.342685355	-0.097451207	0.643066182	0.469389027	0.017922129	0.143519407	0.493713052	-0.19271923	0.356029696	-0.267244832	0.196545876	0.192316085	0.357056111	0.311858453	0.129115096	0.480837303	0.014967707
NM_030797 // FAM49A // family with sequence similarity 49, member A // 2p24.2 // 81553 /// XM_005262630 // FAM49A // family with sequence similarity 49, member A // 2p24.2 // 81553 /// ENST00000381323 // FAM49A // family with sequence similarity 49, member A // 2p24.2 // 81553 /// ENST00000406434 // FAM49A // family with sequence similarity 49, member A // 2p24.2 // 81553 /// ENST00000445605 // F…	black	-0.076573197	0.716007715	-0.283408359	0.169803485	-0.131036888	0.532402495	0.292283471	0.156255342	-0.100085572	0.634070054	0.373726131	0.065724711	0.304469503	0.138925268	0.197828434	0.343172428	0.37111707	0.067783958	-0.085159764	0.685671485	-0.012700083	0.951955208	0.29463815	0.152793092	-0.01130998	0.957209012	-0.182188449	0.383408354	0.121630423	0.562471612	0.125621418	0.549620813	0.378711792	0.061923798
NM_001199880 // EGR3 // early growth response 3 // 8p23-p21 // 1960 /// NM_001199881 // EGR3 // early growth response 3 // 8p23-p21 // 1960 /// NM_004430 // EGR3 // early growth response 3 // 8p23-p21 // 1960 /// ENST00000317216 // EGR3 // early growth response 3 // 8p23-p21 // 1960 /// ENST00000519492 // EGR3 // early growth response 3 // 8p23-p21 // 1960 /// AK292464 // EGR3 // early growth res…	black	0.075526888	0.719734156	0.075997498	0.7180573	-0.037063894	0.860378931	-0.04213613	0.841493878	0.019832717	0.925033116	-0.043362724	0.836939344	0.011099254	0.958005596	-0.479059335	0.015398326	-0.182066516	0.383732232	-0.289348795	0.160647638	-0.30542236	0.137630985	0.223829742	0.282118322	0.474338779	0.016591174	0.522002491	0.007439209	-0.552767186	0.004161682	-0.470298821	0.017671161	0.666563284	0.000274449
ENST00000516323 // RNU6-795P // RNA, U6 small nuclear 795, pseudogene // --- // ---	black	0.074822996	0.722244582	0.142713321	0.4961683	0.046882035	0.823900349	-0.155149024	0.458977343	-0.106912425	0.61099303	-0.178494521	0.393289288	-0.115108662	0.583757553	-0.079661362	0.705046221	-0.252613384	0.223116947	0.187702233	0.368926515	0.061253585	0.771157453	-0.209688318	0.314412384	-0.163679228	0.434336983	0.044125179	0.834110789	-0.005367151	0.979686493	-0.006557944	0.975180834	-0.506355212	0.009800356
NM_001040280 // CD83 // CD83 molecule // 6p23 // 9308 /// NM_001251901 // CD83 // CD83 molecule // 6p23 // 9308 /// NM_004233 // CD83 // CD83 molecule // 6p23 // 9308 /// ENST00000379153 // CD83 // CD83 molecule // 6p23 // 9308 /// AK290426 // CD83 // CD83 molecule // 6p23 // 9308 /// BC030830 // CD83 // CD83 molecule // 6p23 // 9308 /// BT019498 // CD83 // CD83 molecule // 6p23 // 9308 /// CR457…	black	0.074586219	0.723089675	0.105381856	0.616136616	0.064453889	0.759537036	0.441037279	0.027325823	0.284954284	0.167386453	0.33205122	0.10487817	0.207988511	0.318440812	-0.476356985	0.016072253	-0.13513378	0.519548318	-0.127683502	0.543034396	-0.211957591	0.309083336	0.625296256	0.000830693	0.232119966	0.264201047	0.230974908	0.266631173	-0.437030672	0.028927107	-0.396767531	0.049561259	0.813575178	7.61E-07
ENST00000588548 // TPTEP1 // transmembrane phosphatase with tensin homology pseudogene 1 // 22q11.1 // 387590 /// AK097082 // TPTEP1 // transmembrane phosphatase with tensin homology pseudogene 1 // 22q11.1 // 387590	black	0.074108933	0.724794136	-0.011488212	0.956535294	0.18753376	0.369364244	-0.426707035	0.033401962	-0.003571087	0.986483449	-0.21516881	0.301638076	0.17558962	0.401159672	-0.019634473	0.925780439	-0.053961414	0.797811573	0.20503314	0.325519533	0.222744097	0.284520231	-0.446106877	0.02540273	-0.385287731	0.057172631	-0.210913267	0.311528814	0.131486136	0.530985663	0.227952707	0.273113794	-0.46603702	0.018872026
NM_001168298 // CXCR2 // chemokine (C-X-C motif) receptor 2 // 2q35 // 3579 /// NM_001557 // CXCR2 // chemokine (C-X-C motif) receptor 2 // 2q35 // 3579 /// ENST00000318507 // CXCR2 // chemokine (C-X-C motif) receptor 2 // 2q35 // 3579 /// ENST00000415392 // CXCR2 // chemokine (C-X-C motif) receptor 2 // 2q35 // 3579 /// ENST00000453237 // CXCR2 // chemokine (C-X-C motif) receptor 2 // 2q35 // 35…	black	-0.073991565	0.725213472	-0.158581884	0.448974445	-0.053617598	0.799073976	0.300896605	0.143856265	0.136403593	0.515594803	0.263683255	0.202804655	0.069473654	0.741412562	-0.309739553	0.131875409	-0.083031549	0.693148618	-0.072439383	0.730766328	-0.188617889	0.366552717	0.419992343	0.036597398	0.356688083	0.080078639	0.203854536	0.328368944	-0.354410813	0.082164116	-0.281786006	0.172366147	0.924510135	4.10E-11
NM_022351 // NECAB1 // N-terminal EF-hand calcium binding protein 1 // 8q21.3 // 64168 /// ENST00000417640 // NECAB1 // N-terminal EF-hand calcium binding protein 1 // 8q21.3 // 64168 /// ENST00000521366 // NECAB1 // N-terminal EF-hand calcium binding protein 1 // 8q21.3 // 64168 /// ENST00000521954 // NECAB1 // N-terminal EF-hand calcium binding protein 1 // 8q21.3 // 64168 /// ENST00000522820 /…	black	-0.073943194	0.725386316	-0.094361064	0.653681247	-0.085731904	0.683666221	-0.245027431	0.237794732	-0.433282383	0.030492517	-0.076987769	0.714532953	-0.388762494	0.054779005	0.207402826	0.319836117	0.081592247	0.69822127	-0.033321816	0.874360028	0.180981749	0.386620452	-0.324720097	0.11325247	-0.082005132	0.696764806	-0.070476741	0.737806449	0.266059815	0.198613476	0.290257804	0.159277937	-0.597180724	0.001622857
NM_001167962 // SLC26A5 // solute carrier family 26 (anion exchanger), member 5 // 7q22.1 // 375611 /// NM_198999 // SLC26A5 // solute carrier family 26 (anion exchanger), member 5 // 7q22.1 // 375611 /// NM_206883 // SLC26A5 // solute carrier family 26 (anion exchanger), member 5 // 7q22.1 // 375611 /// NM_206884 // SLC26A5 // solute carrier family 26 (anion exchanger), member 5 // 7q22.1 // 375…	black	0.073857298	0.725693277	0.089833733	0.669351544	0.072090445	0.732016464	-0.624674281	0.000843673	-0.005872706	0.97777352	-0.555858109	0.003913836	-0.210725042	0.311970841	0.081085826	0.700009101	0.0160895	0.939153719	0.132819029	0.526792542	0.113394662	0.58940924	-0.557842733	0.003761378	-0.164539075	0.431893494	-0.003015904	0.988584667	0.101851224	0.628068522	0.137555295	0.512021672	-0.596522559	0.001647296
NM_022148 // CRLF2 // cytokine receptor-like factor 2 // Xp22.3; Yp11.3 // 64109 /// NR_110830 // CRLF2 // cytokine receptor-like factor 2 // Xp22.3; Yp11.3 // 64109 /// ENST00000381566 // CRLF2 // cytokine receptor-like factor 2 // Xp22.3; Yp11.3 // 64109 /// ENST00000400841 // CRLF2 // cytokine receptor-like factor 2 // Xp22.3; Yp11.3 // 64109 /// ENST00000467626 // CRLF2 // cytokine receptor-l…	black	0.073473145	0.727066609	-0.021460127	0.918900631	-0.006110102	0.976875273	0.273966156	0.18509687	0.073771681	0.725999285	0.328118927	0.109310987	0.387179366	0.055859702	-0.273675233	0.185582673	-0.008242085	0.968809759	-0.052140868	0.804501681	-0.2047401	0.326226584	0.323167083	0.115087791	0.185966211	0.373451485	0.125472836	0.550096806	-0.293143655	0.154984178	-0.299599553	0.145676935	0.555897513	0.003910758
NM_001130455 // DYSF // dysferlin // 2p13.3 // 8291 /// NM_001130976 // DYSF // dysferlin // 2p13.3 // 8291 /// NM_001130977 // DYSF // dysferlin // 2p13.3 // 8291 /// NM_001130978 // DYSF // dysferlin // 2p13.3 // 8291 /// NM_001130979 // DYSF // dysferlin // 2p13.3 // 8291 /// NM_001130980 // DYSF // dysferlin // 2p13.3 // 8291 /// NM_001130981 // DYSF // dysferlin // 2p13.3 // 8291 /// NM_0011…	black	0.072456239	0.730705957	-0.038360378	0.855544321	-0.174514129	0.404095767	0.16393643	0.433605295	0.114701366	0.585098423	0.146731158	0.483991024	0.115441966	0.582661271	-0.424930867	0.034224702	-0.137904333	0.510941174	-0.185565091	0.37450155	-0.453871435	0.02267036	0.430589035	0.03165868	0.591524507	0.001843395	0.524800505	0.007071831	-0.600471922	0.001505258	-0.576654964	0.002549213	0.918898536	9.10E-11
NM_024830 // LPCAT1 // lysophosphatidylcholine acyltransferase 1 // 5p15.33 // 79888 /// XM_005248373 // LPCAT1 // lysophosphatidylcholine acyltransferase 1 // 5p15.33 // 79888 /// ENST00000283415 // LPCAT1 // lysophosphatidylcholine acyltransferase 1 // 5p15.33 // 79888 /// ENST00000475622 // LPCAT1 // lysophosphatidylcholine acyltransferase 1 // 5p15.33 // 79888 /// ENST00000503252 // LPCAT1 //…	black	-0.071509785	0.734098255	-0.039074536	0.852883365	-0.100262654	0.63346712	0.218660875	0.29366927	0.15338994	0.464147844	0.157743152	0.451407683	-0.11915929	0.570495732	-0.543088206	0.005025343	-0.34266303	0.09358082	-0.055774283	0.791163413	-0.406130469	0.043960769	0.396241194	0.049891912	0.517397645	0.008078511	0.516767759	0.008169421	-0.655431242	0.000376031	-0.575625242	0.002605627	0.816466115	6.46E-07
NM_000887 // ITGAX // integrin, alpha X (complement component 3 receptor 4 subunit) // 16p11.2 // 3687 /// NM_001286375 // ITGAX // integrin, alpha X (complement component 3 receptor 4 subunit) // 16p11.2 // 3687 /// ENST00000268296 // ITGAX // integrin, alpha X (complement component 3 receptor 4 subunit) // 16p11.2 // 3687 /// ENST00000562522 // ITGAX // integrin, alpha X (complement component 3…	black	-0.071139828	0.735425585	-0.115493734	0.58249108	-0.199134273	0.339931303	0.371965178	0.067109217	0.048486885	0.817969217	0.324199278	0.11386555	-0.003923482	0.985149773	-0.361440629	0.075855837	-0.145597855	0.487410445	-0.075114155	0.721205825	-0.455552267	0.022111444	0.5022701	0.010510045	0.523516521	0.007238487	0.387285253	0.055786907	-0.561512412	0.003492701	-0.53627931	0.005719492	0.923049736	5.08E-11
NM_001135844 // SIRPB1 // signal-regulatory protein beta 1 // 20p13 // 10326 /// NM_006065 // SIRPB1 // signal-regulatory protein beta 1 // 20p13 // 10326 /// ENST00000279477 // SIRPB1 // signal-regulatory protein beta 1 // 20p13 // 10326 /// ENST00000381605 // SIRPB1 // signal-regulatory protein beta 1 // 20p13 // 10326 /// BX537992 // SIRPB1 // signal-regulatory protein beta 1 // 20p13 // 10326…	black	-0.070994772	0.735946217	0.230978675	0.266623153	-0.104270416	0.619882759	0.221657475	0.286937189	0.209081667	0.315846504	-0.042402683	0.840503697	0.134973827	0.520047355	-0.409890943	0.041856974	-0.199350999	0.33939516	-0.245626995	0.236612063	-0.463526209	0.019610105	0.429523029	0.032129973	0.523268289	0.007271082	0.451728963	0.023399318	-0.567317689	0.003100944	-0.615575171	0.001054598	0.705401444	8.20E-05
NM_000206 // IL2RG // interleukin 2 receptor, gamma // Xq13.1 // 3561 /// ENST00000276110 // IL2RG // interleukin 2 receptor, gamma // Xq13.1 // 3561 /// ENST00000374202 // IL2RG // interleukin 2 receptor, gamma // Xq13.1 // 3561 /// ENST00000464642 // IL2RG // interleukin 2 receptor, gamma // Xq13.1 // 3561 /// ENST00000473378 // IL2RG // interleukin 2 receptor, gamma // Xq13.1 // 3561 /// ENST0…	black	-0.07081964	0.736574948	-0.155900119	0.456778854	-0.164939309	0.43075866	0.678460487	0.000193185	0.016928935	0.935985403	0.625400798	0.000828528	0.324501048	0.113510027	-0.056184564	0.789660778	-0.099318795	0.6366834	0.030300792	0.885674092	-0.288107099	0.16253202	0.644870417	0.000501194	0.220617319	0.289262869	0.054462311	0.795973292	-0.22152161	0.287240299	-0.281434975	0.172924166	0.777947296	4.71E-06
NM_003853 // IL18RAP // interleukin 18 receptor accessory protein // 2q12 // 8807 /// ENST00000264260 // IL18RAP // interleukin 18 receptor accessory protein // 2q12 // 8807 /// ENST00000497795 // IL18RAP // interleukin 18 receptor accessory protein // 2q12 // 8807 /// AF077346 // IL18RAP // interleukin 18 receptor accessory protein // 2q12 // 8807 /// AK300026 // IL18RAP // interleukin 18 recept…	black	-0.070678069	0.737083317	-0.131518831	0.53088262	-0.058071993	0.782757627	0.423105545	0.035086954	0.116742486	0.578392281	0.465413466	0.019053177	0.165974753	0.427830241	-0.283552853	0.169576543	-0.068699023	0.744201011	-0.107559176	0.608824929	-0.253069528	0.222254107	0.458963083	0.0210116	0.348641472	0.087631292	0.193509457	0.354022801	-0.370107767	0.06859371	-0.334657754	0.102014135	0.918503184	9.60E-11
NM_000560 // CD53 // CD53 molecule // 1p13 // 963 /// NM_001040033 // CD53 // CD53 molecule // 1p13 // 963 /// ENST00000271324 // CD53 // CD53 molecule // 1p13 // 963 /// ENST00000497404 // CD53 // CD53 molecule // 1p13 // 963 /// AK298723 // CD53 // CD53 molecule // 1p13 // 963 /// BC040693 // CD53 // CD53 molecule // 1p13 // 963 /// BT019643 // CD53 // CD53 molecule // 1p13 // 963 /// M37033 //…	black	-0.070441605	0.73793267	0.019894463	0.924800362	0.045253994	0.829926795	0.568553946	0.003022528	0.228867289	0.2711415	0.374431876	0.065176041	0.077381725	0.713132449	-0.31869828	0.12049058	-0.12626894	0.547548638	-0.207891478	0.31867172	-0.170188042	0.416026506	0.621748677	0.000907107	0.337886166	0.098547781	0.230018294	0.26867233	-0.336517728	0.1000062	-0.316896006	0.122721116	0.948232964	6.03E-13
NM_001199317 // CMTM2 // CKLF-like MARVEL transmembrane domain containing 2 // 16q21 // 146225 /// NM_144673 // CMTM2 // CKLF-like MARVEL transmembrane domain containing 2 // 16q21 // 146225 /// ENST00000268595 // CMTM2 // CKLF-like MARVEL transmembrane domain containing 2 // 16q21 // 146225 /// ENST00000379486 // CMTM2 // CKLF-like MARVEL transmembrane domain containing 2 // 16q21 // 146225 /// …	black	0.070200801	0.738797924	-0.043689584	0.835726516	-0.209440442	0.314997878	0.172581941	0.409400673	-0.02813899	0.893783775	0.237200935	0.253590195	0.125478671	0.550078112	-0.388796216	0.054756163	-0.174061623	0.405334687	-0.198416542	0.341710455	-0.47453003	0.016541419	0.334394046	0.102301225	0.633450705	0.000675808	0.511813489	0.008914648	-0.594070579	0.00174114	-0.577643393	0.002496043	0.80147678	1.47E-06
NM_006763 // BTG2 // BTG family, member 2 // 1q32 // 7832 /// ENST00000290551 // BTG2 // BTG family, member 2 // 1q32 // 7832 /// BC105948 // BTG2 // BTG family, member 2 // 1q32 // 7832 /// BC105949 // BTG2 // BTG family, member 2 // 1q32 // 7832 /// U72649 // BTG2 // BTG family, member 2 // 1q32 // 7832 /// ENST00000475157 // BTG2 // BTG family, member 2 // 1q32 // 7832	black	-0.070044685	0.739359042	0.046929137	0.823726137	-0.015591624	0.941033301	0.200266141	0.337136844	0.244391367	0.239053649	0.086950266	0.67940299	0.174639308	0.403753412	-0.381430873	0.059923621	0.013034009	0.950693441	-0.344817883	0.091402552	-0.280100212	0.17505748	0.396270161	0.04987367	0.482705056	0.014526044	0.386137473	0.05657992	-0.467155388	0.018550644	-0.422228917	0.035507159	0.888346185	3.08E-09
NM_001003927 // EVI2A // ecotropic viral integration site 2A // 17q11.2 // 2123 /// NM_014210 // EVI2A // ecotropic viral integration site 2A // 17q11.2 // 2123 /// ENST00000247270 // EVI2A // ecotropic viral integration site 2A // 17q11.2 // 2123 /// ENST00000461237 // EVI2A // ecotropic viral integration site 2A // 17q11.2 // 2123 /// ENST00000462804 // EVI2A // ecotropic viral integration site…	black	0.06942385	0.741591748	-0.005395767	0.979578212	-0.004857503	0.981615064	0.448015906	0.024707506	0.112224264	0.593281943	0.401503488	0.046662579	0.117442494	0.576100181	-0.313575949	0.126908608	-0.139892074	0.504809098	-0.146690624	0.484113114	-0.151505333	0.46972068	0.546114052	0.004740469	0.28781955	0.16297061	0.219892272	0.290890982	-0.303560102	0.140168658	-0.282756309	0.170830238	0.833426415	2.31E-07
NM_001278405 // LILRB2 // leukocyte immunoglobulin-like receptor, subfamily B (with TM and ITIM domains), member 2 // 19q13.4 // 10288 /// NM_001278406 // LILRB2 // leukocyte immunoglobulin-like receptor, subfamily B (with TM and ITIM domains), member 2 // 19q13.4 // 10288 /// XM_006726142 // LILRB2 // leukocyte immunoglobulin-like receptor, subfamily B (with TM and ITIM domains), member 2 // 19q…	black	0.069038028	0.742980303	0.269470975	0.192701602	-0.051187448	0.808010661	0.012259741	0.953619253	0.203458868	0.329328891	-0.128775537	0.539561295	-0.012195921	0.953860442	-0.64801162	0.000460658	-0.12946011	0.537389393	-0.450358342	0.023875527	-0.466944568	0.018610883	0.368116311	0.070213157	0.698487244	0.000103084	0.738729322	2.48E-05	-0.742966877	2.10E-05	-0.706271156	7.97E-05	0.713313286	6.26E-05
NM_006762 // LAPTM5 // lysosomal protein transmembrane 5 // 1p34 // 7805 /// ENST00000294507 // LAPTM5 // lysosomal protein transmembrane 5 // 1p34 // 7805 /// AK292009 // LAPTM5 // lysosomal protein transmembrane 5 // 1p34 // 7805 /// AK297014 // LAPTM5 // lysosomal protein transmembrane 5 // 1p34 // 7805 /// BC106896 // LAPTM5 // lysosomal protein transmembrane 5 // 1p34 // 7805 /// BC106897 //…	black	-0.068663748	0.744328064	0.056031384	0.790221708	-0.095019366	0.651414313	0.654678491	0.00038395	0.069541773	0.741167507	0.47746027	0.015794248	0.208225409	0.317877498	-0.298296124	0.147523074	-0.105465066	0.615856524	-0.285455438	0.166608107	-0.374510662	0.06511501	0.660424555	0.000327011	0.482304558	0.014619835	0.323810483	0.114324805	-0.462901342	0.019797397	-0.481650766	0.014774013	0.883959039	4.69E-09
NM_001100122 // SBNO2 // strawberry notch homolog 2 (Drosophila) // 19p13.3 // 22904 /// NM_014963 // SBNO2 // strawberry notch homolog 2 (Drosophila) // 19p13.3 // 22904 /// ENST00000361757 // SBNO2 // strawberry notch homolog 2 (Drosophila) // 19p13.3 // 22904 /// ENST00000438103 // SBNO2 // strawberry notch homolog 2 (Drosophila) // 19p13.3 // 22904 /// ENST00000587024 // SBNO2 // strawberry n…	black	-0.068661545	0.744336	0.0289814	0.89062232	-0.21638567	0.298846133	0.447063241	0.025052498	0.136162138	0.51634544	0.416814639	0.038191952	-0.01732732	0.934482087	-0.447252377	0.024983698	-0.186261255	0.372680197	0.041199876	0.844973676	-0.578740151	0.002438155	0.598983238	0.001557511	0.474733432	0.016488636	0.468241719	0.018242756	-0.656342693	0.000366634	-0.689915995	0.000135685	0.706453893	7.92E-05
ENST00000424370 // IGKV1OR9-1 // immunoglobulin kappa variable 1/OR9-1 (pseudogene) // --- // --- /// ENST00000431378 // IGKV1OR9-2 // immunoglobulin kappa variable 1/OR9-2 (pseudogene) // --- // --- /// ENST00000442306 // IGKV1OR10-1 // immunoglobulin kappa variable 1/OR10-1 (pseudogene) // --- // --- /// ENST00000446944 // IGKV1OR-3 // immunoglobulin kappa variable 1/OR-3 (pseudogene) // --- //…	black	-0.068129293	0.746253876	0.000130005	0.999507909	0.177823795	0.395098721	0.278029279	0.178403544	0.142979636	0.495356461	0.147604783	0.481363417	0.193939056	0.352934578	-0.188170343	0.367711848	-0.293165526	0.154951952	0.001424796	0.994606948	0.044511999	0.832676528	0.142484761	0.49686557	0.028919309	0.890855287	-0.062588198	0.766305444	-0.121587756	0.562609724	-0.070099693	0.739161315	0.488649634	0.013191069
NM_001098526 // AMICA1 // adhesion molecule, interacts with CXADR antigen 1 // 11q23.3 // 120425 /// NM_001286570 // AMICA1 // adhesion molecule, interacts with CXADR antigen 1 // 11q23.3 // 120425 /// NM_001286571 // AMICA1 // adhesion molecule, interacts with CXADR antigen 1 // 11q23.3 // 120425 /// NM_153206 // AMICA1 // adhesion molecule, interacts with CXADR antigen 1 // 11q23.3 // 120425 //…	black	-0.066361171	0.752635466	0.126275273	0.54752839	0.151843214	0.468719025	0.526121035	0.006903793	0.293632884	0.15426448	0.238644886	0.250625985	-0.032785104	0.876368384	-0.342369845	0.093880166	-0.124330252	0.553763486	-0.312358433	0.128469918	-0.072563342	0.730322384	0.542966986	0.00503705	0.341319682	0.094958278	0.232022556	0.264407221	-0.308114358	0.134021285	-0.264823328	0.200786645	0.885612609	4.01E-09
NM_014957 // DENND3 // DENN/MADD domain containing 3 // 8q24.3 // 22898 /// XM_005250838 // DENND3 // DENN/MADD domain containing 3 // 8q24.3 // 22898 /// ENST00000262585 // DENND3 // DENN/MADD domain containing 3 // 8q24.3 // 22898 /// ENST00000424248 // DENND3 // DENN/MADD domain containing 3 // 8q24.3 // 22898 /// ENST00000518668 // DENND3 // DENN/MADD domain containing 3 // 8q24.3 // 22898 //…	black	-0.065313235	0.756425212	-0.289390066	0.160585272	-0.252863219	0.222644083	0.471929455	0.017228538	-0.101534185	0.629144478	0.496469689	0.011590494	0.313843241	0.126567691	-0.251131734	0.225935042	-0.078865048	0.707867392	0.115206339	0.583436187	-0.363638863	0.073960935	0.544777269	0.004864596	0.291176517	0.15790201	0.163187433	0.435737895	-0.41965323	0.036764998	-0.375053124	0.064695984	0.792799404	2.30E-06
NM_152309 // PIK3AP1 // phosphoinositide-3-kinase adaptor protein 1 // 10q24.1 // 118788 /// ENST00000339364 // PIK3AP1 // phosphoinositide-3-kinase adaptor protein 1 // 10q24.1 // 118788 /// ENST00000371109 // PIK3AP1 // phosphoinositide-3-kinase adaptor protein 1 // 10q24.1 // 118788 /// ENST00000371110 // PIK3AP1 // phosphoinositide-3-kinase adaptor protein 1 // 10q24.1 // 118788 /// BC029917 …	black	0.06510208	0.757189499	-0.101478609	0.629333164	-0.235385203	0.257349802	0.252302449	0.223706391	-0.131746134	0.530166503	0.372443285	0.066731123	0.278607453	0.17746494	-0.263369959	0.203361615	-0.18670339	0.371526115	-0.133208012	0.525571831	-0.446541225	0.02524318	0.409100537	0.042292433	0.478149031	0.015622702	0.305214326	0.137912818	-0.465072312	0.019152885	-0.47072455	0.017554714	0.787746122	2.95E-06
NM_000591 // CD14 // CD14 molecule // 5q31.1 // 929 /// NM_001040021 // CD14 // CD14 molecule // 5q31.1 // 929 /// NM_001174104 // CD14 // CD14 molecule // 5q31.1 // 929 /// NM_001174105 // CD14 // CD14 molecule // 5q31.1 // 929 /// ENST00000302014 // CD14 // CD14 molecule // 5q31.1 // 929 /// ENST00000401743 // CD14 // CD14 molecule // 5q31.1 // 929 /// ENST00000498971 // CD14 // CD14 molecule /…	black	-0.064965053	0.757685591	-0.112542295	0.592228542	-0.054469515	0.79594686	0.400603464	0.047202946	0.07022427	0.738713582	0.325450616	0.112396636	-0.034291164	0.870734677	-0.454871592	0.022336422	-0.042326532	0.840786555	-0.196742661	0.345881318	-0.254018499	0.220466189	0.509779149	0.009236625	0.465884246	0.018916279	0.307241451	0.135184199	-0.500993144	0.010740434	-0.388930977	0.054664957	0.925233285	3.68E-11
NM_005746 // NAMPT // nicotinamide phosphoribosyltransferase // 7q22.3 // 10135 /// XM_005250100 // NAMPT // nicotinamide phosphoribosyltransferase // 7q22.3 // 10135 /// ENST00000222553 // NAMPT // nicotinamide phosphoribosyltransferase // 7q22.3 // 10135 /// ENST00000354289 // NAMPT // nicotinamide phosphoribosyltransferase // 7q22.3 // 10135 /// ENST00000440465 // NAMPTL // nicotinamide phosph…	black	-0.064559928	0.759152854	-0.38517868	0.057249043	0.135851107	0.517313155	0.273104419	0.186538412	-0.133287812	0.525321567	0.525629568	0.006965937	-0.046386124	0.825735033	-0.485764454	0.013825771	-0.395510629	0.050353719	-0.026662833	0.89932737	0.066467544	0.752251086	0.105710997	0.615029018	0.233645178	0.260986331	0.057508312	0.784817606	-0.357266037	0.079555801	-0.076376415	0.716708078	0.745058199	1.93E-05
NR_046485 // RNU6-14P // RNA, U6 small nuclear 14, pseudogene // --- // 100873746 /// ENST00000384630 // RNU6-14P // RNA, U6 small nuclear 14, pseudogene // --- // 100873746	black	0.063999698	0.7611832	-0.144109975	0.491918108	0.053146932	0.800802931	-0.179495943	0.390596463	-0.141849341	0.498806616	-0.069211932	0.742354335	0.045366886	0.829508602	-0.232468877	0.263463405	-0.128203819	0.541378288	-0.253132863	0.222134481	0.038799632	0.853907476	-0.162321746	0.438209758	0.311284643	0.129858435	0.182647036	0.382191659	-0.205972977	0.323258154	-0.037379659	0.859200983	0.395482788	0.050371384
NM_001011666 // CREB5 // cAMP responsive element binding protein 5 // 7p15.1 // 9586 /// NM_004904 // CREB5 // cAMP responsive element binding protein 5 // 7p15.1 // 9586 /// NM_182898 // CREB5 // cAMP responsive element binding protein 5 // 7p15.1 // 9586 /// NM_182899 // CREB5 // cAMP responsive element binding protein 5 // 7p15.1 // 9586 /// ENST00000357727 // CREB5 // cAMP responsive element …	black	0.063811654	0.761865042	0.161418419	0.440797095	-0.055605361	0.791782294	0.215050629	0.301910088	0.300242277	0.144772699	0.032181177	0.878629149	0.153097259	0.46501105	-0.449986937	0.024005909	-0.268465808	0.194430967	-0.110218872	0.59994267	-0.41401681	0.039641036	0.464314892	0.019375775	0.435940156	0.029375734	0.462162819	0.02002063	-0.567840969	0.003067544	-0.595760828	0.001675974	0.818860517	5.62E-07
NM_001004313 // TMEM220 // transmembrane protein 220 // 17p13.1 // 388335 /// ENST00000341871 // TMEM220 // transmembrane protein 220 // 17p13.1 // 388335 /// ENST00000455996 // TMEM220 // transmembrane protein 220 // 17p13.1 // 388335 /// ENST00000578345 // TMEM220 // transmembrane protein 220 // 17p13.1 // 388335 /// ENST00000580186 // TMEM220 // transmembrane protein 220 // 17p13.1 // 388335 /…	black	0.063752087	0.762081066	0.125919621	0.548666067	0.239533558	0.248812944	-0.075441764	0.7200376	-0.03324356	0.874652812	-0.004296441	0.983738311	0.003836108	0.985480446	-0.040920591	0.846012249	-0.006096218	0.976927808	-0.078631803	0.708694439	0.246651346	0.234600471	-0.303618558	0.140088494	-0.236014717	0.256042282	-0.11025796	0.599812543	0.097589992	0.642591008	0.179836623	0.389682763	-0.376136009	0.063865716
NM_002661 // PLCG2 // phospholipase C, gamma 2 (phosphatidylinositol-specific) // 16q24.1 // 5336 /// ENST00000359376 // PLCG2 // phospholipase C, gamma 2 (phosphatidylinositol-specific) // 16q24.1 // 5336 /// ENST00000567980 // PLCG2 // phospholipase C, gamma 2 (phosphatidylinositol-specific) // 16q24.1 // 5336 /// ENST00000569929 // PLCG2 // phospholipase C, gamma 2 (phosphatidylinositol-specif…	black	-0.063162645	0.764219648	-0.282433775	0.171339718	-0.294458737	0.153054962	0.527378909	0.00674685	0.018103295	0.931554558	0.417188123	0.038001732	0.038099419	0.856517041	0.038861242	0.853677938	0.159008605	0.447739162	0.27860503	0.177468866	-0.23958131	0.248715764	0.631319467	0.000713653	0.180270911	0.388519769	0.052510819	0.803141094	-0.119342378	0.569899475	-0.187507752	0.369431844	0.70513432	8.28E-05
NM_001166460 // MPP1 // membrane protein, palmitoylated 1, 55kDa // Xq28 // 4354 /// NM_001166461 // MPP1 // membrane protein, palmitoylated 1, 55kDa // Xq28 // 4354 /// NM_001166462 // MPP1 // membrane protein, palmitoylated 1, 55kDa // Xq28 // 4354 /// NM_002436 // MPP1 // membrane protein, palmitoylated 1, 55kDa // Xq28 // 4354 /// ENST00000369531 // MPP1 // membrane protein, palmitoylated 1, …	black	0.06264304	0.766106244	0.205544517	0.324287901	0.202479177	0.33171305	0.072878423	0.729194335	0.23844176	0.251041602	-0.001813964	0.993133925	0.020639145	0.921993754	-0.601837867	0.001458643	-0.159746333	0.44560782	-0.520322683	0.007667334	-0.17177388	0.411630648	0.261379577	0.206924278	0.474962951	0.016429242	0.461938319	0.020088894	-0.562566409	0.003418611	-0.42255264	0.035351521	0.824566273	4.01E-07
NR_002978 // SNORA46 // small nucleolar RNA, H/ACA box 46 // 16q21 // 677827 /// ENST00000384762 // SNORA46 // small nucleolar RNA, H/ACA box 46 // 16q21 // 677827	black	-0.060942599	0.772289256	-0.324381769	0.113650455	0.008228973	0.968859355	0.164190496	0.432883179	-0.198015023	0.342708185	0.341077873	0.095207827	0.435711612	0.029470459	-0.102807219	0.624828572	0.011697174	0.955745455	0.075041682	0.721464339	0.132473664	0.527877503	0.00769045	0.970896401	0.036551593	0.862290666	-0.174246689	0.404827738	0.010815522	0.959078216	0.124125816	0.554420718	0.330651423	0.106440609
NM_005746 // NAMPT // nicotinamide phosphoribosyltransferase // 7q22.3 // 10135 /// XM_005250100 // NAMPT // nicotinamide phosphoribosyltransferase // 7q22.3 // 10135 /// ENST00000222553 // NAMPT // nicotinamide phosphoribosyltransferase // 7q22.3 // 10135 /// ENST00000354289 // NAMPT // nicotinamide phosphoribosyltransferase // 7q22.3 // 10135 /// ENST00000393618 // NAMPT // nicotinamide phospho…	black	-0.060150198	0.775175162	-0.377913524	0.062520684	0.143255708	0.494515582	0.249310357	0.22943164	-0.12179641	0.561934456	0.506854755	0.009716372	-0.02400824	0.90930787	-0.492387957	0.012404592	-0.387163984	0.055870283	-0.04533158	0.829639384	0.070655878	0.737163011	0.094046704	0.654764834	0.236332984	0.255382876	0.057383735	0.785273067	-0.356721663	0.080048191	-0.075862925	0.718536675	0.749778764	1.60E-05
AF116653 // FYB // FYN binding protein // 5p13.1 // 2533	black	0.059999893	0.775722898	-0.083376997	0.691933021	0.252966952	0.222447945	0.196904296	0.345477253	0.243764166	0.240299311	0.205399905	0.324635907	0.105505413	0.615720734	-0.229824598	0.269086842	-0.30493169	0.138296384	0.025208642	0.904792961	0.247051435	0.233817865	0.175388581	0.4017076	-0.026116398	0.901380644	-0.107322395	0.609618319	0.021707501	0.91796885	0.107237339	0.609903422	0.60875114	0.001241249
NM_001198557 // LMNB1 // lamin B1 // 5q23.2 // 4001 /// NM_005573 // LMNB1 // lamin B1 // 5q23.2 // 4001 /// ENST00000261366 // LMNB1 // lamin B1 // 5q23.2 // 4001 /// ENST00000395354 // LMNB1 // lamin B1 // 5q23.2 // 4001 /// ENST00000460265 // LMNB1 // lamin B1 // 5q23.2 // 4001 /// ENST00000472034 // LMNB1 // lamin B1 // 5q23.2 // 4001 /// ENST00000492190 // LMNB1 // lamin B1 // 5q23.2 // 4001…	black	-0.0599682	0.775838405	0.218182561	0.294752908	-0.002528565	0.990429176	0.416362537	0.03842322	0.397803317	0.048915572	0.031535801	0.881046094	-0.197842873	0.343136489	-0.385897288	0.056746967	0.077233197	0.713660355	-0.259508715	0.210311319	-0.251235668	0.225736591	0.702293411	9.10E-05	0.405933118	0.044073433	0.432768523	0.03071231	-0.400035247	0.047546618	-0.429235569	0.032258017	0.748433177	1.69E-05
NM_001206609 // SELPLG // selectin P ligand // 12q24 // 6404 /// NM_003006 // SELPLG // selectin P ligand // 12q24 // 6404 /// XM_005269077 // SELPLG // selectin P ligand // 12q24 // 6404 /// ENST00000228463 // SELPLG // selectin P ligand // 12q24 // 6404 /// ENST00000388962 // SELPLG // selectin P ligand // 12q24 // 6404 /// ENST00000550948 // SELPLG // selectin P ligand // 12q24 // 6404 /// AK2…	black	-0.059214801	0.778585587	0.083750783	0.690618546	-0.311772706	0.129225981	0.550808996	0.004325466	0.019845821	0.924983718	0.335716929	0.100867068	0.061826096	0.769075043	-0.124529241	0.553124104	0.027314659	0.89687891	-0.248774558	0.230467042	-0.580669995	0.002339074	0.690543328	0.000133024	0.582772635	0.002235051	0.462588905	0.019891589	-0.462314125	0.019974729	-0.604469264	0.001372328	0.800259977	1.57E-06
NM_001111034 // ACP5 // acid phosphatase 5, tartrate resistant // 19p13.2 // 54 /// NM_001111035 // ACP5 // acid phosphatase 5, tartrate resistant // 19p13.2 // 54 /// NM_001111036 // ACP5 // acid phosphatase 5, tartrate resistant // 19p13.2 // 54 /// NM_001611 // ACP5 // acid phosphatase 5, tartrate resistant // 19p13.2 // 54 /// XM_005259939 // ACP5 // acid phosphatase 5, tartrate resistant // …	black	0.059037974	0.779230741	0.371380414	0.067573891	0.089323707	0.67112548	0.494480969	0.01198144	0.256690038	0.215484629	0.230378889	0.267901745	0.0483465	0.81848766	-0.536312769	0.005715894	-0.17672024	0.398086001	-0.41907071	0.037054321	-0.344793826	0.091426658	0.554094698	0.004053657	0.442301658	0.026835577	0.440936996	0.027365013	-0.58751839	0.002014689	-0.575389404	0.002618696	0.574939522	0.002643782
NM_016274 // PLEKHO1 // pleckstrin homology domain containing, family O member 1 // 1q21.2 // 51177 /// ENST00000369124 // PLEKHO1 // pleckstrin homology domain containing, family O member 1 // 1q21.2 // 51177 /// ENST00000369126 // PLEKHO1 // pleckstrin homology domain containing, family O member 1 // 1q21.2 // 51177 /// ENST00000479194 // PLEKHO1 // pleckstrin homology domain containing, family…	black	0.058964336	0.779499452	0.419469644	0.036855987	0.061501544	0.770255356	0.381610169	0.059793506	0.469361221	0.017929845	0.052360205	0.803694948	-0.031635407	0.880672998	-0.568216355	0.003043773	-0.199862671	0.338131383	-0.346436464	0.089791549	-0.448474059	0.024542966	0.627142105	0.000793181	0.528444318	0.006616268	0.58756369	0.002012678	-0.672294831	0.00023219	-0.711369702	6.70E-05	0.792493829	2.33E-06
NM_001007231 // ARHGAP25 // Rho GTPase activating protein 25 // 2p13.3 // 9938 /// NM_001166276 // ARHGAP25 // Rho GTPase activating protein 25 // 2p13.3 // 9938 /// NM_001166277 // ARHGAP25 // Rho GTPase activating protein 25 // 2p13.3 // 9938 /// NM_014882 // ARHGAP25 // Rho GTPase activating protein 25 // 2p13.3 // 9938 /// ENST00000409030 // ARHGAP25 // Rho GTPase activating protein 25 // 2p1…	black	-0.058368711	0.781673833	0.02264182	0.914450516	-0.010058289	0.961941189	0.634928688	0.000650594	0.16628271	0.426961375	0.477379831	0.015814383	0.078586465	0.708855236	-0.305625555	0.137356106	-0.098530343	0.639375029	-0.161127699	0.441631519	-0.233801325	0.260658647	0.65313415	0.000400651	0.368739081	0.06970361	0.242287316	0.243249259	-0.356861688	0.079921317	-0.365273261	0.072575619	0.89751465	1.20E-09
NM_003608 // GPR65 // G protein-coupled receptor 65 // 14q31-q32.1 // 8477 /// ENST00000267549 // GPR65 // G protein-coupled receptor 65 // 14q31-q32.1 // 8477 /// BC035633 // GPR65 // G protein-coupled receptor 65 // 14q31-q32.1 // 8477 /// BC071715 // GPR65 // G protein-coupled receptor 65 // 14q31-q32.1 // 8477 /// EU883574 // GPR65 // G protein-coupled receptor 65 // 14q31-q32.1 // 8477	black	0.057278762	0.785656904	0.151346047	0.470193267	0.232392347	0.263625086	0.141283924	0.500536972	0.388751756	0.054786279	-0.017058386	0.935496893	0.078023498	0.710852892	-0.402038208	0.046343844	-0.058308737	0.781892865	-0.401763642	0.046507293	-0.031694308	0.880452384	0.283644736	0.169432342	0.312761881	0.127951012	0.293857839	0.153934349	-0.351544886	0.084846737	-0.244871618	0.238102717	0.784167814	3.51E-06
NM_033027 // CSRNP1 // cysteine-serine-rich nuclear protein 1 // 3p22 // 64651 /// XM_005265403 // CSRNP1 // cysteine-serine-rich nuclear protein 1 // 3p22 // 64651 /// ENST00000273153 // CSRNP1 // cysteine-serine-rich nuclear protein 1 // 3p22 // 64651 /// ENST00000514182 // CSRNP1 // cysteine-serine-rich nuclear protein 1 // 3p22 // 64651 /// AB053121 // CSRNP1 // cysteine-serine-rich nuclear p…	black	0.05622149	0.789525572	0.028028916	0.894196987	0.132115615	0.529003433	0.096568972	0.646089966	0.104394047	0.619465598	0.136079994	0.516600932	0.102520235	0.625800479	-0.671912934	0.000234817	-0.289436672	0.160514864	-0.378218046	0.062292463	-0.186752646	0.371397673	0.192406562	0.356825604	0.49917531	0.011075614	0.434179096	0.030111985	-0.645201118	0.000496786	-0.437483432	0.028742469	0.850676954	7.19E-08
NM_000491 // C1QB // complement component 1, q subcomponent, B chain // 1p36.12 // 713 /// ENST00000314933 // C1QB // complement component 1, q subcomponent, B chain // 1p36.12 // 713 /// ENST00000432749 // C1QB // complement component 1, q subcomponent, B chain // 1p36.12 // 713 /// ENST00000509305 // C1QB // complement component 1, q subcomponent, B chain // 1p36.12 // 713 /// ENST00000510260 /…	black	-0.056144121	0.789808866	0.105157985	0.616890434	-0.145197457	0.488621435	0.523585303	0.007229476	-0.072390908	0.730939958	0.411757627	0.040842603	-0.042989862	0.838323306	-0.468705769	0.018112513	-0.230544191	0.267548972	-0.295781928	0.151131111	-0.441651656	0.027086714	0.502485548	0.010471581	0.577498099	0.002503799	0.48847006	0.013229859	-0.61101567	0.001176389	-0.590893332	0.001869525	0.504991782	0.010032653
NM_001291485 // CEACAM7 // carcinoembryonic antigen-related cell adhesion molecule 7 // 19q13.2 // 1087 /// NM_006890 // CEACAM7 // carcinoembryonic antigen-related cell adhesion molecule 7 // 19q13.2 // 1087 /// ENST00000006724 // CEACAM7 // carcinoembryonic antigen-related cell adhesion molecule 7 // 19q13.2 // 1087 /// ENST00000401731 // CEACAM7 // carcinoembryonic antigen-related cell adhesio…	black	-0.055715794	0.791377686	-0.0370582	0.860400177	0.418918222	0.037130355	0.422776517	0.035244205	0.233645373	0.260985923	0.482419997	0.01459275	0.118050704	0.574111919	-0.221233878	0.28788288	-0.411802357	0.040818537	-0.029746467	0.887752526	0.265672155	0.199293068	0.097464772	0.643019732	-0.154474759	0.460955653	-0.222048654	0.28606561	-0.00835305	0.968390045	0.102980554	0.624241845	0.492891399	0.012301699
NM_004073 // PLK3 // polo-like kinase 3 // 1p34.1 // 1263 /// XR_246234 // PLK3 // polo-like kinase 3 // 1p34.1 // 1263 /// ENST00000372201 // PLK3 // polo-like kinase 3 // 1p34.1 // 1263 /// ENST00000465443 // PLK3 // polo-like kinase 3 // 1p34.1 // 1263 /// ENST00000476731 // PLK3 // polo-like kinase 3 // 1p34.1 // 1263 /// ENST00000492398 // PLK3 // polo-like kinase 3 // 1p34.1 // 1263 /// AB2…	black	0.054668484	0.795216946	-0.033459914	0.873843389	-0.270919654	0.190227785	-0.042765512	0.839156254	0.085241158	0.685386087	-0.019885213	0.92483523	0.020355844	0.923061372	-0.352984102	0.083491437	-0.184628341	0.376960429	0.091211753	0.66456724	-0.510960762	0.009048453	0.322591072	0.115774026	0.480368206	0.015080348	0.500132605	0.01089804	-0.552725883	0.004165082	-0.590066693	0.001904226	0.6897907	0.000136222
NM_001039396 // MPEG1 // macrophage expressed 1 // 11q12.1 // 219972 /// ENST00000361050 // MPEG1 // macrophage expressed 1 // 11q12.1 // 219972 /// BC104997 // MPEG1 // macrophage expressed 1 // 11q12.1 // 219972 /// BC112230 // MPEG1 // macrophage expressed 1 // 11q12.1 // 219972	black	0.054360551	0.796346664	0.191045741	0.360301791	0.213410157	0.305701624	0.485196592	0.013953606	0.264624688	0.201137264	0.366157833	0.071834165	0.144307447	0.491318652	-0.54362418	0.004973857	-0.226894038	0.275408213	-0.374232731	0.065330505	-0.17242849	0.409823629	0.458768242	0.021073207	0.336929184	0.099566012	0.278662538	0.177375695	-0.508634021	0.00942208	-0.406379476	0.043818938	0.680497256	0.000181627
ENST00000580341 // RN7SL473P // RNA, 7SL, cytoplasmic 473, pseudogene // --- // ---	black	0.054072982	0.79740203	-0.244702923	0.238436461	-0.169760436	0.417216218	0.190584406	0.361484748	0.128665788	0.53990987	0.300265409	0.144740229	0.167045107	0.424814491	-0.160233243	0.44420407	-0.249230822	0.229585142	0.399065171	0.048137875	-0.276710466	0.180557379	0.303710325	0.139962715	0.12550423	0.549996219	0.090755236	0.666150805	-0.284521427	0.168060774	-0.298805924	0.146799032	0.679378617	0.000187897
NM_001207010 // CLEC12A // C-type lectin domain family 12, member A // 12p13.2 // 160364 /// NM_138337 // CLEC12A // C-type lectin domain family 12, member A // 12p13.2 // 160364 /// NM_201623 // CLEC12A // C-type lectin domain family 12, member A // 12p13.2 // 160364 /// XM_006719035 // CLEC12A // C-type lectin domain family 12, member A // 12p13.2 // 160364 /// ENST00000304361 // CLEC12A // C-t…	black	-0.053383625	0.799933343	-0.014824348	0.943930521	0.029865033	0.887307906	0.099994811	0.634379166	0.19573504	0.348406564	0.043872571	0.835047693	0.286946837	0.164306829	-0.200776937	0.335880271	0.172081624	0.410780586	-0.223508477	0.282827756	0.000205413	0.999222477	0.222295083	0.285517404	0.205169405	0.325191066	0.105173064	0.616839646	-0.1135945	0.588749089	-0.080954063	0.700474521	0.494698147	0.011938224
NM_001134870 // PPP1R18 // protein phosphatase 1, regulatory subunit 18 // 6p21.3 // 170954 /// NM_133471 // PPP1R18 // protein phosphatase 1, regulatory subunit 18 // 6p21.3 // 170954 /// XM_003403597 // PPP1R18 // protein phosphatase 1, regulatory subunit 18 // 6p21.3 // 170954 /// ENST00000274853 // PPP1R18 // protein phosphatase 1, regulatory subunit 18 // 6p21.3 // 170954 /// ENST00000383573…	black	0.05271508	0.802390111	0.167162403	0.424484714	-0.071732411	0.733299878	0.406830358	0.043563041	0.11385786	0.587879586	0.24801871	0.231932938	0.049522544	0.814146806	-0.532325364	0.006158354	-0.093917444	0.655210586	-0.338959416	0.097415089	-0.451680211	0.023416124	0.59168849	0.001836658	0.596536482	0.001646776	0.540588989	0.005271388	-0.671637309	0.00023673	-0.638726452	0.000589509	0.886679852	3.62E-09
NM_021643 // TRIB2 // tribbles pseudokinase 2 // 2p24.3 // 28951 /// ENST00000155926 // TRIB2 // tribbles pseudokinase 2 // 2p24.3 // 28951 /// ENST00000405331 // TRIB2 // tribbles pseudokinase 2 // 2p24.3 // 28951 /// AY245544 // TRIB2 // tribbles pseudokinase 2 // 2p24.3 // 28951 /// BC002637 // TRIB2 // tribbles pseudokinase 2 // 2p24.3 // 28951 /// D87119 // TRIB2 // tribbles pseudokinase 2 /…	black	-0.051994314	0.805040823	-0.097354018	0.643399018	0.184796509	0.376518321	0.548153935	0.004556208	0.129520724	0.537197283	0.680552609	0.000181321	0.271172978	0.189797452	-0.339708768	0.096630007	-0.257708611	0.2136054	0.056496915	0.788517294	-0.031373065	0.881655705	0.334207875	0.102504265	0.002545967	0.990363313	-0.069428141	0.741576309	-0.261855843	0.206067972	-0.15910601	0.447457444	0.596189452	0.001659785
NM_001271052 // EMR2 // egf-like module containing, mucin-like, hormone receptor-like 2 // 19p13.1 // 30817 /// NM_013447 // EMR2 // egf-like module containing, mucin-like, hormone receptor-like 2 // 19p13.1 // 30817 /// ENST00000315576 // EMR2 // egf-like module containing, mucin-like, hormone receptor-like 2 // 19p13.1 // 30817 /// ENST00000360222 // EMR2 // egf-like module containing, mucin-li…	black	0.051471259	0.806965739	0.004929966	0.98134085	-0.031978495	0.879388084	0.299253959	0.146164809	0.122759208	0.55882329	0.269410283	0.192805721	0.179068777	0.391743831	-0.542684462	0.005064423	-0.337929465	0.098501895	-0.20725535	0.320188044	-0.395589501	0.050303701	0.39294304	0.052003302	0.528733561	0.006581185	0.454741781	0.022379538	-0.668839621	0.000256924	-0.582328167	0.002256705	0.914639926	1.60E-10
NM_002229 // JUNB // jun B proto-oncogene // 19p13.2 // 3726 /// ENST00000302754 // JUNB // jun B proto-oncogene // 19p13.2 // 3726 /// BC004250 // JUNB // jun B proto-oncogene // 19p13.2 // 3726 /// BC009465 // JUNB // jun B proto-oncogene // 19p13.2 // 3726 /// BC009466 // JUNB // jun B proto-oncogene // 19p13.2 // 3726 /// BT019760 // JUNB // jun B proto-oncogene // 19p13.2 // 3726	black	-0.051198425	0.807970238	-0.006506566	0.975375219	-0.056940144	0.786895413	0.13291354	0.526495823	0.038224129	0.856052162	0.165984434	0.427802912	0.049420352	0.814523794	-0.593713184	0.001755194	-0.194059935	0.352628736	-0.392090132	0.052560492	-0.447178106	0.025010697	0.248411162	0.231171044	0.677188711	0.000200724	0.569937592	0.002936768	-0.764858645	8.48E-06	-0.62428667	0.00085185	0.826214652	3.63E-07
NM_001136109 // CASP5 // caspase 5, apoptosis-related cysteine peptidase // 11q22.2-q22.3 // 838 /// NM_001136110 // CASP5 // caspase 5, apoptosis-related cysteine peptidase // 11q22.2-q22.3 // 838 /// NM_001136112 // CASP5 // caspase 5, apoptosis-related cysteine peptidase // 11q22.2-q22.3 // 838 /// NM_004347 // CASP5 // caspase 5, apoptosis-related cysteine peptidase // 11q22.2-q22.3 // 838 //…	black	-0.05071806	0.80973953	-0.18957637	0.364077446	-0.143751206	0.493008142	0.233573267	0.261137329	0.037434525	0.858996336	0.291499071	0.157420929	0.070233193	0.738681516	-0.320815402	0.117908361	-0.131130299	0.532107749	-0.001023726	0.996125043	-0.278060872	0.178352168	0.424750664	0.034309068	0.3109769	0.130258372	0.227832989	0.273372642	-0.386222543	0.056520845	-0.339579605	0.096764991	0.837654514	1.76E-07
NM_004877 // GMFG // glia maturation factor, gamma // 19q13.2 // 9535 /// ENST00000253054 // GMFG // glia maturation factor, gamma // 19q13.2 // 9535 /// ENST00000594700 // GMFG // glia maturation factor, gamma // 19q13.2 // 9535 /// ENST00000595207 // GMFG // glia maturation factor, gamma // 19q13.2 // 9535 /// ENST00000595636 // GMFG // glia maturation factor, gamma // 19q13.2 // 9535 /// ENST0…	black	0.050008083	0.812356193	0.081882319	0.697197923	0.053734321	0.798645342	0.449515165	0.024172354	0.280556595	0.174326005	0.245322876	0.237211466	0.084759904	0.687074165	-0.379701492	0.06118989	-0.092576598	0.659841211	-0.222778751	0.284443363	-0.194096945	0.352535125	0.602071664	0.00145079	0.354703115	0.081894158	0.27989925	0.175380251	-0.398389207	0.048553266	-0.367610742	0.070628904	0.961740377	1.99E-14
NM_000584 // CXCL8 // chemokine (C-X-C motif) ligand 8 // 4q13-q21 // 3576 /// ENST00000307407 // CXCL8 // chemokine (C-X-C motif) ligand 8 // 4q13-q21 // 3576 /// BC013615 // CXCL8 // chemokine (C-X-C motif) ligand 8 // 4q13-q21 // 3576 /// BT007067 // CXCL8 // chemokine (C-X-C motif) ligand 8 // 4q13-q21 // 3576 /// CR542151 // CXCL8 // chemokine (C-X-C motif) ligand 8 // 4q13-q21 // 3576 /// M…	black	-0.049956808	0.812545249	-0.075573945	0.719566428	0.172759701	0.408911019	0.112666011	0.591818978	0.262290743	0.205288139	0.158656306	0.448758879	0.242372377	0.243078713	-0.401469745	0.04668275	-0.340782821	0.095512987	-0.113292288	0.589747549	-0.068549359	0.744740119	0.138465329	0.509206863	0.228152428	0.272682317	0.136888309	0.514089512	-0.363003519	0.07450486	-0.233721257	0.260826642	0.814943842	7.04E-07
NM_006931 // SLC2A3 // solute carrier family 2 (facilitated glucose transporter), member 3 // 12p13.3 // 6515 /// ENST00000075120 // SLC2A3 // solute carrier family 2 (facilitated glucose transporter), member 3 // 12p13.3 // 6515 /// ENST00000486749 // SLC2A3 // solute carrier family 2 (facilitated glucose transporter), member 3 // 12p13.3 // 6515 /// AB209607 // SLC2A3 // solute carrier family 2…	black	-0.049892174	0.812783571	-0.032854899	0.876107172	-0.055447174	0.792361955	0.207336547	0.319994252	0.196559421	0.346339733	0.131907432	0.52965861	0.050152969	0.81182205	-0.394134857	0.051232438	-0.074491111	0.723429218	-0.206282397	0.322515744	-0.288358874	0.162148678	0.415468542	0.038883803	0.47779183	0.015711476	0.375135777	0.064632321	-0.479069708	0.015395784	-0.421802744	0.035712883	0.942954877	1.79E-12
NM_006018 // HCAR3 // hydroxycarboxylic acid receptor 3 // 12q24.31 // 8843 /// ENST00000528880 // HCAR3 // hydroxycarboxylic acid receptor 3 // 12q24.31 // 8843 /// AK290930 // HCAR3 // hydroxycarboxylic acid receptor 3 // 12q24.31 // 8843 /// BC047891 // HCAR3 // hydroxycarboxylic acid receptor 3 // 12q24.31 // 8843 /// D10923 // HCAR3 // hydroxycarboxylic acid receptor 3 // 12q24.31 // 8843	black	0.049522824	0.814145774	0.061595365	0.769914102	0.057627676	0.784381274	0.252334743	0.223645123	0.208579351	0.317037002	0.135525913	0.51832587	0.025743935	0.902780557	-0.404506657	0.04489455	-0.194892314	0.350526927	-0.260094401	0.209246983	-0.184284164	0.377866189	0.417272202	0.037959014	0.382980575	0.058806218	0.326528821	0.111142176	-0.420019783	0.036583863	-0.352313701	0.0841207	0.893404721	1.85E-09
NM_000442 // PECAM1 // platelet/endothelial cell adhesion molecule 1 // 17q23.3 // 5175 /// XM_006721945 // PECAM1 // platelet/endothelial cell adhesion molecule 1 // 17q23.3 // 5175 /// ENST00000563924 // PECAM1 // platelet/endothelial cell adhesion molecule 1 // 17q23.3 // 5175 /// ENST00000564866 // PECAM1 // platelet/endothelial cell adhesion molecule 1 // 17q23.3 // 5175 /// ENST00000569967 …	black	-0.048755463	0.816977557	-0.14450518	0.490718769	-0.031899952	0.879682213	0.516828763	0.008160579	-0.000995286	0.996232689	0.446530126	0.025247247	0.014103241	0.94665404	-0.315237411	0.124800279	-0.104798817	0.618100612	-0.158000388	0.45066068	-0.155578171	0.457720533	0.533620791	0.006011561	0.37680385	0.063357777	0.212091421	0.308770805	-0.348458653	0.087808899	-0.261216338	0.207218329	0.902353037	7.08E-10
NM_005544 // IRS1 // insulin receptor substrate 1 // 2q36 // 3667 /// XM_005246534 // IRS1 // insulin receptor substrate 1 // 2q36 // 3667 /// ENST00000305123 // IRS1 // insulin receptor substrate 1 // 2q36 // 3667 /// BC053895 // IRS1 // insulin receptor substrate 1 // 2q36 // 3667 /// S62539 // IRS1 // insulin receptor substrate 1 // 2q36 // 3667	black	0.048439511	0.818144161	-0.181679021	0.384762528	-0.004835479	0.981698409	0.222967852	0.284024136	-0.083862728	0.69022504	0.426992781	0.033271087	0.194161054	0.352373007	-0.338558309	0.097837269	-0.605112322	0.001351914	0.054599919	0.795468457	-0.241581644	0.244667157	0.134867021	0.520380709	0.28681635	0.164507278	0.1849566	0.376097727	-0.428296558	0.032679127	-0.340159671	0.096159885	0.659352479	0.000337038
NM_002664 // PLEK // pleckstrin // 2p13.3 // 5341 /// ENST00000234313 // PLEK // pleckstrin // 2p13.3 // 5341 /// AK124424 // PLEK // pleckstrin // 2p13.3 // 5341 /// AK130678 // PLEK // pleckstrin // 2p13.3 // 5341 /// BC018549 // PLEK // pleckstrin // 2p13.3 // 5341 /// CR542056 // PLEK // pleckstrin // 2p13.3 // 5341 /// CR542079 // PLEK // pleckstrin // 2p13.3 // 5341 /// ENST00000474788 // P…	black	0.046978833	0.823542338	-0.029510937	0.888635865	-0.010925848	0.958661129	0.325791381	0.111999045	0.146391929	0.485013278	0.325847865	0.111933242	0.113525139	0.588978183	-0.408388949	0.042687518	-0.193502963	0.354039266	-0.158706063	0.448614784	-0.296276516	0.150416437	0.450100793	0.023965879	0.417095693	0.038048738	0.316723456	0.122936235	-0.502272789	0.010509564	-0.438320561	0.028403576	0.963594511	1.13E-14
NM_006495 // EVI2B // ecotropic viral integration site 2B // 17q11.2 // 2124 /// ENST00000330927 // EVI2B // ecotropic viral integration site 2B // 17q11.2 // 2124 /// ENST00000577894 // EVI2B // ecotropic viral integration site 2B // 17q11.2 // 2124 /// AK297087 // EVI2B // ecotropic viral integration site 2B // 17q11.2 // 2124 /// BC005926 // EVI2B // ecotropic viral integration site 2B // 17q1…	black	0.046811124	0.82416264	0.02074253	0.921604178	0.191583523	0.358925677	0.444288214	0.026079641	0.206796093	0.321285492	0.320713767	0.11803139	0.175584967	0.401172348	-0.352781653	0.083681087	-0.163820972	0.433933667	-0.316401584	0.123338249	-0.006228819	0.976426092	0.441498467	0.027146176	0.2694435	0.192748731	0.12850628	0.540416675	-0.285641862	0.166319219	-0.178196676	0.394092212	0.901073755	8.17E-10
ENST00000490885 // PTGS2 // prostaglandin-endoperoxide synthase 2 (prostaglandin G/H synthase and cyclooxygenase) // 1q25.2-q25.3 // 5743 /// ENST00000559800 // PTGS2 // prostaglandin-endoperoxide synthase 2 (prostaglandin G/H synthase and cyclooxygenase) // 1q25.2-q25.3 // 5743 /// AY151286 // PTGS2 // prostaglandin-endoperoxide synthase 2 (prostaglandin G/H synthase and cyclooxygenase) // 1q25.…	black	-0.046666226	0.824698653	-0.194613377	0.351230433	0.148238704	0.479461317	0.122892343	0.558393697	0.139063438	0.507360991	0.25458379	0.219405732	0.210533573	0.312420881	-0.397345164	0.049200358	-0.196804262	0.345727292	-0.173571543	0.406678866	-0.01096596	0.958509492	0.11511443	0.583738576	0.232050655	0.264347737	0.10879641	0.604686294	-0.330429497	0.106689893	-0.150366207	0.473105757	0.771851368	6.22E-06
NM_001008540 // CXCR4 // chemokine (C-X-C motif) receptor 4 // 2q21 // 7852 /// NM_003467 // CXCR4 // chemokine (C-X-C motif) receptor 4 // 2q21 // 7852 /// ENST00000241393 // CXCR4 // chemokine (C-X-C motif) receptor 4 // 2q21 // 7852 /// ENST00000409817 // CXCR4 // chemokine (C-X-C motif) receptor 4 // 2q21 // 7852 /// ENST00000466288 // CXCR4 // chemokine (C-X-C motif) receptor 4 // 2q21 // 78…	black	0.046158185	0.826578617	-0.054611662	0.795425381	0.095133761	0.65102069	0.212339826	0.308191229	0.20651011	0.32197004	0.177488477	0.396005074	0.131195449	0.531902222	-0.316680992	0.122989217	-0.141590457	0.499598514	-0.136534109	0.515189275	-0.049623455	0.813774582	0.348675981	0.087597797	0.252504642	0.223322973	0.134735331	0.520791872	-0.260423483	0.208650561	-0.189654325	0.363876558	0.898875264	1.04E-09
NM_001012709 // KRTAP5-4 // keratin associated protein 5-4 // 11p15.5 // 387267 /// ENST00000399682 // KRTAP5-4 // keratin associated protein 5-4 // 11p15.5 // 387267 /// AB126073 // KRTAP5-4 // keratin associated protein 5-4 // 11p15.5 // 387267	black	-0.045491665	0.829046431	-0.173975856	0.405569748	-0.267002008	0.196968349	-0.131823969	0.52992139	-0.276696913	0.180579606	0.157109139	0.453251622	-0.105152799	0.616907901	0.296294724	0.150390172	0.002555307	0.990327961	0.340670311	0.095629544	-0.187676135	0.368994304	-0.226085604	0.277168543	-0.121452314	0.563048251	-0.049475941	0.81431872	0.088191871	0.675068249	0.004128865	0.984372494	-0.531342873	0.006271682
ENST00000260010 // TLR2 // toll-like receptor 2 // 4q32 // 7097 /// AB445624 // TLR2 // toll-like receptor 2 // 4q32 // 7097 /// AF051152 // TLR2 // toll-like receptor 2 // 4q32 // 7097 /// AF424051 // TLR2 // toll-like receptor 2 // 4q32 // 7097 /// AK125659 // TLR2 // toll-like receptor 2 // 4q32 // 7097 /// DQ012265 // TLR2 // toll-like receptor 2 // 4q32 // 7097 /// DQ012266 // TLR2 // toll-l…	black	-0.044758006	0.831764647	-0.331197853	0.105828655	-0.074655092	0.722843825	0.269923022	0.191927317	-0.227845084	0.273346484	0.450608549	0.023788015	0.077228058	0.713678625	-0.228142964	0.272702753	-0.194076773	0.352586143	0.098452285	0.639641744	-0.082639794	0.694528051	0.251894563	0.224481198	0.200478535	0.336614005	0.0352089	0.867304693	-0.231848301	0.264776302	-0.122383983	0.560034856	0.733787002	2.99E-05
NM_007115 // TNFAIP6 // tumor necrosis factor, alpha-induced protein 6 // 2q23.3 // 7130 /// ENST00000243347 // TNFAIP6 // tumor necrosis factor, alpha-induced protein 6 // 2q23.3 // 7130 /// AF086484 // TNFAIP6 // tumor necrosis factor, alpha-induced protein 6 // 2q23.3 // 7130 /// BC030205 // TNFAIP6 // tumor necrosis factor, alpha-induced protein 6 // 2q23.3 // 7130 /// ENST00000460812 // TNFA…	black	0.044429968	0.832980641	0.006958718	0.973664566	-0.098538446	0.639347344	0.165798221	0.428328738	0.115447361	0.582643534	0.115701923	0.581806858	0.125319923	0.550586876	-0.395387546	0.05043185	-0.135882519	0.517215382	-0.188580533	0.366649387	-0.329228024	0.108046973	0.413260497	0.040040131	0.46371293	0.01955442	0.406659724	0.043659745	-0.495483025	0.011783114	-0.468487918	0.018173562	0.883616899	4.85E-09
ENST00000424370 // IGKV1OR9-1 // immunoglobulin kappa variable 1/OR9-1 (pseudogene) // --- // --- /// ENST00000431378 // IGKV1OR9-2 // immunoglobulin kappa variable 1/OR9-2 (pseudogene) // --- // --- /// ENST00000442306 // IGKV1OR10-1 // immunoglobulin kappa variable 1/OR10-1 (pseudogene) // --- // --- /// ENST00000446944 // IGKV1OR-3 // immunoglobulin kappa variable 1/OR-3 (pseudogene) // --- //…	black	-0.043891567	0.834977231	0.016741973	0.936690979	0.233058626	0.262219616	0.180147891	0.388849007	0.197600648	0.34373968	0.068656266	0.744355015	0.092008958	0.661805245	-0.267667246	0.195812422	-0.292100539	0.156526624	-0.010412844	0.960600614	0.092928856	0.658623499	0.097615787	0.642502708	0.03377303	0.87267218	-0.022505032	0.914965516	-0.144874614	0.489598965	-0.056898514	0.787047708	0.495587305	0.011762632
NM_021250 // LILRA5 // leukocyte immunoglobulin-like receptor, subfamily A (with TM domain), member 5 // 19q13.4 // 353514 /// NM_181879 // LILRA5 // leukocyte immunoglobulin-like receptor, subfamily A (with TM domain), member 5 // 19q13.4 // 353514 /// NM_181985 // LILRA5 // leukocyte immunoglobulin-like receptor, subfamily A (with TM domain), member 5 // 19q13.4 // 353514 /// NM_181986 // LILRA…	black	0.043809011	0.835283466	0.086774752	0.680016555	-0.16592808	0.427962006	-0.063540491	0.762848574	0.050864579	0.809199773	-0.060635224	0.773408364	-0.029124057	0.890087108	-0.421240815	0.035985588	-0.212833322	0.307041799	-0.111100259	0.597011332	-0.483367842	0.014371915	0.240440535	0.246971403	0.525149433	0.0070271	0.523914125	0.007186532	-0.609308005	0.001225021	-0.601818027	0.001459311	0.682548024	0.000170605
NM_024577 // SH3TC2 // SH3 domain and tetratricopeptide repeats 2 // 5q32 // 79628 /// ENST00000323829 // SH3TC2 // SH3 domain and tetratricopeptide repeats 2 // 5q32 // 79628 /// ENST00000504517 // SH3TC2 // SH3 domain and tetratricopeptide repeats 2 // 5q32 // 79628 /// ENST00000504690 // SH3TC2 // SH3 domain and tetratricopeptide repeats 2 // 5q32 // 79628 /// ENST00000510779 // SH3TC2 // SH3 …	black	-0.042715401	0.839342329	0.037922346	0.857177195	-0.118247115	0.573470491	0.521263605	0.007538844	0.072701871	0.729826357	0.422722774	0.035269943	0.097329219	0.643483957	-0.352987789	0.083487987	-0.167506487	0.423518125	-0.120864659	0.56495271	-0.376776057	0.063378853	0.562161097	0.003446943	0.445758147	0.025531417	0.336690027	0.099821694	-0.470928983	0.01749902	-0.508953368	0.009370053	0.748216984	1.70E-05
NM_013416 // NCF4 // neutrophil cytosolic factor 4, 40kDa // 22q13.1 // 4689 /// ENST00000397147 // NCF4 // neutrophil cytosolic factor 4, 40kDa // 22q13.1 // 4689 /// ENST00000415063 // NCF4 // neutrophil cytosolic factor 4, 40kDa // 22q13.1 // 4689 /// ENST00000447071 // NCF4 // neutrophil cytosolic factor 4, 40kDa // 22q13.1 // 4689 /// AB025219 // NCF4 // neutrophil cytosolic factor 4, 40kDa …	black	-0.042171776	0.841361446	-0.019138543	0.92765022	-0.087908013	0.676058385	0.294307736	0.15327561	0.067511768	0.748480855	0.21225159	0.308397023	0.07960429	0.70524829	-0.415901282	0.038660314	-0.108281528	0.606407182	-0.241943982	0.243938441	-0.339784836	0.096550577	0.422312775	0.03546679	0.54807356	0.004563352	0.40255993	0.046034506	-0.527098127	0.006781621	-0.482441567	0.014587693	0.922622249	5.40E-11
NM_005621 // S100A12 // S100 calcium binding protein A12 // 1q21 // 6283 /// ENST00000368737 // S100A12 // S100 calcium binding protein A12 // 1q21 // 6283 /// BC070294 // S100A12 // S100 calcium binding protein A12 // 1q21 // 6283 /// D49549 // S100A12 // S100 calcium binding protein A12 // 1q21 // 6283 /// D83664 // S100A12 // S100 calcium binding protein A12 // 1q21 // 6283	black	0.041919942	0.842297135	0.049900586	0.812752551	0.015828405	0.940139368	0.188434847	0.367026535	0.140741219	0.502200614	0.143532677	0.493672685	0.078307303	0.709845596	-0.573148555	0.002745687	-0.196188266	0.347269363	-0.327543932	0.109970573	-0.308367198	0.133685797	0.371005155	0.067873383	0.557127666	0.003815718	0.483015665	0.014453644	-0.624175298	0.000854213	-0.517622302	0.008046292	0.913748267	1.80E-10
NM_006186 // NR4A2 // nuclear receptor subfamily 4, group A, member 2 // 2q22-q23 // 4929 /// ENST00000339562 // NR4A2 // nuclear receptor subfamily 4, group A, member 2 // 2q22-q23 // 4929 /// ENST00000409108 // NR4A2 // nuclear receptor subfamily 4, group A, member 2 // 2q22-q23 // 4929 /// ENST00000409572 // NR4A2 // nuclear receptor subfamily 4, group A, member 2 // 2q22-q23 // 4929 /// ENST0…	black	0.041572215	0.843589452	-0.100923937	0.631217585	0.26369653	0.202781078	0.051309816	0.80756009	0.281923666	0.172147658	0.289421266	0.160538135	0.366198015	0.071800622	-0.21028769	0.312999404	-0.272335893	0.187830542	0.101824358	0.628159672	0.090095497	0.668441763	-0.030451898	0.885107646	-0.174408453	0.404384907	-0.175613405	0.401094873	-0.107942395	0.607541777	0.003057328	0.988427886	0.38413588	0.057983744
NM_001199835 // SNX10 // sorting nexin 10 // 7p15.2 // 29887 /// NM_001199837 // SNX10 // sorting nexin 10 // 7p15.2 // 29887 /// NM_001199838 // SNX10 // sorting nexin 10 // 7p15.2 // 29887 /// NM_013322 // SNX10 // sorting nexin 10 // 7p15.2 // 29887 /// NR_037670 // SNX10 // sorting nexin 10 // 7p15.2 // 29887 /// XM_006715711 // SNX10 // sorting nexin 10 // 7p15.2 // 29887 /// XM_006715712 //…	black	-0.041403034	0.84421835	-0.093130127	0.657928107	-0.144690437	0.490157068	0.295985538	0.150836605	0.062170433	0.767823325	0.264591088	0.201196613	-0.048342766	0.818501452	-0.336559222	0.099961743	0.067541595	0.748373246	-0.159833999	0.445354907	-0.288570357	0.161827176	0.459513815	0.020838255	0.50475427	0.010073583	0.359166407	0.077854891	-0.428162402	0.032739648	-0.383714027	0.058283026	0.86902364	1.75E-08
NR_036430 // SRGN // serglycin // 10q22.1 // 5552 /// ENST00000462445 // SRGN // serglycin // 10q22.1 // 5552 /// BC015516 // SRGN // serglycin // 10q22.1 // 5552 /// BC022313 // SRGN // serglycin // 10q22.1 // 5552 /// J03223 // SRGN // serglycin // 10q22.1 // 5552 /// NM_002727 // SRGN // serglycin // 10q22.1 // 5552 /// ENST00000242465 // SRGN // serglycin // 10q22.1 // 5552	black	0.041247341	0.844797192	0.139723308	0.505328325	0.271246203	0.189673186	0.264259808	0.201782399	0.411929727	0.040750069	0.108013763	0.607302938	0.15532122	0.458472829	-0.435965121	0.029365402	-0.213485909	0.305525895	-0.31264062	0.128106816	-0.016921734	0.936012578	0.353304982	0.083191509	0.267305586	0.196440271	0.201707393	0.33359856	-0.340937445	0.095352976	-0.245488821	0.236884273	0.899409609	9.82E-10
NM_001130046 // CCL20 // chemokine (C-C motif) ligand 20 // 2q36.3 // 6364 /// NM_004591 // CCL20 // chemokine (C-C motif) ligand 20 // 2q36.3 // 6364 /// ENST00000358813 // CCL20 // chemokine (C-C motif) ligand 20 // 2q36.3 // 6364 /// ENST00000409189 // CCL20 // chemokine (C-C motif) ligand 20 // 2q36.3 // 6364 /// ENST00000473642 // CCL20 // chemokine (C-C motif) ligand 20 // 2q36.3 // 6364 //…	black	0.041192694	0.845000381	-0.188426781	0.367047422	-0.100893184	0.631322129	0.349184136	0.087105688	-0.051452393	0.807035188	0.570398466	0.002908666	0.060389514	0.774303272	-0.024280153	0.908284915	-0.025871912	0.902299519	0.115448972	0.582638237	-0.180973853	0.386641519	0.37829143	0.062237562	0.04814574	0.819229204	-0.000362431	0.998628141	-0.118381012	0.573033399	-0.147317516	0.482226631	0.556759576	0.003843949
NM_000902 // MME // membrane metallo-endopeptidase // 3q25.2 // 4311 /// NM_007287 // MME // membrane metallo-endopeptidase // 3q25.2 // 4311 /// NM_007288 // MME // membrane metallo-endopeptidase // 3q25.2 // 4311 /// NM_007289 // MME // membrane metallo-endopeptidase // 3q25.2 // 4311 /// ENST00000360490 // MME // membrane metallo-endopeptidase // 3q25.2 // 4311 /// ENST00000460393 // MME // me…	black	0.041059892	0.845494199	-0.092171648	0.661242115	-0.069591119	0.740989999	0.255192794	0.218267102	0.12368183	0.555849297	0.262860845	0.204268906	0.049261579	0.815109592	-0.339730723	0.096607076	0.008719292	0.967004817	-0.25205678	0.224172842	-0.238236314	0.251462422	0.417206984	0.037992146	0.476556195	0.016021762	0.329904467	0.107281363	-0.402685014	0.045960584	-0.342752858	0.093489247	0.897164854	1.25E-09
NM_004569 // PIGH // phosphatidylinositol glycan anchor biosynthesis, class H // 14q24.1 // 5283 /// ENST00000216452 // PIGH // phosphatidylinositol glycan anchor biosynthesis, class H // 14q24.1 // 5283 /// BC071849 // PIGH // phosphatidylinositol glycan anchor biosynthesis, class H // 14q24.1 // 5283 /// L19783 // PIGH // phosphatidylinositol glycan anchor biosynthesis, class H // 14q24.1 // 52…	black	-0.040717059	0.846769281	-0.123147758	0.557569953	0.138421662	0.509341753	0.119546324	0.569235623	0.054032692	0.79754992	0.054444671	0.796038012	0.148001213	0.480173467	-0.070383751	0.738140523	0.026512782	0.899891137	-0.304010084	0.13955242	0.238350325	0.251228832	0.167461225	0.423645204	0.029512988	0.888628172	-0.076476973	0.716350157	0.102633116	0.625418122	0.185049121	0.375854775	0.478013193	0.015656413
NM_005764 // PDZK1IP1 // PDZK1 interacting protein 1 // 1p33 // 10158 /// ENST00000294338 // PDZK1IP1 // PDZK1 interacting protein 1 // 1p33 // 10158 /// ENST00000371885 // PDZK1IP1 // PDZK1 interacting protein 1 // 1p33 // 10158 /// ENST00000489919 // PDZK1IP1 // PDZK1 interacting protein 1 // 1p33 // 10158 /// BC012303 // PDZK1IP1 // PDZK1 interacting protein 1 // 1p33 // 10158 /// CR450304 // …	black	0.037879306	0.857337666	0.093397656	0.657004224	0.00390229	0.985229973	0.554885218	0.003990463	0.120566883	0.565918839	0.534465821	0.005917398	0.223429507	0.283002315	-0.501561455	0.010637387	-0.238885126	0.25013501	-0.235308122	0.257510197	-0.381644487	0.059768627	0.558648786	0.003700909	0.44203881	0.026936906	0.368162027	0.070175656	-0.593686067	0.001756264	-0.562860933	0.003398147	0.801111021	1.50E-06
NM_003266 // TLR4 // toll-like receptor 4 // 9q33.1 // 7099 /// NM_138554 // TLR4 // toll-like receptor 4 // 9q33.1 // 7099 /// NM_138557 // TLR4 // toll-like receptor 4 // 9q33.1 // 7099 /// ENST00000355622 // TLR4 // toll-like receptor 4 // 9q33.1 // 7099 /// ENST00000394487 // TLR4 // toll-like receptor 4 // 9q33.1 // 7099 /// AB445638 // TLR4 // toll-like receptor 4 // 9q33.1 // 7099 /// AK29…	black	0.037631637	0.858261198	0.072802789	0.729465068	0.004103428	0.984468761	0.305602745	0.137386944	0.213870484	0.304634733	0.238530667	0.250859633	0.16224894	0.438417988	-0.390407666	0.053673254	-0.137429086	0.512412643	-0.269321589	0.192957949	-0.285775359	0.166112565	0.488915165	0.013133883	0.438906579	0.028168255	0.374212861	0.065345933	-0.460500286	0.020530664	-0.444566153	0.025975261	0.95888435	4.49E-14
ENST00000472580 // PPIF // peptidylprolyl isomerase F // 10q22-q23 // 10105 /// ENST00000498681 // PPIF // peptidylprolyl isomerase F // 10q22-q23 // 10105 /// AY358854 // PPIF // peptidylprolyl isomerase F // 10q22-q23 // 10105 /// NM_005729 // PPIF // peptidylprolyl isomerase F // 10q22-q23 // 10105 /// ENST00000225174 // PPIF // peptidylprolyl isomerase F // 10q22-q23 // 10105 /// ENST00000394…	black	0.037396065	0.859139789	0.082017429	0.696721445	-0.094721231	0.652440605	0.211639146	0.309827776	0.096062343	0.647828867	0.183232238	0.38064225	0.013166298	0.950193607	-0.556326247	0.00387741	-0.313940585	0.1264437	-0.244903189	0.238040291	-0.499153983	0.011079597	0.37467657	0.064986633	0.643793652	0.000515785	0.571027188	0.002870699	-0.742497641	2.14E-05	-0.686779264	0.000149699	0.877578671	8.41E-09
ENST00000369035 // ADAMTSL4-AS1 // ADAMTSL4 antisense RNA 1 // --- // --- /// AK127688 // ADAMTSL4-AS1 // ADAMTSL4 antisense RNA 1 // 1q21.2 // 574406 /// BC132992 // ADAMTSL4-AS1 // ADAMTSL4 antisense RNA 1 // 1q21.2 // 574406 /// NR_104133 // ADAMTSL4-AS1 // ADAMTSL4 antisense RNA 1 // 1q21.2 // 574406	black	0.036981939	0.86068471	-0.048797586	0.816822053	-0.339472838	0.096876675	0.204753971	0.326193097	0.060511933	0.77385737	0.219740491	0.291232537	0.11785115	0.574763933	-0.254283186	0.219969223	-0.109560352	0.602136748	0.166945009	0.425096029	-0.598096334	0.001589376	0.453498892	0.022795775	0.464011863	0.019465538	0.449621102	0.024134897	-0.536845718	0.005658833	-0.637399771	0.000610257	0.702436533	9.05E-05
NM_001045556 // SLA // Src-like-adaptor // 8q24 // 6503 /// NM_001282964 // SLA // Src-like-adaptor // 8q24 // 6503 /// NM_006748 // SLA // Src-like-adaptor // 8q24 // 6503 /// ENST00000338087 // SLA // Src-like-adaptor // 8q24 // 6503 /// ENST00000427060 // SLA // Src-like-adaptor // 8q24 // 6503 /// ENST00000517549 // SLA // Src-like-adaptor // 8q24 // 6503 /// ENST00000517648 // SLA // Src-lik…	black	-0.036469805	0.862595943	0.050080497	0.812089217	-0.065981188	0.754008996	0.482045072	0.014680868	0.189048914	0.36543839	0.283273932	0.170014807	0.154130823	0.461966477	-0.34051808	0.095787419	-0.174468834	0.404219685	-0.209781553	0.314192334	-0.337956411	0.098473347	0.618338604	0.000986204	0.46214882	0.020024881	0.384330499	0.057846074	-0.456324152	0.021858545	-0.481344796	0.014846624	0.950331355	3.78E-13
NM_001114735 // BCL2A1 // BCL2-related protein A1 // 15q24.3 // 597 /// NM_004049 // BCL2A1 // BCL2-related protein A1 // 15q24.3 // 597 /// ENST00000267953 // BCL2A1 // BCL2-related protein A1 // 15q24.3 // 597 /// ENST00000335661 // BCL2A1 // BCL2-related protein A1 // 15q24.3 // 597 /// BC016281 // BCL2A1 // BCL2-related protein A1 // 15q24.3 // 597 /// CR541937 // BCL2A1 // BCL2-related prote…	black	-0.036426062	0.862759222	-0.136903312	0.514042955	0.048757467	0.816970158	0.233573535	0.261136768	0.106581303	0.612104281	0.250900562	0.226376858	0.162604215	0.437402377	-0.380546059	0.060568932	-0.199180438	0.339817055	-0.141303278	0.500477694	-0.131454968	0.531083902	0.276623932	0.180699329	0.335601718	0.100991373	0.202084414	0.332676673	-0.398821922	0.048287034	-0.264580445	0.201215414	0.887204627	3.44E-09
NM_001220488 // CDH13 // cadherin 13 // 16q23.3 // 1012 /// NM_001220489 // CDH13 // cadherin 13 // 16q23.3 // 1012 /// NM_001220490 // CDH13 // cadherin 13 // 16q23.3 // 1012 /// NM_001257 // CDH13 // cadherin 13 // 16q23.3 // 1012 /// XM_006721120 // CDH13 // cadherin 13 // 16q23.3 // 1012 /// ENST00000268613 // CDH13 // cadherin 13 // 16q23.3 // 1012 /// ENST00000428848 // CDH13 // cadherin 13…	black	-0.0362488	0.863420944	-0.174297039	0.404689876	-0.078938473	0.707607105	-0.465269419	0.019095226	-0.379276538	0.061504185	-0.158048544	0.450520908	-0.437836336	0.02859921	0.004594492	0.982610372	0.008194526	0.96898965	-0.003370836	0.987241334	0.08472639	0.687191772	-0.465711098	0.018966535	0.041032979	0.845594283	0.039027082	0.853060129	0.048207761	0.819000102	0.146963396	0.483291813	-0.449605962	0.024140248
NM_001002273 // FCGR2B // Fc fragment of IgG, low affinity IIb, receptor (CD32) // 1q23 // 2213 /// NM_001002274 // FCGR2B // Fc fragment of IgG, low affinity IIb, receptor (CD32) // 1q23 // 2213 /// NM_201563 // FCGR2C // Fc fragment of IgG, low affinity IIc, receptor for (CD32) (gene/pseudogene) // 1q23.3 // 9103 /// NR_047648 // FCGR2C // Fc fragment of IgG, low affinity IIc, receptor for (CD3…	black	-0.036031371	0.864232731	0.06690368	0.750675716	0.039714751	0.850499244	0.514973286	0.008433102	0.273439984	0.185976152	0.359075796	0.07793536	-0.023875332	0.909807928	-0.354002453	0.082542387	-0.007505909	0.971594495	-0.114665228	0.585217458	-0.252659436	0.223029735	0.52426011	0.007141576	0.3368314	0.099670494	0.234525664	0.259142056	-0.428196177	0.032724403	-0.401977993	0.046379651	0.803932651	1.29E-06
NM_001282129 // SSH2 // slingshot protein phosphatase 2 // 17q11.2 // 85464 /// NM_001282131 // SSH2 // slingshot protein phosphatase 2 // 17q11.2 // 85464 /// NM_033389 // SSH2 // slingshot protein phosphatase 2 // 17q11.2 // 85464 /// XM_005258059 // SSH2 // slingshot protein phosphatase 2 // 17q11.2 // 85464 /// ENST00000269033 // SSH2 // slingshot protein phosphatase 2 // 17q11.2 // 85464 ///…	black	-0.033896987	0.872208595	-0.222545557	0.284960879	-0.184016969	0.378570219	0.162499748	0.437700882	0.009983447	0.96222418	0.317583707	0.121866479	0.140506702	0.50292036	-0.437513492	0.028730244	-0.289085309	0.161046209	0.048947185	0.816269836	-0.449343972	0.024232982	0.299220448	0.146212178	0.467774151	0.018374759	0.353235573	0.083256317	-0.619976906	0.000947491	-0.527863937	0.006687137	0.847135984	9.25E-08
NM_001249 // ENTPD5 // ectonucleoside triphosphate diphosphohydrolase 5 // 14q24 // 957 /// XM_005268221 // ENTPD5 // ectonucleoside triphosphate diphosphohydrolase 5 // 14q24 // 957 /// XM_006720325 // ENTPD5 // ectonucleoside triphosphate diphosphohydrolase 5 // 14q24 // 957 /// ENST00000334696 // ENTPD5 // ectonucleoside triphosphate diphosphohydrolase 5 // 14q24 // 957 /// ENST00000553284 // …	black	0.03371645	0.872883801	0.305734079	0.137209459	0.13125045	0.531728742	0.170416713	0.415391052	-0.108454054	0.605830319	-0.115689739	0.581846892	-0.425882177	0.03378206	0.088666071	0.673415344	0.018133323	0.931441289	-0.233744505	0.260777858	0.149604866	0.475375151	0.034044017	0.871658766	0.009331933	0.964687852	0.026601388	0.899558224	0.150662614	0.472223736	0.105020391	0.617353927	-0.29585037	0.151032068
NM_012335 // MYO1F // myosin IF // 19p13.3-p13.2 // 4542 /// ENST00000338257 // MYO1F // myosin IF // 19p13.3-p13.2 // 4542 /// ENST00000594774 // MYO1F // myosin IF // 19p13.3-p13.2 // 4542 /// ENST00000594977 // MYO1F // myosin IF // 19p13.3-p13.2 // 4542 /// ENST00000595325 // MYO1F // myosin IF // 19p13.3-p13.2 // 4542 /// ENST00000598005 // MYO1F // myosin IF // 19p13.3-p13.2 // 4542 /// AB2…	black	-0.033366361	0.874193373	-0.017949988	0.932132877	-0.131128556	0.532113247	0.383005056	0.058788697	0.06066189	0.773311259	0.30958702	0.132075747	0.1158854	0.581204147	-0.42858796	0.032547978	-0.181115853	0.386262728	-0.203429228	0.329400872	-0.425525562	0.033947454	0.501568617	0.010636094	0.570469399	0.002904362	0.430022188	0.031908596	-0.590269392	0.001895667	-0.556546008	0.00386041	0.944425627	1.34E-12
NM_001295 // CCR1 // chemokine (C-C motif) receptor 1 // 3p21 // 1230 /// ENST00000296140 // CCR1 // chemokine (C-C motif) receptor 1 // 3p21 // 1230 /// BC051306 // CCR1 // chemokine (C-C motif) receptor 1 // 3p21 // 1230 /// BC064991 // CCR1 // chemokine (C-C motif) receptor 1 // 3p21 // 1230 /// BT019908 // CCR1 // chemokine (C-C motif) receptor 1 // 3p21 // 1230 /// BT019909 // CCR1 // chemok…	black	-0.030810391	0.883764002	-0.05749738	0.784857574	-0.096629228	0.64588327	0.483441743	0.014354814	0.131194262	0.531905966	0.407143428	0.043386051	0.090992167	0.665328766	-0.384693382	0.057590055	-0.064379652	0.75980603	-0.140872658	0.501797443	-0.327979927	0.109470168	0.602494596	0.001436676	0.44151267	0.027140658	0.348405955	0.087860146	-0.477462685	0.015793644	-0.459573824	0.020819437	0.928736989	2.16E-11
NM_000576 // IL1B // interleukin 1, beta // 2q14 // 3553 /// ENST00000263341 // IL1B // interleukin 1, beta // 2q14 // 3553 /// ENST00000418817 // IL1B // interleukin 1, beta // 2q14 // 3553 /// ENST00000487639 // IL1B // interleukin 1, beta // 2q14 // 3553 /// BC008678 // IL1B // interleukin 1, beta // 2q14 // 3553 /// BT007213 // IL1B // interleukin 1, beta // 2q14 // 3553 /// CR407679 // IL1B …	black	-0.028839487	0.89115479	-0.163904809	0.433695213	-0.050206794	0.811623634	0.283229672	0.170084426	0.094218789	0.654171581	0.360877411	0.07634723	0.189010132	0.365538571	-0.400004449	0.047565302	-0.164022597	0.433360313	-0.019347878	0.926860928	-0.250233298	0.227655357	0.402926353	0.045818219	0.33412576	0.102593915	0.226847363	0.275509652	-0.449755733	0.024087363	-0.361651471	0.075672503	0.92395778	4.45E-11
ENST00000303660 // ZEB2 // zinc finger E-box binding homeobox 2 // 2q22.3 // 9839 /// ENST00000392861 // ZEB2 // zinc finger E-box binding homeobox 2 // 2q22.3 // 9839 /// ENST00000409211 // ZEB2 // zinc finger E-box binding homeobox 2 // 2q22.3 // 9839 /// ENST00000409487 // ZEB2 // zinc finger E-box binding homeobox 2 // 2q22.3 // 9839 /// ENST00000427902 // ZEB2 // zinc finger E-box binding ho…	black	0.028720403	0.891601637	0.116709804	0.578499392	-0.064001391	0.761177062	0.314391137	0.12587096	0.044323726	0.833374545	0.265141262	0.200226326	0.15049937	0.472709399	-0.625751764	0.000821296	-0.20739947	0.319844123	-0.331446904	0.105550605	-0.478153116	0.015621689	0.443450199	0.026396407	0.63862068	0.00059114	0.542252645	0.005106503	-0.760233281	1.04E-05	-0.678888821	0.000190702	0.836915921	1.85E-07
ENST00000471305 // RN7SL11P // RNA, 7SL, cytoplasmic 11, pseudogene // --- // ---	black	-0.028340102	0.893028884	-0.133788645	0.523752197	0.069187627	0.742441813	-0.27946331	0.176081853	-0.173822622	0.405989903	-0.177089838	0.397084103	0.020095511	0.924042553	0.363582126	0.074009385	-0.021182037	0.919948233	0.422094627	0.035571882	0.340612663	0.095689306	-0.459442856	0.020860524	-0.550588598	0.004344237	-0.437950357	0.028553047	0.466612216	0.018706171	0.464506518	0.019319185	-0.654723917	0.000383468
XR_424917 // LOC102724208 // uncharacterized LOC102724208 // --- // 102724208	black	0.027665008	0.895563264	0.085400281	0.684828258	-0.047983645	0.819828038	0.271502621	0.189238475	0.315405979	0.124587806	0.033942374	0.872038861	0.464477975	0.019327606	-0.045782051	0.827971072	0.247628161	0.232692784	-0.190415726	0.361917842	-0.168007222	0.422113628	0.403571828	0.04543916	0.139704105	0.505387419	0.077525	0.712623334	-0.123308564	0.557051618	-0.187098839	0.37049565	0.435225341	0.029672818
NM_001039348 // EFEMP1 // EGF containing fibulin-like extracellular matrix protein 1 // 2p16 // 2202 /// NM_001039349 // EFEMP1 // EGF containing fibulin-like extracellular matrix protein 1 // 2p16 // 2202 /// ENST00000355426 // EFEMP1 // EGF containing fibulin-like extracellular matrix protein 1 // 2p16 // 2202 /// ENST00000394555 // EFEMP1 // EGF containing fibulin-like extracellular matrix pro…	black	-0.026759004	0.898966066	-0.416424018	0.038391705	-0.167698828	0.422978332	-0.415921045	0.038650132	-0.531223736	0.006285543	-0.000782373	0.997038593	0.045759847	0.828053287	0.481461242	0.014818955	0.072404376	0.730891717	0.315737945	0.124170145	0.235905061	0.256269732	-0.612801381	0.001127321	-0.370214833	0.068507462	-0.412411991	0.040491651	0.463464583	0.019628512	0.502133649	0.010534466	-0.727448299	3.78E-05
NM_001193306 // FPR1 // formyl peptide receptor 1 // 19q13.4 // 2357 /// NM_002029 // FPR1 // formyl peptide receptor 1 // 19q13.4 // 2357 /// ENST00000304748 // FPR1 // formyl peptide receptor 1 // 19q13.4 // 2357 /// ENST00000595042 // FPR1 // formyl peptide receptor 1 // 19q13.4 // 2357 /// ENST00000600815 // FPR1 // formyl peptide receptor 1 // 19q13.4 // 2357 /// BC005315 // FPR1 // formyl p…	black	-0.026547215	0.899761764	-0.050521894	0.810462316	0.040409867	0.847912119	0.253371293	0.221684517	0.262432977	0.20503353	0.200806941	0.335806546	0.089882774	0.669181063	-0.382068922	0.059461588	-0.17238806	0.409935108	-0.07188348	0.732758267	-0.182059718	0.383750292	0.392186037	0.052497608	0.322372625	0.116035058	0.242495176	0.242832639	-0.39956425	0.047832974	-0.330808669	0.10626424	0.928106667	2.38E-11
NM_005565 // LCP2 // lymphocyte cytosolic protein 2 (SH2 domain containing leukocyte protein of 76kDa) // 5q35.1 // 3937 /// ENST00000046794 // LCP2 // lymphocyte cytosolic protein 2 (SH2 domain containing leukocyte protein of 76kDa) // 5q35.1 // 3937 /// ENST00000519594 // LCP2 // lymphocyte cytosolic protein 2 (SH2 domain containing leukocyte protein of 76kDa) // 5q35.1 // 3937 /// ENST00000521…	black	0.026288814	0.90073271	0.068906582	0.743453548	0.086292744	0.681702581	0.364319424	0.073381662	0.243522	0.24078141	0.244878549	0.238089011	0.070945235	0.736124041	-0.440462744	0.027550959	-0.214958999	0.302121095	-0.242048729	0.243728045	-0.188861359	0.365923034	0.489566055	0.012994568	0.38145747	0.059904305	0.290397552	0.159068097	-0.44079696	0.027419813	-0.378341477	0.062200143	0.952552395	2.26E-13
NM_019043 // APBB1IP // amyloid beta (A4) precursor protein-binding, family B, member 1 interacting protein // 10p12.1 // 54518 /// ENST00000356785 // APBB1IP // amyloid beta (A4) precursor protein-binding, family B, member 1 interacting protein // 10p12.1 // 54518 /// ENST00000376236 // APBB1IP // amyloid beta (A4) precursor protein-binding, family B, member 1 interacting protein // 10p12.1 // 5…	black	0.026132657	0.901319541	0.033383122	0.874130669	0.016018315	0.939422439	0.436777973	0.029030572	0.213431134	0.305652955	0.246119081	0.235644302	-0.025774462	0.90266581	-0.460704543	0.020467438	-0.156544364	0.454897523	-0.207297099	0.320088392	-0.234229589	0.259761275	0.578576126	0.002446739	0.426383014	0.033550863	0.350612245	0.085733819	-0.484862477	0.014029274	-0.418861098	0.037158871	0.945586046	1.06E-12
NM_000395 // CSF2RB // colony stimulating factor 2 receptor, beta, low-affinity (granulocyte-macrophage) // 22q13.1 // 1439 /// ENST00000403662 // CSF2RB // colony stimulating factor 2 receptor, beta, low-affinity (granulocyte-macrophage) // 22q13.1 // 1439 /// ENST00000406230 // CSF2RB // colony stimulating factor 2 receptor, beta, low-affinity (granulocyte-macrophage) // 22q13.1 // 1439 /// ENS…	black	0.025864326	0.902328033	0.172308353	0.41015493	-0.12483691	0.552136187	0.363452956	0.074119777	0.228546695	0.27183182	0.146345796	0.485152382	0.073505497	0.726950921	-0.454022328	0.022619721	-0.132338266	0.528303146	-0.297954851	0.148009186	-0.506609769	0.009757485	0.626677049	0.000802491	0.622413697	0.000892337	0.579412593	0.002403232	-0.643460488	0.000520374	-0.678398442	0.000193547	0.942282849	2.04E-12
NM_001286233 // SLC2A14 // solute carrier family 2 (facilitated glucose transporter), member 14 // 12p13.31 // 144195 /// NM_001286234 // SLC2A14 // solute carrier family 2 (facilitated glucose transporter), member 14 // 12p13.31 // 144195 /// NM_001286235 // SLC2A14 // solute carrier family 2 (facilitated glucose transporter), member 14 // 12p13.31 // 144195 /// NM_001286236 // SLC2A14 // solute…	black	-0.024716988	0.906641812	0.080985818	0.700362347	-0.156421231	0.455256783	0.400880629	0.047036018	0.17510771	0.402473808	0.130645579	0.533638049	0.060771943	0.772910537	-0.324798228	0.113160709	-0.032224944	0.878465277	-0.149924243	0.474422479	-0.404547425	0.044870917	0.611634626	0.001159177	0.501066828	0.010727027	0.428808502	0.032449	-0.486897921	0.01357349	-0.527744752	0.006701769	0.892419637	2.05E-09
NM_005849 // IGSF6 // immunoglobulin superfamily, member 6 // 16p12.2 // 10261 /// ENST00000268389 // IGSF6 // immunoglobulin superfamily, member 6 // 16p12.2 // 10261 /// ENST00000569602 // IGSF6 // immunoglobulin superfamily, member 6 // 16p12.2 // 10261 /// AK223286 // IGSF6 // immunoglobulin superfamily, member 6 // 16p12.2 // 10261 /// AK290910 // IGSF6 // immunoglobulin superfamily, member …	black	0.024519882	0.907383159	-0.111472365	0.595775602	0.025333011	0.904325353	0.343378813	0.092852995	0.109371238	0.602767467	0.318957437	0.120172292	0.112838659	0.59124763	-0.361022992	0.076219983	-0.13408175	0.522834784	-0.152456724	0.466903088	-0.101514707	0.629210604	0.436768432	0.029034484	0.315792112	0.124102092	0.19528768	0.349531209	-0.326659624	0.110990694	-0.231242876	0.266061189	0.907703591	3.80E-10
ENST00000384222 // RNU6-1324P // RNA, U6 small nuclear 1324, pseudogene // --- // ---	black	0.024400216	0.907833276	0.244470458	0.23889687	-0.169252939	0.41863063	-0.279245935	0.176432424	-0.099251622	0.636912543	-0.369690585	0.068930568	-0.108196977	0.606689969	0.089327347	0.671112811	-0.088536077	0.673868314	-0.074280542	0.724181146	-0.207222232	0.320267106	-0.146201099	0.485588816	0.14630646	0.485271007	0.316921216	0.122689709	-0.050464144	0.810675127	-0.190419437	0.361908312	-0.434335436	0.030046032
NM_014737 // RASSF2 // Ras association (RalGDS/AF-6) domain family member 2 // 20p13 // 9770 /// NM_170774 // RASSF2 // Ras association (RalGDS/AF-6) domain family member 2 // 20p13 // 9770 /// ENST00000379376 // RASSF2 // Ras association (RalGDS/AF-6) domain family member 2 // 20p13 // 9770 /// ENST00000379400 // RASSF2 // Ras association (RalGDS/AF-6) domain family member 2 // 20p13 // 9770 ///…	black	0.024301503	0.908204602	0.043376843	0.836886948	-0.088619323	0.673578228	0.423128863	0.035075831	0.145904491	0.486484059	0.254415484	0.219721109	0.134193256	0.522485976	-0.358218176	0.07870011	-0.135727981	0.517696479	-0.224925741	0.279706558	-0.377345647	0.062947995	0.565355817	0.003228932	0.503829201	0.010234322	0.368586578	0.069828125	-0.517443467	0.008071931	-0.504966859	0.010036941	0.926032862	3.27E-11
NM_002298 // LCP1 // lymphocyte cytosolic protein 1 (L-plastin) // 13q14.3 // 3936 /// XM_005266374 // LCP1 // lymphocyte cytosolic protein 1 (L-plastin) // 13q14.3 // 3936 /// ENST00000323076 // LCP1 // lymphocyte cytosolic protein 1 (L-plastin) // 13q14.3 // 3936 /// ENST00000398576 // LCP1 // lymphocyte cytosolic protein 1 (L-plastin) // 13q14.3 // 3936 /// ENST00000416500 // LCP1 // lymphocyt…	black	-0.023624252	0.910752693	0.06921703	0.742335985	0.023053381	0.912901206	0.55534665	0.003953962	0.222820111	0.284351636	0.385670828	0.05690482	0.133701759	0.524024294	-0.373290551	0.066065113	-0.175803665	0.400576758	-0.214978815	0.302075455	-0.2647611	0.20089644	0.634529376	0.000657325	0.379775177	0.061135519	0.274730371	0.183824913	-0.433545157	0.030380609	-0.421397816	0.035909229	0.957707247	6.18E-14
NR_046173 // LOC254896 // uncharacterized LOC254896 // 8p21.2 // 254896 /// ENST00000397703 // TNFRSF10C // tumor necrosis factor receptor superfamily, member 10c, decoy without an intracellular domain // 8p22-p21 // 8794 /// ENST00000520607 // TNFRSF10C // tumor necrosis factor receptor superfamily, member 10c, decoy without an intracellular domain // 8p22-p21 // 8794 /// AF016267 // TNFRSF10C /…	black	0.023428605	0.911488958	-0.164463278	0.432108593	-0.191621845	0.358827734	0.201880097	0.333176076	-0.059523198	0.777460741	0.265213374	0.200099385	0.08593383	0.682958995	-0.432337076	0.03089783	-0.100558797	0.632459317	-0.061223328	0.771267551	-0.40174792	0.046516665	0.355712448	0.080967138	0.56505802	0.003248746	0.395212765	0.050542961	-0.587161257	0.002030599	-0.500616496	0.010809182	0.865280623	2.37E-08
NM_022468 // MMP25 // matrix metallopeptidase 25 // 16p13.3 // 64386 /// ENST00000336577 // MMP25 // matrix metallopeptidase 25 // 16p13.3 // 64386 /// ENST00000570755 // MMP25 // matrix metallopeptidase 25 // 16p13.3 // 64386 /// ENST00000575441 // MMP25 // matrix metallopeptidase 25 // 16p13.3 // 64386 /// AB042328 // MMP25 // matrix metallopeptidase 25 // 16p13.3 // 64386 /// AF145442 // MMP25…	black	0.022463779	0.915120839	0.036408855	0.86282345	-0.232568627	0.263252765	0.142853941	0.495739548	0.079606998	0.705238702	0.05871038	0.780426348	-0.046847146	0.824029397	-0.482681528	0.01453154	-0.167876137	0.42248106	-0.237924662	0.252101661	-0.586774207	0.002047963	0.405682277	0.044216962	0.757637478	1.16E-05	0.717018178	5.51E-05	-0.742289279	2.16E-05	-0.729385943	3.52E-05	0.810114293	9.23E-07
NM_002162 // ICAM3 // intercellular adhesion molecule 3 // 19p13.3-p13.2 // 3385 /// ENST00000160262 // ICAM3 // intercellular adhesion molecule 3 // 19p13.3-p13.2 // 3385 /// ENST00000585439 // ICAM3 // intercellular adhesion molecule 3 // 19p13.3-p13.2 // 3385 /// ENST00000587992 // ICAM3 // intercellular adhesion molecule 3 // 19p13.3-p13.2 // 3385 /// ENST00000589261 // ICAM3 // intercellular…	black	0.021749173	0.917811892	0.057315201	0.785523661	-0.087824672	0.676349189	0.429206697	0.0322709	0.127499355	0.543621077	0.238495935	0.250930711	0.016552376	0.937406551	-0.433359278	0.030459735	-0.112093261	0.59371609	-0.259907788	0.20958571	-0.368026895	0.070286551	0.573469536	0.002727181	0.553083211	0.004135748	0.445287926	0.025705769	-0.561055375	0.003525249	-0.529133254	0.006532962	0.93638742	6.08E-12
NM_001291279 // SERPINB11 // serpin peptidase inhibitor, clade B (ovalbumin), member 11 (gene/pseudogene) // 18q21.33 // 89778 /// NM_080475 // SERPINB11 // serpin peptidase inhibitor, clade B (ovalbumin), member 11 (gene/pseudogene) // 18q21.33 // 89778 /// ENST00000382749 // SERPINB11 // serpin peptidase inhibitor, clade B (ovalbumin), member 11 (gene/pseudogene) // 18q21.33 // 89778 /// ENST00…	black	-0.021278716	0.919584016	-0.200233762	0.337216591	-0.003842462	0.985456396	-0.52078773	0.007603602	-0.292974357	0.155233783	-0.361017874	0.076224453	-0.194419089	0.351720938	0.163091532	0.436011356	0.027609368	0.895772188	0.201255505	0.334705533	0.251146848	0.225906176	-0.580125172	0.002366691	-0.251095811	0.22600366	-0.185599457	0.374411519	0.23093879	0.266708056	0.340428791	0.095880109	-0.566830893	0.003132293
NM_001198558 // SIGLEC9 // sialic acid binding Ig-like lectin 9 // 19q13.41 // 27180 /// NM_014441 // SIGLEC9 // sialic acid binding Ig-like lectin 9 // 19q13.41 // 27180 /// XM_006723146 // SIGLEC9 // sialic acid binding Ig-like lectin 9 // 19q13.41 // 27180 /// ENST00000250360 // SIGLEC9 // sialic acid binding Ig-like lectin 9 // 19q13.41 // 27180 /// ENST00000440804 // SIGLEC9 // sialic acid b…	black	0.019654018	0.925706759	-0.204075975	0.327832442	-0.240650697	0.24654596	0.312128698	0.128766079	-0.100925791	0.63121128	0.398443477	0.048519813	0.006204361	0.97651863	-0.299392024	0.145969764	-0.073369051	0.727438883	0.022277645	0.915821694	-0.368780491	0.069669829	0.435685577	0.029481265	0.4589873	0.021003953	0.350749715	0.085602627	-0.46127536	0.020291587	-0.426481606	0.0335055	0.829996831	2.87E-07
NM_152559 // WBSCR27 // Williams Beuren syndrome chromosome region 27 // 7q11.23 // 155368 /// ENST00000297873 // WBSCR27 // Williams Beuren syndrome chromosome region 27 // 7q11.23 // 155368 /// ENST00000458679 // WBSCR27 // Williams Beuren syndrome chromosome region 27 // 7q11.23 // 155368 /// AF534110 // WBSCR27 // Williams Beuren syndrome chromosome region 27 // 7q11.23 // 155368 /// AY354928…	black	-0.019637633	0.925768526	0.010823627	0.959047574	-0.128403888	0.54074212	0.284197371	0.168566844	0.126177702	0.547840395	0.236787577	0.25444293	0.434395444	0.030020748	0.117539831	0.57578178	0.183553703	0.379792659	-0.0077662	0.970609854	-0.1959011	0.347989642	0.264849858	0.200739849	0.104090973	0.620488445	-0.006247758	0.976354434	-0.020925906	0.920913228	-0.148939375	0.477363393	0.338292846	0.098117428
NM_003650 // CST7 // cystatin F (leukocystatin) // 20p11.21 // 8530 /// ENST00000480798 // CST7 // cystatin F (leukocystatin) // 20p11.21 // 8530 /// AB015225 // CST7 // cystatin F (leukocystatin) // 20p11.21 // 8530 /// AF031824 // CST7 // cystatin F (leukocystatin) // 20p11.21 // 8530 /// BC015507 // CST7 // cystatin F (leukocystatin) // 20p11.21 // 8530 /// BT009825 // CST7 // cystatin F (leuk…	black	0.019225351	0.927322904	0.151298602	0.470334081	-0.16570457	0.428593321	0.203581367	0.329031511	0.102236027	0.626763582	0.097228015	0.643830636	-0.132022824	0.52929541	-0.477010141	0.015907191	-0.191641728	0.358776923	-0.298906823	0.146656031	-0.539917161	0.005339232	0.433478598	0.030408923	0.699119014	0.00010098	0.713547921	6.21E-05	-0.684709229	0.000159628	-0.710978803	6.79E-05	0.746445957	1.83E-05
NM_002432 // MNDA // myeloid cell nuclear differentiation antigen // 1q22 // 4332 /// ENST00000368141 // MNDA // myeloid cell nuclear differentiation antigen // 1q22 // 4332 /// ENST00000438394 // MNDA // myeloid cell nuclear differentiation antigen // 1q22 // 4332 /// AK290392 // MNDA // myeloid cell nuclear differentiation antigen // 1q22 // 4332 /// BC020715 // MNDA // myeloid cell nuclear dif…	black	0.015461673	0.941523944	-0.127739469	0.542856144	-0.046750681	0.824386223	0.263207268	0.203651248	0.110673825	0.598428818	0.291180727	0.157895724	0.19241694	0.356799169	-0.355287896	0.081356094	-0.062428686	0.766884904	-0.16797684	0.422198773	-0.222555174	0.284939523	0.400694429	0.04714811	0.406904909	0.043520843	0.267342753	0.196375685	-0.409029569	0.042331705	-0.330066987	0.107098018	0.937402617	5.08E-12
NM_003966 // SEMA5A // sema domain, seven thrombospondin repeats (type 1 and type 1-like), transmembrane domain (TM) and short cytoplasmic domain, (semaphorin) 5A // 5p15.2 // 9037 /// ENST00000382496 // SEMA5A // sema domain, seven thrombospondin repeats (type 1 and type 1-like), transmembrane domain (TM) and short cytoplasmic domain, (semaphorin) 5A // 5p15.2 // 9037 /// ENST00000513968 // SEMA…	black	-0.01455654	0.944941927	0.048560753	0.81769645	0.012521125	0.952631466	-0.539634078	0.005368038	-0.126055461	0.548231407	-0.370184816	0.068531634	-0.028986114	0.890604635	0.187666899	0.369018295	-0.027538646	0.896037751	0.10788813	0.607723407	0.04699468	0.82348373	-0.58978212	0.001916299	-0.19965043	0.338655253	-0.202581336	0.331463954	0.155175959	0.458898407	0.158967025	0.447859448	-0.644741339	0.000502924
NM_001018109 // PIR // pirin (iron-binding nuclear protein) // Xp22.2 // 8544 /// NM_003662 // PIR // pirin (iron-binding nuclear protein) // Xp22.2 // 8544 /// ENST00000380420 // PIR // pirin (iron-binding nuclear protein) // Xp22.2 // 8544 /// ENST00000380421 // PIR // pirin (iron-binding nuclear protein) // Xp22.2 // 8544 /// ENST00000492432 // PIR // pirin (iron-binding nuclear protein) // Xp…	black	-0.013856992	0.947584225	0.14909559	0.476896298	0.173176947	0.407762955	0.006244973	0.976364969	0.008321804	0.968508226	-0.206591951	0.321774049	0.111709615	0.594988285	0.307664805	0.134619289	0.076960454	0.714630092	0.018049904	0.93175596	0.321140112	0.117515928	-0.194095787	0.352538054	-0.380931996	0.060286804	-0.32341703	0.114790944	0.424780048	0.0342953	0.345000969	0.091219243	-0.530329215	0.006390434
NM_001964 // EGR1 // early growth response 1 // 5q31.1 // 1958 /// ENST00000239938 // EGR1 // early growth response 1 // 5q31.1 // 1958 /// AK298101 // EGR1 // early growth response 1 // 5q31.1 // 1958 /// AK301065 // EGR1 // early growth response 1 // 5q31.1 // 1958 /// BC073983 // EGR1 // early growth response 1 // 5q31.1 // 1958 /// M62829 // EGR1 // early growth response 1 // 5q31.1 // 1958	black	-0.012970362	0.950933927	-0.02145579	0.918916965	0.151702802	0.469135145	0.059815377	0.776395446	0.138458979	0.509226477	0.130611627	0.533745317	0.240561619	0.246726227	-0.457442089	0.021496433	-0.14657278	0.484468152	-0.355446617	0.081210515	-0.162731277	0.437039455	0.075340563	0.72039841	0.373664095	0.065773109	0.246010691	0.235857244	-0.48717206	0.013513046	-0.316689173	0.122979009	0.677849446	0.000196776
NM_001017424 // KCNK2 // potassium channel, subfamily K, member 2 // 1q41 // 3776 /// NM_001017425 // KCNK2 // potassium channel, subfamily K, member 2 // 1q41 // 3776 /// NM_014217 // KCNK2 // potassium channel, subfamily K, member 2 // 1q41 // 3776 /// ENST00000391894 // KCNK2 // potassium channel, subfamily K, member 2 // 1q41 // 3776 /// ENST00000391895 // KCNK2 // potassium channel, subfamil…	black	-0.012549471	0.952524346	-0.167931263	0.422326521	-0.044785244	0.831663694	-0.301962969	0.142371649	-0.544446761	0.004895704	-0.026453642	0.90011335	-0.165667254	0.428698773	0.208381079	0.317507664	-0.04238983	0.840551436	0.075827148	0.718664138	0.228683615	0.27153686	-0.519689139	0.007754876	-0.221600893	0.287063397	-0.226070128	0.277202311	0.268571467	0.194248684	0.334612112	0.102063781	-0.628628422	0.000764049
NM_173354 // SIK1 // salt-inducible kinase 1 // 21q22.3 // 150094 /// ENST00000270162 // SIK1 // salt-inducible kinase 1 // 21q22.3 // 150094 /// AB047786 // SIK1 // salt-inducible kinase 1 // 21q22.3 // 150094 /// BC038504 // SIK1 // salt-inducible kinase 1 // 21q22.3 // 150094	black	-0.012306504	0.953442527	-0.113829889	0.587971909	-0.111727366	0.594929395	0.061239693	0.771208002	0.101799156	0.628245177	0.098496545	0.639490507	0.266946696	0.197064669	0.038275008	0.855862513	-0.047261298	0.822497827	0.163405172	0.435117349	-0.150830185	0.47172547	0.149842897	0.474665034	-0.027428648	0.896450823	-0.065516301	0.755690417	-0.087355293	0.677987848	-0.099784982	0.635094025	0.329812009	0.107385771
NM_001462 // FPR2 // formyl peptide receptor 2 // 19q13.3-q13.4 // 2358 /// ENST00000598776 // FPR2 // formyl peptide receptor 2 // 19q13.3-q13.4 // 2358 /// ENST00000598953 // FPR2 // formyl peptide receptor 2 // 19q13.3-q13.4 // 2358 /// AF054013 // FPR2 // formyl peptide receptor 2 // 19q13.3-q13.4 // 2358 /// AK290557 // FPR2 // formyl peptide receptor 2 // 19q13.3-q13.4 // 2358 /// BC029125 …	black	-0.012076548	0.954311593	-0.118376799	0.573047152	-0.033317092	0.874377698	0.323831897	0.114299475	0.153458607	0.463945446	0.299141619	0.14632365	0.089016618	0.672194397	-0.296044486	0.150751417	-0.159209742	0.447157528	-0.0810651	0.700082305	-0.199632415	0.338699741	0.430244045	0.031810595	0.358108963	0.078797904	0.229992509	0.268727487	-0.3509008	0.085458617	-0.302728855	0.141312157	0.937096032	5.36E-12
NM_016530 // RAB8B // RAB8B, member RAS oncogene family // 15q22.2 // 51762 /// ENST00000321437 // RAB8B // RAB8B, member RAS oncogene family // 15q22.2 // 51762 /// ENST00000558119 // RAB8B // RAB8B, member RAS oncogene family // 15q22.2 // 51762 /// ENST00000558990 // RAB8B // RAB8B, member RAS oncogene family // 15q22.2 // 51762 /// ENST00000559006 // RAB8B // RAB8B, member RAS oncogene family…	black	-0.01146902	0.95660784	-0.014411778	0.945488669	0.360922114	0.076308139	0.559750454	0.003619598	0.21607643	0.299554117	0.454734983	0.022381798	0.045801384	0.827899488	-0.31817333	0.121137191	-0.171318284	0.412890895	-0.17542792	0.401600347	0.298973253	0.146561937	0.399130972	0.048097588	-0.059794712	0.77647078	-0.174162077	0.40505947	-0.0360257	0.864253905	0.121331724	0.563438822	0.611776366	0.001155266
NM_000201 // ICAM1 // intercellular adhesion molecule 1 // 19p13.3-p13.2 // 3383 /// ENST00000264832 // ICAM1 // intercellular adhesion molecule 1 // 19p13.3-p13.2 // 3383 /// ENST00000588645 // ICAM1 // intercellular adhesion molecule 1 // 19p13.3-p13.2 // 3383 /// AF340038 // ICAM1 // intercellular adhesion molecule 1 // 19p13.3-p13.2 // 3383 /// AK298054 // ICAM1 // intercellular adhesion mole…	black	-0.011029861	0.958267921	-0.112489459	0.592403491	-0.15672153	0.454380878	0.359402507	0.077645516	-0.095285502	0.6504987	0.47432338	0.016595185	0.135812247	0.517434123	-0.473305556	0.016862097	-0.316132058	0.123675618	-0.108821131	0.604603721	-0.447521125	0.024886201	0.408152877	0.04281923	0.537939406	0.005543233	0.422427866	0.035411445	-0.633867188	0.000668619	-0.569069817	0.002990309	0.834329163	2.18E-07
NM_001253891 // DGAT2 // diacylglycerol O-acyltransferase 2 // 11q13.5 // 84649 /// NM_032564 // DGAT2 // diacylglycerol O-acyltransferase 2 // 11q13.5 // 84649 /// ENST00000228027 // DGAT2 // diacylglycerol O-acyltransferase 2 // 11q13.5 // 84649 /// ENST00000376262 // DGAT2 // diacylglycerol O-acyltransferase 2 // 11q13.5 // 84649 /// ENST00000603276 // DGAT2 // diacylglycerol O-acyltransferase…	black	0.008029794	0.969612759	0.110435909	0.599220279	-0.251255298	0.225699122	0.189445089	0.364415901	-0.000744806	0.997180791	0.050625987	0.810078761	-0.016106062	0.9390912	-0.484988382	0.014000721	-0.097988681	0.641226734	-0.418717022	0.037230869	-0.609387907	0.001222707	0.477089544	0.01588722	0.804608806	1.25E-06	0.762299902	9.48E-06	-0.753262519	1.39E-05	-0.755039281	1.29E-05	0.815901482	6.67E-07
NM_006504 // PTPRE // protein tyrosine phosphatase, receptor type, E // 10q26 // 5791 /// NM_130435 // PTPRE // protein tyrosine phosphatase, receptor type, E // 10q26 // 5791 /// ENST00000254667 // PTPRE // protein tyrosine phosphatase, receptor type, E // 10q26 // 5791 /// ENST00000306042 // PTPRE // protein tyrosine phosphatase, receptor type, E // 10q26 // 5791 /// ENST00000479896 // PTPRE //…	black	0.007862034	0.970247337	-0.022214282	0.916060291	0.0164673	0.937727657	0.211976984	0.309038035	0.175349702	0.40181361	0.294835644	0.152505198	0.134715051	0.520855205	-0.350659793	0.085688426	-0.272854345	0.18695819	-0.070513178	0.737675558	-0.27989484	0.175387341	0.294441564	0.153080044	0.330787094	0.106288426	0.240690224	0.246465996	-0.44998823	0.024005454	-0.395643223	0.050269656	0.820360683	5.15E-07
NM_000759 // CSF3 // colony stimulating factor 3 (granulocyte) // 17q11.2-q12 // 1440 /// NM_001178147 // CSF3 // colony stimulating factor 3 (granulocyte) // 17q11.2-q12 // 1440 /// NM_172219 // CSF3 // colony stimulating factor 3 (granulocyte) // 17q11.2-q12 // 1440 /// NM_172220 // CSF3 // colony stimulating factor 3 (granulocyte) // 17q11.2-q12 // 1440 /// NR_033662 // CSF3 // colony stimulat…	black	-0.007234972	0.972619451	0.050328048	0.811176699	-0.222858982	0.284265448	0.452926503	0.022989563	0.047015402	0.823407095	0.46977286	0.017815895	0.088416248	0.674285961	-0.254700766	0.219186719	-0.034981463	0.868154511	-0.010269905	0.961141057	-0.544630077	0.00487843	0.551054567	0.004304633	0.364505459	0.073223919	0.381338909	0.059990443	-0.502847884	0.010407156	-0.591086866	0.00186148	0.501969144	0.010563971
NM_001290007 // BIN2 // bridging integrator 2 // 12q13 // 51411 /// NM_001290008 // BIN2 // bridging integrator 2 // 12q13 // 51411 /// NM_001290009 // BIN2 // bridging integrator 2 // 12q13 // 51411 /// NM_016293 // BIN2 // bridging integrator 2 // 12q13 // 51411 /// ENST00000267012 // BIN2 // bridging integrator 2 // 12q13 // 51411 /// ENST00000452142 // BIN2 // bridging integrator 2 // 12q13 /…	black	0.006998539	0.973513912	-0.004620986	0.982510109	0.262991084	0.204036547	0.500488645	0.010832601	0.109030818	0.60390351	0.401828956	0.04646837	-0.021557447	0.918534042	-0.391935896	0.052661747	-0.217599221	0.296077865	-0.231665128	0.265164626	0.109657238	0.601813728	0.299795108	0.145401387	0.140065533	0.504275709	-0.035504252	0.866201324	-0.260031496	0.209361124	-0.065994025	0.753962581	0.596108206	0.001662843
NM_000243 // MEFV // Mediterranean fever // 16p13.3 // 4210 /// NM_001198536 // MEFV // Mediterranean fever // 16p13.3 // 4210 /// ENST00000219596 // MEFV // Mediterranean fever // 16p13.3 // 4210 /// ENST00000339854 // MEFV // Mediterranean fever // 16p13.3 // 4210 /// ENST00000536980 // MEFV // Mediterranean fever // 16p13.3 // 4210 /// ENST00000537682 // MEFV // Mediterranean fever // 16p13.3 …	black	0.006764162	0.974400628	-0.133369175	0.525066462	-0.194022542	0.352723328	0.175821537	0.400528107	0.0550813	0.793703075	0.187781622	0.368720351	0.156494925	0.455041753	-0.418324741	0.037427461	-0.139361347	0.506442814	-0.083667875	0.690910028	-0.418443392	0.037367912	0.42652778	0.033484272	0.51266575	0.008782565	0.442012238	0.026947166	-0.567788657	0.003070869	-0.517519549	0.008061015	0.892839423	1.97E-09
NM_001278733 // TAGAP // T-cell activation RhoGTPase activating protein // 6q25.3 // 117289 /// NM_054114 // TAGAP // T-cell activation RhoGTPase activating protein // 6q25.3 // 117289 /// NM_138810 // TAGAP // T-cell activation RhoGTPase activating protein // 6q25.3 // 117289 /// NM_152133 // TAGAP // T-cell activation RhoGTPase activating protein // 6q25.3 // 117289 /// ENST00000326965 // TAGAP…	black	-0.005643626	0.978640323	-0.057148368	0.786133765	-0.11063137	0.598570017	0.280739608	0.174033278	0.101884532	0.627955527	0.25558623	0.217533621	0.121854547	0.56174637	-0.39181527	0.052741043	-0.076000081	0.718048098	-0.229838865	0.269056295	-0.333386592	0.103403532	0.482893414	0.014482104	0.503238865	0.010338007	0.402294025	0.046191962	-0.500314911	0.010864492	-0.457285878	0.021546737	0.953671819	1.73E-13
NM_003357 // SCGB1A1 // secretoglobin, family 1A, member 1 (uteroglobin) // 11q12.3 // 7356 /// ENST00000278282 // SCGB1A1 // secretoglobin, family 1A, member 1 (uteroglobin) // 11q12.3 // 7356 /// ENST00000534397 // SCGB1A1 // secretoglobin, family 1A, member 1 (uteroglobin) // 11q12.3 // 7356 /// BC004481 // SCGB1A1 // secretoglobin, family 1A, member 1 (uteroglobin) // 11q12.3 // 7356 /// CR54…	black	0.005297691	0.979949331	-0.088948993	0.672429871	-0.035301071	0.866960336	-0.575894805	0.002590757	-0.382334837	0.059269846	-0.311249674	0.129903835	-0.108846353	0.604519479	0.175907008	0.400295491	0.198062795	0.342589386	-0.03147336	0.881279992	0.179675866	0.390113761	-0.60896573	0.001234973	-0.161525359	0.440490369	-0.139391228	0.506350765	0.234032342	0.260174333	0.294798418	0.152559433	-0.740050374	2.35E-05
ENST00000473384 // RN7SL368P // RNA, 7SL, cytoplasmic 368, pseudogene // --- // ---	black	-0.004550762	0.98277586	-0.083769445	0.690552939	-0.02868632	0.891729536	0.078175736	0.710312502	0.140617781	0.50257939	0.122747714	0.558860387	0.260027219	0.209368885	-0.331025335	0.106021579	-0.185164886	0.375550917	-0.187675423	0.368996151	-0.262316463	0.205242082	0.232690718	0.262995094	0.390303246	0.053742916	0.314276546	0.126016449	-0.436273129	0.029238165	-0.368457204	0.069933889	0.830611535	2.76E-07
NM_000582 // SPP1 // secreted phosphoprotein 1 // 4q22.1 // 6696 /// NM_001040058 // SPP1 // secreted phosphoprotein 1 // 4q22.1 // 6696 /// NM_001040060 // SPP1 // secreted phosphoprotein 1 // 4q22.1 // 6696 /// NM_001251829 // SPP1 // secreted phosphoprotein 1 // 4q22.1 // 6696 /// NM_001251830 // SPP1 // secreted phosphoprotein 1 // 4q22.1 // 6696 /// ENST00000237623 // SPP1 // secreted phosph…	black	0.004213584	0.98405188	-0.110528278	0.598912948	-0.318229112	0.121068361	0.232920565	0.262510449	-0.097711495	0.642175119	0.197970369	0.342819252	0.010539293	0.960122538	-0.321185353	0.117461327	0.015394018	0.941779392	-0.025703455	0.902932719	-0.422276705	0.03548415	0.510872817	0.009062348	0.366617527	0.071451139	0.345869331	0.090353582	-0.462274605	0.01998671	-0.462516513	0.019913465	0.555413542	0.003948695
NM_002963 // S100A7 // S100 calcium binding protein A7 // 1q21 // 6278 /// XM_005245431 // S100A7 // S100 calcium binding protein A7 // 1q21 // 6278 /// ENST00000368722 // S100A7 // S100 calcium binding protein A7 // 1q21 // 6278 /// ENST00000368723 // S100A7 // S100 calcium binding protein A7 // 1q21 // 6278 /// BC034687 // S100A7 // S100 calcium binding protein A7 // 1q21 // 6278 /// M86757 // …	black	-0.003095319	0.988284097	0.018514547	0.930003373	-0.071105066	0.735550341	0.222850494	0.284284267	0.128665585	0.539910516	0.152099761	0.467959224	0.202308352	0.33212983	-0.279651061	0.175779448	0.281749268	0.172424488	-0.133577374	0.524413945	-0.138006072	0.510626436	0.397873005	0.048872367	0.238594957	0.250728104	0.156355526	0.455448549	-0.252722627	0.2229101	-0.211919992	0.309171173	0.475724451	0.016233439
NM_012198 // GCA // grancalcin, EF-hand calcium binding protein // 2q24.2 // 25801 /// XM_005246446 // GCA // grancalcin, EF-hand calcium binding protein // 2q24.2 // 25801 /// XM_006712401 // GCA // grancalcin, EF-hand calcium binding protein // 2q24.2 // 25801 /// ENST00000233612 // GCA // grancalcin, EF-hand calcium binding protein // 2q24.2 // 25801 /// ENST00000437150 // GCA // grancalcin, E…	black	0.002919015	0.988951374	-0.209586679	0.31465238	0.262251687	0.20535809	0.200524509	0.336500899	0.154186495	0.461802778	0.211331628	0.310547719	-0.009375436	0.964523336	-0.277046887	0.180006245	0.000302386	0.99885542	-0.101848675	0.628077171	0.315055268	0.125030161	0.185914633	0.373586412	0.012862805	0.951340336	-0.132905237	0.526521889	-0.021073575	0.920356858	0.185099282	0.375723095	0.712841386	6.37E-05
NM_033085 // FATE1 // fetal and adult testis expressed 1 // Xq28 // 89885 /// ENST00000370350 // FATE1 // fetal and adult testis expressed 1 // Xq28 // 89885 /// ENST00000417321 // FATE1 // fetal and adult testis expressed 1 // Xq28 // 89885 /// AF249872 // FATE1 // fetal and adult testis expressed 1 // Xq28 // 89885 /// AY101182 // FATE1 // fetal and adult testis expressed 1 // Xq28 // 89885 ///…	black	-0.001609828	0.993906591	0.038360028	0.855545627	-0.117812462	0.574890379	0.233774942	0.260713996	-0.407402043	0.043240275	0.266468235	0.197899202	0.07527413	0.720635293	0.036488733	0.862525291	-0.125369106	0.550429227	-0.147170355	0.482669142	-0.092674907	0.659501286	0.007932549	0.969980602	0.077165774	0.713900039	0.020445323	0.922724156	-0.045426177	0.829288986	-0.051197131	0.807975005	-0.327766637	0.109714757
ENST00000504996 // BIN2P1 // bridging integrator 2 pseudogene 1 // --- // ---	black	0.001143544	0.995671515	0.050149253	0.811835747	0.122420852	0.559915757	0.263994494	0.202252378	0.21910654	0.292661847	0.197093492	0.345004645	-0.045121003	0.830419502	-0.400217663	0.047436075	-0.203562901	0.329076329	-0.290630215	0.158719174	-0.135148743	0.519501645	0.293565016	0.154364178	0.42252004	0.03536717	0.366126815	0.071860066	-0.388236516	0.055136236	-0.313570039	0.126916153	0.715032139	5.90E-05
NM_000573 // CR1 // complement component (3b/4b) receptor 1 (Knops blood group) // 1q32 // 1378 /// NM_000651 // CR1 // complement component (3b/4b) receptor 1 (Knops blood group) // 1q32 // 1378 /// ENST00000367049 // CR1 // complement component (3b/4b) receptor 1 (Knops blood group) // 1q32 // 1378 /// ENST00000367051 // CR1 // complement component (3b/4b) receptor 1 (Knops blood group) // 1q32…	black	-0.00113967	0.995686179	-0.071207703	0.735182008	-0.201768761	0.333448398	0.281992638	0.17203826	0.038926429	0.853435086	0.232191798	0.264049078	0.186904344	0.371002259	-0.285985759	0.16578723	-0.117216235	0.576840604	-0.07947344	0.70571165	-0.377151028	0.063094957	0.531349017	0.006270968	0.427405129	0.033082949	0.353063469	0.083417177	-0.42067081	0.0362639	-0.445903581	0.025477686	0.885466736	4.07E-09
NM_020530 // OSM // oncostatin M // 22q12.2 // 5008 /// ENST00000215781 // OSM // oncostatin M // 22q12.2 // 5008 /// ENST00000403389 // OSM // oncostatin M // 22q12.2 // 5008 /// ENST00000403463 // OSM // oncostatin M // 22q12.2 // 5008 /// AB451493 // OSM // oncostatin M // 22q12.2 // 5008 /// BC011589 // OSM // oncostatin M // 22q12.2 // 5008 /// CR456534 // OSM // oncostatin M // 22q12.2 // 5…	black	0.000895469	0.996610513	-0.038049023	0.856704915	-0.013560301	0.948705032	0.058787901	0.780143377	0.134151141	0.522617707	0.08763217	0.677021064	0.183338437	0.380361459	-0.409054437	0.04231794	-0.13808505	0.510382177	-0.310027829	0.131497384	-0.253618985	0.221217721	0.237597998	0.252772825	0.494906408	0.011896903	0.403686636	0.045371997	-0.486039666	0.013764164	-0.39409019	0.051261168	0.861388149	3.23E-08
ENST00000440558 // LILRB3 // leukocyte immunoglobulin-like receptor, subfamily B (with TM and ITIM domains), member 3 // 19q13.4 // 11025 /// AF000575 // LILRB3 // leukocyte immunoglobulin-like receptor, subfamily B (with TM and ITIM domains), member 3 // 19q13.4 // 11025 /// AF009632 // LILRB3 // leukocyte immunoglobulin-like receptor, subfamily B (with TM and ITIM domains), member 3 // 19q13.4 …	black	-0.000798472	0.996977659	-0.027975102	0.894399009	-0.186442781	0.37220612	0.191599909	0.358883794	0.156706277	0.454425347	0.127898293	0.542350455	0.080916171	0.700608386	-0.454410613	0.022489837	-0.04042393	0.847859795	-0.185851507	0.373751589	-0.480465186	0.015057004	0.467457232	0.018464673	0.58564531	0.002099335	0.526903269	0.00680584	-0.636811127	0.000619664	-0.603447158	0.001405319	0.897029609	1.27E-09
NM_005761 // PLXNC1 // plexin C1 // 12q23.3 // 10154 /// ENST00000258526 // PLXNC1 // plexin C1 // 12q23.3 // 10154 /// ENST00000545312 // PLXNC1 // plexin C1 // 12q23.3 // 10154 /// ENST00000547057 // PLXNC1 // plexin C1 // 12q23.3 // 10154 /// ENST00000549217 // PLXNC1 // plexin C1 // 12q23.3 // 10154 /// AF030339 // PLXNC1 // plexin C1 // 12q23.3 // 10154 /// AK295226 // PLXNC1 // plexin C1 //…	black	-0.000258258	0.99902245	-0.002637495	0.990016888	0.022854908	0.913648314	0.287787374	0.16301974	0.179270893	0.391200711	0.243919564	0.239990285	0.184814429	0.376471227	-0.430773591	0.03157765	-0.116956792	0.577690133	-0.273195884	0.186385042	-0.253175329	0.222054295	0.406146001	0.043951911	0.432869494	0.030669021	0.296765812	0.149711779	-0.488224116	0.013283138	-0.40088294	0.047034628	0.936470583	5.99E-12
NM_138806 // CD200R1 // CD200 receptor 1 // 3q13.2 // 131450 /// NM_138939 // CD200R1 // CD200 receptor 1 // 3q13.2 // 131450 /// NM_138940 // CD200R1 // CD200 receptor 1 // 3q13.2 // 131450 /// NM_170780 // CD200R1 // CD200 receptor 1 // 3q13.2 // 131450 /// ENST00000295863 // CD200R1 // CD200 receptor 1 // 3q13.2 // 131450 /// ENST00000308611 // CD200R1 // CD200 receptor 1 // 3q13.2 // 131450 /…	blue	0.730213394	3.42E-05	0.254530112	0.219506283	0.586589803	0.00205628	-0.352399286	0.084040168	0.306540705	0.136123003	-0.154151225	0.461906484	0.361334288	0.075948432	0.004227091	0.984000763	-0.179916747	0.389468047	-0.135444099	0.518580804	0.595290642	0.001693888	-0.343039477	0.093197509	-0.514284148	0.008536232	-0.381896571	0.059586121	0.381049014	0.060201462	0.462556079	0.019901506	-0.15345201	0.463964887
ENST00000384525 // RNU6-1117P // RNA, U6 small nuclear 1117, pseudogene // --- // ---	blue	0.572629285	0.002775851	0.076542291	0.716117699	0.395814309	0.050161352	-0.440360873	0.027591034	0.13179549	0.530011067	-0.213311255	0.305931149	0.194744493	0.350899644	-0.177308316	0.396492525	-0.168540388	0.420620971	0.063011806	0.764767186	0.390183559	0.053822849	-0.363560396	0.074027946	-0.302505354	0.141620752	-0.231384223	0.265760852	0.099829426	0.634942583	0.255648935	0.217416873	0.026548175	0.899758156
XM_005255006 // LOC101927628 // uncharacterized LOC101927628 // --- // 101927628 /// XM_006726588 // LOC101060703 // trichohyalin-like // --- // 101060703 /// XM_006726591 // LOC102725178 // uncharacterized LOC102725178 // --- // 102725178 /// ENST00000561463 // DNM1P47 // DNM1 pseudogene 47 // --- // --- /// ENST00000571780 // DNM1P47 // DNM1 pseudogene 47 // --- // --- /// XM_006726583 // LOC10…	blue	-0.549592655	0.004429918	-0.299280731	0.146126974	-0.52635305	0.006874617	0.375122404	0.064642619	-0.416155766	0.038529362	0.274764994	0.18376743	-0.549803335	0.004411675	0.062333467	0.767230867	0.182133118	0.383555306	0.241410853	0.245011137	-0.399640592	0.047786468	0.30623771	0.136530383	0.383577999	0.058379785	0.262402068	0.205088841	-0.212169804	0.30858785	-0.261909696	0.205971298	0.024974965	0.905671639
NR_002761 // RNU2-2P // RNA, U2 small nuclear 2, pseudogene // 11q12.3 // 26855 /// ENST00000410396 // RNU2-1 // RNA, U2 small nuclear 1 // 17q12 // 6066 /// ENST00000410396 // RNU2-2P // RNA, U2 small nuclear 2, pseudogene // 11q12.3 // 26855 /// ENST00000525239 // WDR74 // WD repeat domain 74 // 11q12.3 // 54663 /// ENST00000538098 // WDR74 // WD repeat domain 74 // 11q12.3 // 54663 /// AK29233…	blue	-0.549535378	0.004434889	-0.513864589	0.008599533	-0.484161743	0.014189069	0.23530437	0.257518006	-0.47247259	0.017083137	0.466013206	0.018878919	0.314546477	0.12567393	-0.010199535	0.961407125	0.206304062	0.3224638	0.035777357	0.865181282	-0.403837524	0.045283846	0.103060462	0.623971436	0.35792766	0.078960454	0.103153342	0.623657191	-0.274122006	0.184836982	-0.221284847	0.287768988	0.086593351	0.680650906
XM_005255006 // LOC101927628 // uncharacterized LOC101927628 // --- // 101927628 /// XM_006726588 // LOC101060703 // trichohyalin-like // --- // 101060703 /// XM_006726591 // LOC102725178 // uncharacterized LOC102725178 // --- // 102725178 /// ENST00000561463 // DNM1P47 // DNM1 pseudogene 47 // --- // --- /// ENST00000571780 // DNM1P47 // DNM1 pseudogene 47 // --- // --- /// NR_003260 // DNM1P46 …	blue	-0.549052882	0.004476948	-0.396877629	0.049492312	-0.542213925	0.00511029	0.416306837	0.03845179	-0.474205864	0.016625825	0.387852941	0.05539789	-0.517325335	0.008088904	0.066723565	0.751326193	0.184112944	0.378317247	0.276262975	0.18129228	-0.379404164	0.061409662	0.303673924	0.140012598	0.365964315	0.071995876	0.201510698	0.334080125	-0.19943858	0.339178642	-0.223200786	0.283508271	0.060397239	0.774275132
NM_018396 // METTL2B // methyltransferase like 2B // 7q32.1 // 55798 /// ENST00000262432 // METTL2B // methyltransferase like 2B // 7q32.1 // 55798 /// ENST00000480046 // METTL2B // methyltransferase like 2B // 7q32.1 // 55798 /// ENST00000482555 // METTL2B // methyltransferase like 2B // 7q32.1 // 55798 /// BC107586 // METTL2B // methyltransferase like 2B // 7q32.1 // 55798	blue	0.532378699	0.006152252	0.282471683	0.171279782	0.551946599	0.004229667	-0.16757286	0.423331812	0.208438888	0.317370391	-0.235384185	0.25735192	-0.07937383	0.706064451	0.023210248	0.912310767	-0.060968328	0.772195603	-0.006702788	0.974632828	0.630350572	0.000731456	-0.26253733	0.204846866	-0.544376492	0.00490234	-0.381389756	0.05995349	0.418269765	0.037455078	0.482595357	0.014551684	-0.299964018	0.145163682
NM_002934 // RNASE2 // ribonuclease, RNase A family, 2 (liver, eosinophil-derived neurotoxin) // 14q11.2 // 6036 /// ENST00000304625 // RNASE2 // ribonuclease, RNase A family, 2 (liver, eosinophil-derived neurotoxin) // 14q11.2 // 6036 /// BC093678 // RNASE2 // ribonuclease, RNase A family, 2 (liver, eosinophil-derived neurotoxin) // 14q11.2 // 6036 /// BC093680 // RNASE2 // ribonuclease, RNase A…	blue	0.522222153	0.007409803	0.33225758	0.104649278	0.503496692	0.010292616	-0.140489158	0.502974223	0.524564642	0.007102202	-0.264157671	0.201963237	0.150997387	0.471228568	0.027697475	0.895441356	0.023331995	0.911852548	-0.247366583	0.233202627	0.460398626	0.020562191	-0.062648912	0.766084919	-0.314583457	0.125627059	-0.257299554	0.214358765	0.319315046	0.119734098	0.332529579	0.104348144	0.026447557	0.900136214
NM_001256748 // SSUH2 // ssu-2 homolog (C. elegans) // 3p26.1 // 51066 /// NM_001256749 // SSUH2 // ssu-2 homolog (C. elegans) // 3p26.1 // 51066 /// NM_015931 // SSUH2 // ssu-2 homolog (C. elegans) // 3p26.1 // 51066 /// NR_046358 // SSUH2 // ssu-2 homolog (C. elegans) // 3p26.1 // 51066 /// XM_005265194 // SSUH2 // ssu-2 homolog (C. elegans) // 3p26.1 // 51066 /// XR_427277 // SSUH2 // ssu-2 ho…	blue	-0.510030963	0.009196253	0.031876948	0.879768362	-0.431840786	0.031112341	0.363512193	0.074069135	0.088507891	0.673966546	0.087276938	0.678261535	0.062776393	0.765621939	0.211822821	0.309398258	0.287291056	0.163778876	0.069246424	0.742230198	-0.486453141	0.013672031	0.450405756	0.023858924	0.303417566	0.140364264	0.302677041	0.141383656	-0.112298565	0.593035766	-0.371630075	0.067375201	0.073914805	0.725487762
NM_002458 // MUC5B // mucin 5B, oligomeric mucus/gel-forming // 11p15.5 // 727897 /// ENST00000525715 // MUC5B // mucin 5B, oligomeric mucus/gel-forming // 11p15.5 // 727897 /// ENST00000529681 // MUC5B // mucin 5B, oligomeric mucus/gel-forming // 11p15.5 // 727897 /// AK303892 // MUC5B // mucin 5B, oligomeric mucus/gel-forming // 11p15.5 // 727897 /// AK310939 // MUC5B // mucin 5B, oligomeric mu…	blue	-0.487861239	0.013362072	-0.289291365	0.160734453	-0.598986937	0.00155738	0.471459576	0.017355143	-0.265000801	0.200473739	0.284436493	0.16819331	-0.203135103	0.330115651	0.002952956	0.988822914	0.042153159	0.841430613	0.218634789	0.293728304	-0.59191468	0.0018274	0.558922312	0.003680578	0.439772458	0.027823424	0.310308768	0.131129734	-0.345452483	0.09076836	-0.468427456	0.018190535	0.37132463	0.067618348
NM_001012978 // BEX5 // brain expressed, X-linked 5 // Xq22.1 // 340542 /// NM_001159560 // BEX5 // brain expressed, X-linked 5 // Xq22.1 // 340542 /// ENST00000333643 // BEX5 // brain expressed, X-linked 5 // Xq22.1 // 340542 /// ENST00000543160 // BEX5 // brain expressed, X-linked 5 // Xq22.1 // 340542 /// AY833564 // BEX5 // brain expressed, X-linked 5 // Xq22.1 // 340542 /// BC042818 // BEX5 …	blue	0.483509034	0.014339256	0.352688608	0.083768359	0.462237084	0.01999809	-0.232923614	0.262504025	0.394941279	0.050715929	-0.357406094	0.07942949	0.16944838	0.418085617	-0.054332226	0.796450598	0.024068965	0.909079403	-0.169930607	0.416742533	0.400009799	0.047562055	-0.09888093	0.638177639	-0.325264217	0.112614557	-0.148690554	0.478107866	0.23499924	0.258153591	0.259322564	0.210650364	-0.072877931	0.729196095
ENST00000606102 // HMGN2P28 // high mobility group nucleosomal binding domain 2 pseudogene 28 // --- // ---	blue	0.481650761	0.014774014	0.261722833	0.206306877	0.307645806	0.134644604	0.105190099	0.616782277	0.392697312	0.052163357	-0.14233777	0.497314257	0.218507739	0.294015934	-0.043790998	0.835350287	0.167221905	0.424317477	-0.016445907	0.937808402	0.24758307	0.23278062	0.213138518	0.306332277	-0.220277719	0.290024735	-0.144560511	0.490550971	0.138881261	0.507922873	0.129486056	0.537307157	0.136937699	0.513936249
NM_001354 // AKR1C2 // aldo-keto reductase family 1, member C2 // 10p15-p14 // 1646 /// NM_205845 // AKR1C2 // aldo-keto reductase family 1, member C2 // 10p15-p14 // 1646 /// ENST00000380753 // AKR1C2 // aldo-keto reductase family 1, member C2 // 10p15-p14 // 1646 /// ENST00000380753 // LOC101930400 // aldo-keto reductase family 1 member C2-like // --- // 101930400 /// ENST00000421196 // AKR1C2 …	blue	-0.441020491	0.027332381	-0.503433162	0.010303785	0.155374205	0.458317649	0.011568796	0.956230699	-0.295259322	0.151888887	0.255183081	0.218285231	-0.154936627	0.459600041	-0.174366868	0.404498722	-0.215228188	0.301501467	0.051968084	0.805137328	0.293039639	0.1551375	-0.395956901	0.050071224	-0.040314445	0.848267177	-0.232209282	0.264012095	-0.00587084	0.97778058	0.286820591	0.16450076	-0.015324945	0.942040198
NM_199039 // KLHL5 // kelch-like family member 5 // 4p14 // 51088 /// XM_005262654 // KLHL5 // kelch-like family member 5 // 4p14 // 51088 /// ENST00000261426 // KLHL5 // kelch-like family member 5 // 4p14 // 51088 /// ENST00000381930 // KLHL5 // kelch-like family member 5 // 4p14 // 51088 /// ENST00000504108 // KLHL5 // kelch-like family member 5 // 4p14 // 51088 /// ENST00000508137 // KLHL5 // …	blue	0.431150719	0.031412586	0.361053368	0.076193452	0.614429245	0.001084136	-0.259949478	0.209510005	0.566567101	0.003149392	-0.381458294	0.059903707	0.156606753	0.454715552	0.059829142	0.77634527	-0.210018404	0.313633747	0.126850225	0.545691509	0.589444883	0.00193069	-0.198321408	0.341946696	-0.644757566	0.000502707	-0.449987589	0.02400568	0.44873639	0.024449152	0.434833257	0.029836791	-0.03976829	0.850299925
NM_000317 // PTS // 6-pyruvoyltetrahydropterin synthase // 11q22.3 // 5805 /// ENST00000280362 // PTS // 6-pyruvoyltetrahydropterin synthase // 11q22.3 // 5805 /// ENST00000524931 // PTS // 6-pyruvoyltetrahydropterin synthase // 11q22.3 // 5805 /// ENST00000525803 // PTS // 6-pyruvoyltetrahydropterin synthase // 11q22.3 // 5805 /// ENST00000528679 // PTS // 6-pyruvoyltetrahydropterin synthase // …	blue	0.41396665	0.039667407	0.478316466	0.015581232	0.799781399	1.61E-06	-0.339513045	0.096834605	0.48266615	0.014535133	-0.47333947	0.016853147	0.034382321	0.870393883	-0.097888912	0.641568026	-0.265616315	0.19939109	-0.14801636	0.480128032	0.791834647	2.41E-06	-0.425290136	0.034056995	-0.609863722	0.001209008	-0.377895612	0.062534128	0.437095379	0.028900661	0.540004787	0.005330342	-0.345691514	0.090530342
NM_173829 // SREK1IP1 // SREK1-interacting protein 1 // 5q12.3 // 285672 /// ENST00000513458 // SREK1IP1 // SREK1-interacting protein 1 // 5q12.3 // 285672 /// BC108716 // SREK1IP1 // SREK1-interacting protein 1 // 5q12.3 // 285672 /// BC127085 // SREK1IP1 // SREK1-interacting protein 1 // 5q12.3 // 285672 /// BC127086 // SREK1IP1 // SREK1-interacting protein 1 // 5q12.3 // 285672	blue	0.406366426	0.043826363	0.442633225	0.026708195	0.773791611	5.70E-06	-0.151034625	0.471117939	0.43710451	0.02889693	-0.268320967	0.194681035	0.126028235	0.548318513	0.077562431	0.712490345	-0.079826068	0.704463175	-0.276034122	0.181668917	0.797475354	1.81E-06	-0.302644493	0.141428582	-0.658629409	0.000343951	-0.520000774	0.007711711	0.557685476	0.003773272	0.626940303	0.000797209	-0.285389876	0.166709788
ENST00000492799 // RN7SL472P // RNA, 7SL, cytoplasmic 472, pseudogene // --- // ---	blue	-0.402946839	0.045806151	-0.01389342	0.947446616	-0.297197062	0.149092667	0.131700927	0.530308889	0.132301416	0.528419016	-0.033960076	0.87197266	0.09836594	0.639936827	0.145585261	0.487448514	0.065205835	0.756813925	0.115956985	0.580969068	-0.332286481	0.10461725	0.264951144	0.200561257	0.112594543	0.592055559	0.134104944	0.522762221	-0.043100207	0.837913684	-0.25920897	0.210857439	0.209489472	0.314882014
NM_019112 // ABCA7 // ATP-binding cassette, sub-family A (ABC1), member 7 // 19p13.3 // 10347 /// ENST00000263094 // ABCA7 // ATP-binding cassette, sub-family A (ABC1), member 7 // 19p13.3 // 10347 /// ENST00000433129 // ABCA7 // ATP-binding cassette, sub-family A (ABC1), member 7 // 19p13.3 // 10347 /// ENST00000435683 // ABCA7 // ATP-binding cassette, sub-family A (ABC1), member 7 // 19p13.3 //…	blue	-0.401812586	0.046478123	-0.278349861	0.177882689	-0.588860719	0.001955838	0.399609691	0.047805288	-0.419785854	0.036699379	0.32298951	0.115299025	-0.305673759	0.137290954	0.007248568	0.972568016	0.278677598	0.1773513	-0.004458041	0.98312675	-0.544684843	0.004873279	0.488009425	0.013329792	0.541410816	0.005189385	0.369805166	0.068837922	-0.318000181	0.121351023	-0.408768121	0.042476635	0.348600749	0.087670831
NM_002850 // PTPRS // protein tyrosine phosphatase, receptor type, S // 19p13.3 // 5802 /// NM_130853 // PTPRS // protein tyrosine phosphatase, receptor type, S // 19p13.3 // 5802 /// NM_130854 // PTPRS // protein tyrosine phosphatase, receptor type, S // 19p13.3 // 5802 /// NM_130855 // PTPRS // protein tyrosine phosphatase, receptor type, S // 19p13.3 // 5802 /// ENST00000262963 // PTPRS // pro…	blue	-0.398056341	0.048758847	-0.378707333	0.061927119	-0.428861357	0.032425314	-0.385882379	0.05675735	-0.527507002	0.006731037	-0.105253725	0.616568013	-0.233348048	0.26161061	-0.072353902	0.731072518	-0.115559826	0.582273829	0.050137191	0.811880213	-0.372628732	0.06658491	-0.427101912	0.033221212	0.398970517	0.048195873	0.299556971	0.145736985	-0.348661899	0.087611463	-0.235857181	0.256369086	-0.268338201	0.194651269
NR_002982 // SNORA54 // small nucleolar RNA, H/ACA box 54 // 11p15.4 // 677833 /// ENST00000384281 // SNORA54 // small nucleolar RNA, H/ACA box 54 // 11p15.4 // 677833	blue	-0.396703091	0.049601649	-0.447243336	0.024986983	-0.612577587	0.001133372	0.206005593	0.323179848	-0.290349533	0.159140179	0.300851854	0.143918809	0.167628085	0.423176825	-0.035789937	0.8651343	0.433657725	0.03033277	-0.006091009	0.976947517	-0.571822114	0.002823298	0.32030323	0.118529302	0.558041228	0.00374641	0.325396105	0.112460333	-0.398652766	0.048390972	-0.408389844	0.042687019	0.374414788	0.065189284
NR_029834 // MIR200A // microRNA 200a // 1p36.33 // 406983 /// ENST00000384875 // MIR200A // microRNA 200a // 1p36.33 // 406983	blue	-0.3964455	0.04976336	-0.385594901	0.056957821	-0.464931749	0.019194091	0.300650559	0.144200381	-0.300474148	0.14444747	0.452521208	0.023127585	0.184749326	0.376642334	-0.179379618	0.390908725	-0.196519864	0.346438741	0.371481776	0.067493169	-0.550286112	0.00437011	0.280223439	0.174859766	0.357623632	0.079233606	0.208176065	0.31799478	-0.458141053	0.021272515	-0.469973287	0.017760628	0.393058139	0.051928464
NM_207413 // FAM150A // family with sequence similarity 150, member A // 8q11.23 // 389658 /// ENST00000358543 // FAM150A // family with sequence similarity 150, member A // 8q11.23 // 389658 /// ENST00000523939 // FAM150A // family with sequence similarity 150, member A // 8q11.23 // 389658 /// AY358213 // FAM150A // family with sequence similarity 150, member A // 8q11.23 // 389658 /// BC130641…	blue	0.393783049	0.051459053	0.568489159	0.003026595	0.572518976	0.002782295	-0.130423723	0.53433916	0.466672792	0.018688774	-0.399333497	0.047973759	0.212639204	0.307493615	-0.005278536	0.980021818	-0.120109037	0.567405754	-0.334799457	0.101860115	0.445713607	0.025547891	-0.14362731	0.493384852	-0.352794247	0.08366928	-0.209612268	0.314591947	0.28086841	0.173827465	0.262298081	0.205274999	-0.152743112	0.46605665
NM_020375 // C12orf5 // chromosome 12 open reading frame 5 // 12p13.3 // 57103 /// ENST00000179259 // C12orf5 // chromosome 12 open reading frame 5 // 12p13.3 // 57103 /// AY425618 // C12orf5 // chromosome 12 open reading frame 5 // 12p13.3 // 57103 /// BC012340 // C12orf5 // chromosome 12 open reading frame 5 // 12p13.3 // 57103	blue	0.387387816	0.055716467	0.179541394	0.390474493	0.82495721	3.91E-07	-0.119155303	0.570508719	0.350809323	0.085545788	-0.083792962	0.69047027	0.040659519	0.846983323	-0.141185175	0.500839481	-0.241217304	0.245401335	-0.113224624	0.5899712	0.877400171	8.54E-09	-0.3596631	0.077414917	-0.629122549	0.000754571	-0.55745204	0.003790986	0.421559368	0.035830792	0.655454824	0.000375785	-0.091421895	0.663838768
NM_014373 // GPR160 // G protein-coupled receptor 160 // 3q26.2-q27 // 26996 /// XM_006713582 // GPR160 // G protein-coupled receptor 160 // 3q26.2-q27 // 26996 /// XM_006713584 // GPR160 // G protein-coupled receptor 160 // 3q26.2-q27 // 26996 /// ENST00000355897 // GPR160 // G protein-coupled receptor 160 // 3q26.2-q27 // 26996 /// AJ249248 // GPR160 // G protein-coupled receptor 160 // 3q26.2-…	blue	0.383955275	0.058111727	0.044331779	0.833344686	0.680116008	0.000183743	-0.500212012	0.010883417	0.045400114	0.829385525	-0.202937931	0.330595342	0.027390145	0.896595417	-0.142871835	0.495685002	-0.200249297	0.337178328	-0.20531962	0.324829208	0.766322705	7.96E-06	-0.745826175	1.87E-05	-0.445099585	0.025775873	-0.444038766	0.026173609	0.318415305	0.120838822	0.611616445	0.001159679	-0.314755605	0.125409031
NM_001206426 // USMG5 // up-regulated during skeletal muscle growth 5 homolog (mouse) // 10q24.33 // 84833 /// NM_001206427 // USMG5 // up-regulated during skeletal muscle growth 5 homolog (mouse) // 10q24.33 // 84833 /// NM_032747 // USMG5 // up-regulated during skeletal muscle growth 5 homolog (mouse) // 10q24.33 // 84833 /// ENST00000309579 // USMG5 // up-regulated during skeletal muscle growt…	blue	0.38361511	0.058353375	0.204179764	0.327581166	0.717564647	5.40E-05	-0.083768836	0.69055508	0.344734218	0.091486409	-0.1467606	0.483902352	0.22150471	0.287278016	-0.15592787	0.45669773	-0.254729936	0.219132128	-0.206217057	0.322672432	0.766097597	8.04E-06	-0.258936228	0.211355194	-0.470675779	0.017568022	-0.431585518	0.031223138	0.348656981	0.087616237	0.530602462	0.006358239	0.097957403	0.641333723
NM_000367 // TPMT // thiopurine S-methyltransferase // 6p22.3 // 7172 /// ENST00000309983 // TPMT // thiopurine S-methyltransferase // 6p22.3 // 7172 /// BC005339 // TPMT // thiopurine S-methyltransferase // 6p22.3 // 7172 /// BC009596 // TPMT // thiopurine S-methyltransferase // 6p22.3 // 7172 /// U12387 // TPMT // thiopurine S-methyltransferase // 6p22.3 // 7172 /// AK310420 // TPMT // thiopuri…	blue	0.380260261	0.060778514	0.172172089	0.410530885	0.723157025	4.42E-05	-0.516790307	0.008166152	0.217663959	0.295930639	-0.37532893	0.064483734	-0.121040029	0.564384074	-0.067374856	0.748974867	-0.204807379	0.326064172	-0.220401591	0.289746692	0.822153191	4.63E-07	-0.657775239	0.000352277	-0.490233124	0.012853058	-0.406930686	0.04350626	0.450725003	0.023747373	0.659209816	0.000338392	-0.350347823	0.085986592
NM_001098721 // GNG4 // guanine nucleotide binding protein (G protein), gamma 4 // 1q42.3 // 2786 /// NM_001098722 // GNG4 // guanine nucleotide binding protein (G protein), gamma 4 // 1q42.3 // 2786 /// NM_004485 // GNG4 // guanine nucleotide binding protein (G protein), gamma 4 // 1q42.3 // 2786 /// ENST00000366597 // GNG4 // guanine nucleotide binding protein (G protein), gamma 4 // 1q42.3 // …	blue	0.380020373	0.060954862	0.235666757	0.256764474	0.415476507	0.03887968	-0.338513149	0.097884887	0.239903287	0.248061162	-0.349372226	0.086924067	0.225629883	0.278164001	-0.059738961	0.776674023	0.19812147	0.342443507	-0.297021482	0.149344512	0.415120806	0.039064132	-0.315328611	0.124685293	-0.23936601	0.249154114	-0.271090507	0.189937476	0.191221948	0.359850561	0.328327499	0.109072453	-0.14489728	0.489530303
NR_002585 // SNORA52 // small nucleolar RNA, H/ACA box 52 // 11p15 // 619565 /// ENST00000362915 // SNORA52 // small nucleolar RNA, H/ACA box 52 // 11p15 // 619565 /// ENST00000524867 // RPLP2 // ribosomal protein, large, P2 // 11p15.5 // 6181 /// ENST00000524867 // SNORA52 // small nucleolar RNA, H/ACA box 52 // 11p15 // 619565	blue	-0.379903242	0.061041111	-0.227267776	0.274596826	-0.582539716	0.002246376	0.17438838	0.404439844	-0.170112918	0.416235385	0.165356727	0.429576827	0.221441844	0.287418347	-0.142755868	0.496038554	0.127196713	0.544585915	0.043000071	0.838285405	-0.680458813	0.000181839	0.360339635	0.076818681	0.586206329	0.002073669	0.530863165	0.006327648	-0.520084843	0.007700101	-0.600030785	0.001520583	0.341629418	0.094639341
NM_024928 // OBFC1 // oligonucleotide/oligosaccharide-binding fold containing 1 // 10q24.33 // 79991 /// XM_006717976 // OBFC1 // oligonucleotide/oligosaccharide-binding fold containing 1 // 10q24.33 // 79991 /// XM_006717977 // OBFC1 // oligonucleotide/oligosaccharide-binding fold containing 1 // 10q24.33 // 79991 /// ENST00000224950 // OBFC1 // oligonucleotide/oligosaccharide-binding fold conta…	blue	0.379253802	0.061521035	0.276230839	0.181345135	0.569448877	0.00296682	-0.389705259	0.054143209	0.136415509	0.515557772	-0.390104084	0.053875979	-0.119707478	0.568711302	0.042940764	0.838505577	0.067644045	0.74800366	-0.316522122	0.123187586	0.632425182	0.000693796	-0.552125697	0.004214749	-0.376161114	0.063846566	-0.352901991	0.083568318	0.370749696	0.068077844	0.529021525	0.006546412	-0.45192532	0.02333173
NM_015696 // GPX7 // glutathione peroxidase 7 // 1p32 // 2882 /// XM_006710586 // GPX7 // glutathione peroxidase 7 // 1p32 // 2882 /// ENST00000361314 // GPX7 // glutathione peroxidase 7 // 1p32 // 2882 /// AF320068 // GPX7 // glutathione peroxidase 7 // 1p32 // 2882 /// AY358402 // GPX7 // glutathione peroxidase 7 // 1p32 // 2882 /// BC032788 // GPX7 // glutathione peroxidase 7 // 1p32 // 2882 /…	blue	0.375433304	0.064403552	0.24194846	0.243929446	0.30229881	0.141906364	0.225802192	0.277787351	0.253003562	0.22237875	-0.079217588	0.706617952	-0.218259546	0.294578327	-0.033185265	0.874870925	-0.026815943	0.898752161	-0.064581012	0.759076473	0.308120583	0.134013019	0.2116152	0.3098838	-0.206543727	0.321889525	-0.12626638	0.547556825	0.166029257	0.427676393	0.183420255	0.380145213	0.096339682	0.646876734
NM_001100819 // MOB4 // MOB family member 4, phocein // 2q33.1 // 25843 /// NM_001202485 // HSPE1-MOB4 // HSPE1-MOB4 readthrough // 2q33 // 100529241 /// NM_001204094 // MOB4 // MOB family member 4, phocein // 2q33.1 // 25843 /// NM_015387 // MOB4 // MOB family member 4, phocein // 2q33.1 // 25843 /// NM_199482 // MOB4 // MOB family member 4, phocein // 2q33.1 // 25843 /// ENST00000233892 // MOB4…	blue	0.37369367	0.065750033	0.160633962	0.443050575	0.835555206	2.02E-07	-0.361355617	0.075929853	0.29267105	0.155681674	-0.243312017	0.241199952	-0.137123778	0.51335903	-0.258126315	0.212837952	-0.243852386	0.240123844	-0.144699111	0.490130777	0.906683155	4.29E-10	-0.566933701	0.00312565	-0.534950688	0.005863929	-0.458254185	0.021236451	0.358009958	0.078886637	0.657614766	0.00035386	-0.206090701	0.322975571
NM_032338 // LLPH // LLP homolog, long-term synaptic facilitation (Aplysia) // 12q14.3 // 84298 /// ENST00000266604 // LLPH // LLP homolog, long-term synaptic facilitation (Aplysia) // 12q14.3 // 84298 /// ENST00000446587 // LLPH // LLP homolog, long-term synaptic facilitation (Aplysia) // 12q14.3 // 84298 /// ENST00000539652 // TMBIM4 // transmembrane BAX inhibitor motif containing 4 // 12q14.3 …	blue	0.369757753	0.068876247	0.091291569	0.664290515	0.795688573	1.99E-06	-0.131796238	0.530008711	0.380672923	0.06047608	-0.046709092	0.824540074	-0.140750972	0.502170691	-0.233674758	0.260924236	-0.16544812	0.4293183	-0.090919161	0.665582021	0.855791464	4.95E-08	-0.323315674	0.114911251	-0.50993071	0.009212308	-0.446684143	0.025190859	0.350104997	0.086219214	0.620579341	0.000933589	-0.008403755	0.968198258
NM_016570 // ERGIC2 // ERGIC and golgi 2 // 12p11.22 // 51290 /// ENST00000360150 // ERGIC2 // ERGIC and golgi 2 // 12p11.22 // 51290 /// ENST00000548909 // ERGIC2 // ERGIC and golgi 2 // 12p11.22 // 51290 /// ENST00000549182 // ERGIC2 // ERGIC and golgi 2 // 12p11.22 // 51290 /// ENST00000550353 // ERGIC2 // ERGIC and golgi 2 // 12p11.22 // 51290 /// ENST00000551467 // ERGIC2 // ERGIC and golgi …	blue	0.369167005	0.069355129	0.307314005	0.135087265	0.819621016	5.38E-07	-0.174186317	0.404993074	0.45114938	0.023599742	-0.230465562	0.267716737	0.015529988	0.941266013	-0.088707082	0.673272464	-0.213012471	0.306625188	-0.080679553	0.701444501	0.843757012	1.17E-07	-0.318911005	0.120229273	-0.659489066	0.000335746	-0.5359458	0.005755465	0.476176777	0.01611804	0.625711349	0.000822126	-0.163098026	0.435992838
ENST00000384648 // RNU6-748P // RNA, U6 small nuclear 748, pseudogene // --- // ---	blue	-0.367787364	0.070483449	-0.170029899	0.416466282	-0.389469446	0.054301699	0.349838015	0.086475523	-0.167747322	0.422842295	0.249807336	0.22847402	-0.126370465	0.547224069	0.070503377	0.737710762	0.222138343	0.285866011	0.287289252	0.163781639	-0.347692599	0.088556062	0.386233957	0.056512923	0.227349602	0.274419386	0.136665521	0.514781119	-0.142292611	0.497452143	-0.251524403	0.22518589	0.338332745	0.098075282
NM_015634 // KIAA1279 // KIAA1279 // 10q22.1 // 26128 /// ENST00000361983 // KIAA1279 // KIAA1279 // 10q22.1 // 26128 /// AK291343 // KIAA1279 // KIAA1279 // 10q22.1 // 26128 /// BC012180 // KIAA1279 // KIAA1279 // 10q22.1 // 26128	blue	0.357823708	0.079053769	0.432923202	0.030646016	0.591833449	0.00183072	0.122560007	0.559466345	0.472729884	0.017014609	-0.079051355	0.707207009	-0.027388328	0.896602242	0.070079505	0.739233879	0.094104478	0.654565638	-0.266121385	0.198505686	0.558256178	0.003730258	0.039952533	0.849614082	-0.362919054	0.0745774	-0.262873561	0.204246212	0.42364959	0.034828167	0.396244931	0.049889558	-0.075194872	0.720917941
ENST00000516844 // RNA5SP444 // RNA, 5S ribosomal pseudogene 444 // --- // ---	blue	-0.357410994	0.079425074	-0.118729905	0.571895173	-0.543896085	0.004947908	0.110482772	0.599064348	-0.084045997	0.689580991	0.089955023	0.668929933	-0.037779164	0.857711065	-0.004750645	0.982019441	0.386717877	0.056177826	0.008542593	0.967673128	-0.600394033	0.001507954	0.33373257	0.103023992	0.48272327	0.01452179	0.446266909	0.02534385	-0.345806127	0.09041638	-0.48668093	0.013621491	0.25062197	0.226910068
NR_002918 // SNORA48 // small nucleolar RNA, H/ACA box 48 // 17p13.1 // 652965 /// ENST00000386847 // SNORA48 // small nucleolar RNA, H/ACA box 48 // 17p13.1 // 652965 /// ENST00000579085 // EIF4A1 // eukaryotic translation initiation factor 4A1 // 17p13 // 1973 /// ENST00000579085 // SNORA67 // small nucleolar RNA, H/ACA box 67 // 17p13.1 // 26781 /// ENST00000579085 // SNORA48 // small nucleola…	blue	-0.356479005	0.080268419	-0.352606313	0.083845605	-0.607442285	0.001280121	0.056900976	0.787038702	-0.241167896	0.245501008	0.117126289	0.577135065	0.2319689	0.264520831	0.038471294	0.855130947	0.495371187	0.011805113	0.061895915	0.768821196	-0.532296504	0.006161659	0.244279402	0.239275707	0.396128521	0.049962918	0.27577932	0.182088898	-0.296534567	0.150044512	-0.354404972	0.082169518	0.129642471	0.536811521
NM_018112 // TMEM38B // transmembrane protein 38B // 9q31.2 // 55151 /// XM_005252075 // TMEM38B // transmembrane protein 38B // 9q31.2 // 55151 /// XM_005252076 // TMEM38B // transmembrane protein 38B // 9q31.2 // 55151 /// XR_428531 // TMEM38B // transmembrane protein 38B // 9q31.2 // 55151 /// ENST00000374688 // TMEM38B // transmembrane protein 38B // 9q31.2 // 55151 /// ENST00000374692 // TME…	blue	0.351096636	0.085272222	0.223344372	0.283190576	0.412548016	0.040418998	-0.273129676	0.186496053	0.03287092	0.876047212	-0.29396131	0.15378267	-0.037592841	0.858405879	0.197869545	0.343070109	0.14008954	0.504201909	-0.159245558	0.447054003	0.585589884	0.002101885	-0.372490827	0.066693616	-0.428537737	0.032570552	-0.388137859	0.055203442	0.483118568	0.014429725	0.537474175	0.005592162	-0.30995233	0.131596312
NM_012310 // KIF4A // kinesin family member 4A // Xq13.1 // 24137 /// ENST00000374403 // KIF4A // kinesin family member 4A // Xq13.1 // 24137 /// AF071592 // KIF4A // kinesin family member 4A // Xq13.1 // 24137 /// AF179308 // KIF4A // kinesin family member 4A // Xq13.1 // 24137 /// AK313133 // KIF4A // kinesin family member 4A // Xq13.1 // 24137 /// BC050548 // KIF4A // kinesin family member 4A …	blue	0.346237681	0.089988244	0.317840647	0.121548284	0.509401586	0.009297433	-0.052620138	0.802739152	0.347752273	0.088497689	-0.213836794	0.304712738	-0.094973297	0.65157286	0.119616731	0.569006523	-0.037775148	0.857726037	-0.217094331	0.297227632	0.527515795	0.006729953	-0.056306753	0.789213408	-0.384128005	0.057989319	-0.291627331	0.157229921	0.424057588	0.034635093	0.424232873	0.034552406	-0.115970893	0.5809234
NM_174921 // SMIM14 // small integral membrane protein 14 // 4p14 // 201895 /// ENST00000295958 // SMIM14 // small integral membrane protein 14 // 4p14 // 201895 /// ENST00000505729 // SMIM14 // small integral membrane protein 14 // 4p14 // 201895 /// ENST00000507613 // SMIM14 // small integral membrane protein 14 // 4p14 // 201895 /// ENST00000510628 // SMIM14 // small integral membrane protein …	blue	0.346041804	0.090182381	0.310555337	0.130807674	0.765442872	8.27E-06	-0.199546192	0.338912721	0.272175751	0.188100562	-0.24853373	0.230933436	-0.060744159	0.773011698	-0.099985322	0.634411485	-0.191887334	0.358149628	-0.213376113	0.305780618	0.851134259	6.96E-08	-0.394690156	0.050876334	-0.562425028	0.003428471	-0.407539411	0.043163	0.461206041	0.020312876	0.627191801	0.000792192	-0.301067331	0.143617835
NM_001278650 // B3GALT5 // UDP-Gal:betaGlcNAc beta 1,3-galactosyltransferase, polypeptide 5 // 21q22.3 // 10317 /// NM_006057 // B3GALT5 // UDP-Gal:betaGlcNAc beta 1,3-galactosyltransferase, polypeptide 5 // 21q22.3 // 10317 /// NM_033170 // B3GALT5 // UDP-Gal:betaGlcNAc beta 1,3-galactosyltransferase, polypeptide 5 // 21q22.3 // 10317 /// NM_033171 // B3GALT5 // UDP-Gal:betaGlcNAc beta 1,3-galac…	blue	-0.344979438	0.091240786	-0.497625469	0.011368179	0.005467664	0.979306154	0.15100715	0.471199564	-0.384314785	0.05785718	0.372999188	0.066293566	-0.275059182	0.183279503	-0.024126856	0.908861611	-0.068228741	0.745895421	0.137134708	0.513325134	0.205413854	0.324602329	-0.241494395	0.244842841	-0.048610163	0.817514008	-0.265306904	0.199934825	0.029902628	0.887166928	0.278624404	0.177437474	-0.073205428	0.728024174
NM_002228 // JUN // jun proto-oncogene // 1p32-p31 // 3725 /// ENST00000371222 // JUN // jun proto-oncogene // 1p32-p31 // 3725 /// BC006175 // JUN // jun proto-oncogene // 1p32-p31 // 3725 /// BC068522 // JUN // jun proto-oncogene // 1p32-p31 // 3725 /// BT019759 // JUN // jun proto-oncogene // 1p32-p31 // 3725 /// CR541724 // JUN // jun proto-oncogene // 1p32-p31 // 3725 /// CR541752 // JUN // …	blue	-0.343205345	0.093028991	0.041359233	0.844381189	0.298020942	0.147914956	0.168278409	0.421354049	0.267610884	0.195910178	-0.006742258	0.974483499	0.059988913	0.775762915	0.032544154	0.877270254	-0.005099308	0.980700034	-0.012896917	0.95121144	0.263766576	0.202656706	-0.071461816	0.734270318	-0.254585131	0.219403221	-0.203524228	0.329170203	0.176813867	0.397832064	0.201248417	0.334722915	-0.046080446	0.826866367
NM_003825 // SNAP23 // synaptosomal-associated protein, 23kDa // 15q14 // 8773 /// NM_130798 // SNAP23 // synaptosomal-associated protein, 23kDa // 15q14 // 8773 /// ENST00000249647 // SNAP23 // synaptosomal-associated protein, 23kDa // 15q14 // 8773 /// ENST00000349777 // SNAP23 // synaptosomal-associated protein, 23kDa // 15q14 // 8773 /// ENST00000397138 // SNAP23 // synaptosomal-associated pr…	blue	0.341999847	0.094258962	0.215424885	0.301049201	0.757956522	1.14E-05	-0.095088598	0.651176081	0.434369033	0.030031874	-0.12908723	0.538571899	-0.010263305	0.961166011	-0.060491579	0.773931502	-0.072085406	0.73203452	-0.089149606	0.671731415	0.86108039	3.31E-08	-0.198590136	0.341279632	-0.635910564	0.000634298	-0.548074084	0.004563306	0.516366466	0.008227782	0.669180416	0.000254386	0.014226395	0.946188865
ENST00000454346 // CHCHD2P6 // coiled-coil-helix-coiled-coil-helix domain containing 2 pseudogene 6 // --- // ---	blue	0.341549973	0.09472107	0.241349347	0.24513509	0.637965279	0.000601337	-0.20734384	0.319976847	0.292879071	0.155374393	-0.290310684	0.159198512	-0.068706202	0.744175153	0.087588272	0.677174313	-0.043972177	0.834678236	-0.0493751	0.814690742	0.827798769	3.29E-07	-0.324428475	0.113595452	-0.664734402	0.000289277	-0.54751046	0.004613668	0.602290654	0.001443467	0.695720877	0.000112758	-0.319290032	0.119764709
NM_003106 // SOX2 // SRY (sex determining region Y)-box 2 // 3q26.3-q27 // 6657 /// ENST00000325404 // SOX2 // SRY (sex determining region Y)-box 2 // 3q26.3-q27 // 6657 /// BC013923 // SOX2 // SRY (sex determining region Y)-box 2 // 3q26.3-q27 // 6657	blue	0.337281921	0.099189792	0.419612104	0.036785366	0.656032445	0.000369809	-0.341368289	0.094908174	0.393230922	0.051816277	-0.461620061	0.020185992	-0.116216728	0.580116441	0.119166382	0.570472628	0.099385918	0.636454462	-0.197171443	0.344810037	0.741123205	2.26E-05	-0.386494429	0.056332364	-0.600454739	0.001505852	-0.439260254	0.028026994	0.574373789	0.002675618	0.622896393	0.000881748	-0.533529971	0.006021756
NM_032121 // MAGT1 // magnesium transporter 1 // Xq21.1 // 84061 /// ENST00000358075 // MAGT1 // magnesium transporter 1 // Xq21.1 // 84061 /// ENST00000373336 // MAGT1 // magnesium transporter 1 // Xq21.1 // 84061 /// ENST00000476168 // MAGT1 // magnesium transporter 1 // Xq21.1 // 84061 /// AK172735 // MAGT1 // magnesium transporter 1 // Xq21.1 // 84061 /// AK294943 // MAGT1 // magnesium transp…	blue	0.333136693	0.103678317	0.27812385	0.178249784	0.918959738	9.02E-11	-0.277652026	0.17901783	0.510583735	0.009108145	-0.258683033	0.211817981	-0.048564342	0.817683196	-0.290416787	0.159039231	-0.329721712	0.107487812	-0.137470045	0.512285745	0.887724943	3.27E-09	-0.471425461	0.017364364	-0.613810664	0.001100375	-0.437709447	0.028650653	0.341119791	0.095164533	0.597347764	0.001616704	-0.187065296	0.370582993
ENST00000316292 // EEF1A1 // eukaryotic translation elongation factor 1 alpha 1 // 6q14.1 // 1915	blue	0.332292244	0.104610865	0.1965616	0.34633428	0.642833921	0.000529099	-0.299982501	0.145137689	0.367037567	0.07110252	-0.244163896	0.239504929	0.072182898	0.73168517	-0.01917439	0.927515056	-0.140220095	0.503800663	0.181196859	0.386046734	0.759547531	1.07E-05	-0.407453432	0.043211354	-0.751773325	1.47E-05	-0.562640313	0.003413466	0.492528429	0.012375812	0.618176	0.00099012	-0.359693881	0.077387714
ENST00000390348 // TRGV1 // T cell receptor gamma variable 1 (non-functional) // --- // ---	blue	-0.331980636	0.104956547	0.069597682	0.740966391	-0.382823519	0.058918723	0.392868702	0.052051681	-0.086427402	0.681231406	0.170474023	0.415231877	-0.310168318	0.131313439	-0.02256028	0.914757506	-0.071251788	0.735023818	-0.07102781	0.735827628	-0.610584616	0.001188505	0.426925192	0.033302007	0.572404766	0.00278898	0.501328069	0.010679605	-0.414485226	0.039395443	-0.567888807	0.003064506	0.282851442	0.170680166
ENST00000516659 // RNU2-57P // RNA, U2 small nuclear 57, pseudogene // --- // ---	blue	-0.330063501	0.107101948	-0.155498855	0.457952683	-0.333084839	0.103735402	0.216571126	0.298422042	-0.12581868	0.548989162	0.314824797	0.125321477	0.398637838	0.048400153	0.099424183	0.636323964	0.192332656	0.357013888	-0.074424795	0.723666	-0.36458357	0.073157764	0.298445609	0.147310505	0.215188233	0.301593386	0.095604884	0.649400543	-0.11472156	0.58503191	-0.214302809	0.303634848	0.249970859	0.228159513
NM_001012507 // CENPW // centromere protein W // 6q22.32 // 387103 /// NM_001286524 // CENPW // centromere protein W // 6q22.32 // 387103 /// NM_001286525 // CENPW // centromere protein W // 6q22.32 // 387103 /// ENST00000368325 // CENPW // centromere protein W // 6q22.32 // 387103 /// ENST00000368326 // CENPW // centromere protein W // 6q22.32 // 387103 /// ENST00000368328 // CENPW // centromere…	blue	0.329741097	0.107465899	0.232289285	0.263842919	0.640239821	0.00056659	-0.148204936	0.479562543	0.61664607	0.001027624	-0.211434429	0.310306932	-0.011822313	0.955272471	-0.107104926	0.610347378	-0.282514302	0.171212417	0.103514348	0.622436388	0.632300023	0.000696019	-0.203905667	0.328245017	-0.565913025	0.003192133	-0.417048805	0.038072601	0.341856589	0.094405932	0.456476833	0.021808801	-0.094398085	0.653553682
NR_015377 // PAX8-AS1 // PAX8 antisense RNA 1 // 2q13 // 654433 /// ENST00000333145 // PAX8-AS1 // PAX8 antisense RNA 1 // 2q13 // 654433 /// ENST00000422956 // PAX8-AS1 // PAX8 antisense RNA 1 // 2q13 // 654433 /// ENST00000436293 // PAX8-AS1 // PAX8 antisense RNA 1 // 2q13 // 654433 /// ENST00000445745 // PAX8-AS1 // PAX8 antisense RNA 1 // 2q13 // 654433 /// ENST00000451179 // PAX8-AS1 // PAX8…	blue	0.326512265	0.111161359	0.375495078	0.064356132	0.490455385	0.012806191	0.225250878	0.278993611	0.44486846	0.025862111	0.065705712	0.755005217	0.294275783	0.153322329	-0.093464255	0.656774306	-0.292014447	0.15665441	-0.014776795	0.944110106	0.337868004	0.098567033	0.008848815	0.96651495	-0.298401467	0.147373253	-0.229776196	0.269190485	0.159764639	0.445555002	0.150577268	0.472477614	-0.001447052	0.994522709
NM_001083 // PDE5A // phosphodiesterase 5A, cGMP-specific // 4q27 // 8654 /// NM_033430 // PDE5A // phosphodiesterase 5A, cGMP-specific // 4q27 // 8654 /// NM_033437 // PDE5A // phosphodiesterase 5A, cGMP-specific // 4q27 // 8654 /// ENST00000264805 // PDE5A // phosphodiesterase 5A, cGMP-specific // 4q27 // 8654 /// ENST00000354960 // PDE5A // phosphodiesterase 5A, cGMP-specific // 4q27 // 8654 /…	blue	-0.326282773	0.111427533	-0.433560131	0.030374241	0.130616489	0.533729957	-0.143873167	0.492637459	-0.259620618	0.210107682	0.241899328	0.244028171	0.080283157	0.70284596	-0.182197735	0.383383695	-0.062524844	0.766535575	0.055911022	0.790662532	0.243923439	0.239982582	-0.41491931	0.039168927	-0.102061251	0.627356146	-0.158062439	0.450480585	-0.031505255	0.881160515	0.23664489	0.254737715	0.002195283	0.991690631
NM_000126 // ETFA // electron-transfer-flavoprotein, alpha polypeptide // 15q23-q25 // 2108 /// NM_001127716 // ETFA // electron-transfer-flavoprotein, alpha polypeptide // 15q23-q25 // 2108 /// ENST00000267950 // ETFA // electron-transfer-flavoprotein, alpha polypeptide // 15q23-q25 // 2108 /// ENST00000433983 // ETFA // electron-transfer-flavoprotein, alpha polypeptide // 15q23-q25 // 2108 /// …	blue	0.326247028	0.111469033	0.199650388	0.338655357	0.877569003	8.42E-09	-0.342539059	0.093707308	0.440485003	0.027542209	-0.229027752	0.270796404	0.027202444	0.897300359	-0.228408363	0.272130033	-0.329177806	0.108103971	-0.07500338	0.721600977	0.884936422	4.28E-09	-0.551978442	0.004227011	-0.623110762	0.000877079	-0.508031961	0.00952082	0.386832426	0.056098732	0.632335243	0.000695393	-0.163208019	0.435679205
AF294842 // ZNF587 // zinc finger protein 587 // 19q13.43 // 84914 /// AK027616 // ZNF587 // zinc finger protein 587 // 19q13.43 // 84914 /// BC011243 // ZNF587 // zinc finger protein 587 // 19q13.43 // 84914	blue	0.324943637	0.112990076	0.118760567	0.571795191	0.563686545	0.003341337	-0.062493905	0.766647967	0.339767982	0.096568171	-0.000224114	0.99915169	0.092281273	0.660862763	-0.140898388	0.501718539	-0.365494438	0.072389681	0.24222412	0.243376019	0.604144932	0.001382723	-0.148372726	0.479059672	-0.611524562	0.001162222	-0.448127378	0.02466739	0.331519737	0.105469393	0.42754989	0.033017103	-0.02788518	0.894736602
NM_001271904 // GSKIP // GSK3B interacting protein // 14q32.2 // 51527 /// NM_001271905 // GSKIP // GSK3B interacting protein // 14q32.2 // 51527 /// NM_001271906 // GSKIP // GSK3B interacting protein // 14q32.2 // 51527 /// NM_016472 // GSKIP // GSK3B interacting protein // 14q32.2 // 51527 /// ENST00000438650 // GSKIP // GSK3B interacting protein // 14q32.2 // 51527 /// ENST00000553699 // GSKIP…	blue	0.32254315	0.115831253	-0.034558777	0.869734252	0.750860153	1.53E-05	-0.085728341	0.683678701	0.179647656	0.39018942	0.115055425	0.583932741	0.086060687	0.682514825	-0.120746953	0.565334516	-0.274955509	0.183451348	-0.032059929	0.879083144	0.890545313	2.48E-09	-0.417455633	0.037865949	-0.646017603	0.000486045	-0.623293782	0.000873111	0.440544564	0.027518807	0.719902221	4.97E-05	-0.072711997	0.729790102
NM_001040020 // FAM3C // family with sequence similarity 3, member C // 7q31 // 10447 /// NM_014888 // FAM3C // family with sequence similarity 3, member C // 7q31 // 10447 /// ENST00000312214 // FAM3C2 // family with sequence similarity 3, member C2 (pseudogene) // --- // --- /// ENST00000359943 // FAM3C // family with sequence similarity 3, member C // 7q31 // 10447 /// ENST00000412653 // FAM3C…	blue	0.321837414	0.116676426	0.309926548	0.131630107	0.801692847	1.45E-06	-0.350353906	0.085980771	0.576380523	0.002564146	-0.385514237	0.05701417	0.055747547	0.791261358	-0.047042631	0.823306399	-0.113489864	0.589094707	-0.09439585	0.653561385	0.838080492	1.71E-07	-0.415884736	0.038668841	-0.649373749	0.000443985	-0.4757784	0.01621964	0.50226221	0.010511456	0.636235746	0.00062898	-0.170111738	0.416238668
NR_000021 // SNORD32A // small nucleolar RNA, C/D box 32A // 19q13.3 // 26819 /// ENST00000364805 // SNORD32A // small nucleolar RNA, C/D box 32A // 19q13.3 // 26819 /// ENST00000476268 // RPL13A // ribosomal protein L13a // 19q13.3 // 23521 /// ENST00000476268 // SNORD35A // small nucleolar RNA, C/D box 35A // 19q13.3 // 26816 /// ENST00000476268 // SNORD34 // small nucleolar RNA, C/D box 34 // …	blue	-0.316511934	0.123200315	-0.283213223	0.170110302	-0.525509975	0.00698113	0.142162857	0.497848434	-0.278384935	0.177825767	0.186344301	0.372463269	-0.019907668	0.924750587	-0.120931912	0.564734613	0.326830282	0.110793286	0.010154208	0.961578509	-0.558484978	0.003713131	0.243642796	0.240540853	0.485336844	0.013921943	0.336040956	0.100518074	-0.442879945	0.026613726	-0.447229361	0.024992062	0.198923305	0.340453685
NM_001136199 // GRAMD1A // GRAM domain containing 1A // 19q13.13 // 57655 /// NM_020895 // GRAMD1A // GRAM domain containing 1A // 19q13.13 // 57655 /// XM_006723298 // GRAMD1A // GRAM domain containing 1A // 19q13.13 // 57655 /// ENST00000317991 // GRAMD1A // GRAM domain containing 1A // 19q13.13 // 57655 /// ENST00000411896 // GRAMD1A // GRAM domain containing 1A // 19q13.13 // 57655 /// ENST00…	blue	-0.315338034	0.124673416	-0.169489844	0.417970038	-0.663595169	0.000298862	0.074853362	0.722136224	-0.261797808	0.206172187	0.011484773	0.956548293	-0.211944788	0.309113244	-0.168124051	0.421786307	0.102778244	0.624926669	-0.020895055	0.921029467	-0.797461686	1.81E-06	0.374969503	0.064760442	0.791219858	2.49E-06	0.697399263	0.000106798	-0.629971243	0.00073853	-0.713127797	6.30E-05	0.421325764	0.035944256
NM_001278515 // GTSCR1 // Gilles de la Tourette syndrome chromosome region, candidate 1 (non-protein coding) // 18q22.2 // 220158 /// ENST00000582578 // GTSCR1 // Gilles de la Tourette syndrome chromosome region, candidate 1 (non-protein coding) // 18q22.2 // 220158 /// AY262164 // GTSCR1 // Gilles de la Tourette syndrome chromosome region, candidate 1 (non-protein coding) // 18q22.2 // 220158	blue	-0.315139786	0.124923454	-0.159807134	0.445432403	-0.241883921	0.244059136	0.001210682	0.995417391	-0.228904416	0.271061628	0.146994442	0.483198379	0.403938236	0.045225084	0.076678965	0.715631374	-0.207823776	0.318832891	0.100054016	0.63417752	-0.227540475	0.274005757	-0.0325585	0.877216554	-0.001679081	0.993644462	-0.048972054	0.816178044	-0.058448561	0.781382241	-0.093989631	0.654961635	-0.139606533	0.505687744
NM_001010935 // RAP1A // RAP1A, member of RAS oncogene family // 1p13.3 // 5906 /// NM_001291896 // RAP1A // RAP1A, member of RAS oncogene family // 1p13.3 // 5906 /// NM_002884 // RAP1A // RAP1A, member of RAS oncogene family // 1p13.3 // 5906 /// XR_246288 // RAP1A // RAP1A, member of RAS oncogene family // 1p13.3 // 5906 /// ENST00000356415 // RAP1A // RAP1A, member of RAS oncogene family // 1…	blue	0.315020448	0.125074141	0.216808197	0.297880469	0.814636074	7.17E-07	-0.155279545	0.458594904	0.397969897	0.048812347	-0.191651487	0.358751986	-0.055318978	0.792831796	-0.094539142	0.653067723	-0.103369442	0.622926296	-0.114836208	0.584654358	0.934944591	7.81E-12	-0.336699368	0.099811699	-0.68359806	0.000165192	-0.563261919	0.003370454	0.518288261	0.007951413	0.721167126	4.75E-05	-0.187114155	0.370455773
NM_017988 // SCYL2 // SCY1-like 2 (S. cerevisiae) // 12q23.1 // 55681 /// XM_006719497 // SCYL2 // SCY1-like 2 (S. cerevisiae) // 12q23.1 // 55681 /// ENST00000360820 // SCYL2 // SCY1-like 2 (S. cerevisiae) // 12q23.1 // 55681 /// ENST00000549687 // SCYL2 // SCY1-like 2 (S. cerevisiae) // 12q23.1 // 55681 /// AB037781 // SCYL2 // SCY1-like 2 (S. cerevisiae) // 12q23.1 // 55681 /// AK125091 // SCY…	blue	0.314441498	0.125807058	0.245714299	0.236440176	0.870623098	1.53E-08	-0.180618906	0.387589284	0.400607654	0.047200419	-0.113714456	0.588352978	0.045533864	0.828890139	-0.19383612	0.353195148	-0.376942176	0.063252961	-0.158853464	0.448188059	0.837785286	1.74E-07	-0.411256734	0.041112865	-0.565530786	0.003217338	-0.476546696	0.016024166	0.387026672	0.055964805	0.591895443	0.001828185	-0.111168282	0.596785355
NM_001194998 // CEP152 // centrosomal protein 152kDa // 15q21.1 // 22995 /// NM_014985 // CEP152 // centrosomal protein 152kDa // 15q21.1 // 22995 /// ENST00000325747 // CEP152 // centrosomal protein 152kDa // 15q21.1 // 22995 /// ENST00000380950 // CEP152 // centrosomal protein 152kDa // 15q21.1 // 22995 /// ENST00000399334 // CEP152 // centrosomal protein 152kDa // 15q21.1 // 22995 /// ENST0000…	blue	0.313391567	0.127144165	-0.015089167	0.94293049	0.523043153	0.007300751	-0.05077074	0.809545455	0.037995996	0.856902604	0.104129348	0.620358894	-0.058026082	0.782925356	-0.129183255	0.53826726	-0.530148697	0.006411779	0.122027681	0.561186418	0.545772272	0.004771948	-0.320063396	0.118820889	-0.402839243	0.045869565	-0.441316087	0.027217105	0.226461014	0.276350216	0.407663466	0.043093308	0.033036454	0.875427747
NM_001099280 // MROH1 // maestro heat-like repeat family member 1 // 8q24.3 // 727957 /// NM_001099281 // MROH1 // maestro heat-like repeat family member 1 // 8q24.3 // 727957 /// NM_001288814 // MROH1 // maestro heat-like repeat family member 1 // 8q24.3 // 727957 /// NM_032450 // MROH1 // maestro heat-like repeat family member 1 // 8q24.3 // 727957 /// XM_006716635 // MROH1 // maestro heat-like…	blue	-0.313068159	0.127558101	-0.170671756	0.414682944	-0.586366328	0.002066399	0.360765305	0.076445328	-0.055204395	0.793251805	0.277782637	0.178804989	-0.149012611	0.477144384	-0.016440971	0.937827034	-0.018749381	0.929117722	0.354455481	0.082122819	-0.738523486	2.49E-05	0.538053949	0.005531242	0.464162415	0.019420899	0.381110126	0.06015693	-0.446856323	0.025127941	-0.625871306	0.000818845	0.45047484	0.023834749
NM_001085486 // SEPP1 // selenoprotein P, plasma, 1 // 5q31 // 6414 /// NM_001093726 // SEPP1 // selenoprotein P, plasma, 1 // 5q31 // 6414 /// NM_005410 // SEPP1 // selenoprotein P, plasma, 1 // 5q31 // 6414 /// ENST00000505309 // SEPP1 // selenoprotein P, plasma, 1 // 5q31 // 6414 /// ENST00000506577 // SEPP1 // selenoprotein P, plasma, 1 // 5q31 // 6414 /// ENST00000509276 // SEPP1 // selenopr…	blue	0.312006322	0.128924041	-0.14764108	0.481254404	0.460348145	0.020577861	-0.488834265	0.013151284	-0.12416786	0.554285523	-0.128799005	0.539486774	0.04347501	0.83652266	0.025497764	0.903705951	-0.027715636	0.895373165	0.07550506	0.719811965	0.692910655	0.000123393	-0.68587613	0.000153962	-0.55392462	0.004067363	-0.5918822	0.001828727	0.422900819	0.035184732	0.677818058	0.000196962	-0.431622899	0.031206894
ENST00000363944 // RNU6-595P // RNA, U6 small nuclear 595, pseudogene // --- // ---	blue	0.311386547	0.129726197	0.083906969	0.690069551	0.495454092	0.011788802	-0.082061305	0.696566736	0.377250346	0.063019927	-0.054367991	0.796319364	0.306361631	0.136363665	-0.056210733	0.789564958	-0.1751453	0.402371217	0.126636982	0.546372455	0.50303957	0.010373206	-0.183839051	0.379039431	-0.555047092	0.003977626	-0.385194794	0.057237747	0.268689223	0.194045671	0.37327758	0.06607527	-0.010219799	0.961330505
NM_004492 // GTF2A2 // general transcription factor IIA, 2, 12kDa // 15q22.2 // 2958 /// XM_005254324 // GTF2A2 // general transcription factor IIA, 2, 12kDa // 15q22.2 // 2958 /// XM_005254325 // GTF2A2 // general transcription factor IIA, 2, 12kDa // 15q22.2 // 2958 /// ENST00000267869 // GTF2A2 // general transcription factor IIA, 2, 12kDa // 15q22.2 // 2958 /// ENST00000396060 // GTF2A2 // ge…	blue	0.311109046	0.130086529	0.230797049	0.267009919	0.673068142	0.000226948	-0.062856551	0.765330867	0.235872137	0.256338047	-0.202220967	0.332343154	-0.065155437	0.756996349	0.017673974	0.933174158	-0.006376066	0.975868969	-0.242187558	0.243449374	0.850827726	7.12E-08	-0.239165949	0.249561889	-0.54316191	0.005018236	-0.479910399	0.015190949	0.537974521	0.005539555	0.690956059	0.000131299	-0.219109483	0.2926552
NM_001284 // AP3S1 // adaptor-related protein complex 3, sigma 1 subunit // 5q22 // 1176 /// XM_005271872 // AP3S1 // adaptor-related protein complex 3, sigma 1 subunit // 5q22 // 1176 /// ENST00000316788 // AP3S1 // adaptor-related protein complex 3, sigma 1 subunit // 5q22 // 1176 /// ENST00000395548 // AP3S1 // adaptor-related protein complex 3, sigma 1 subunit // 5q22 // 1176 /// ENST00000506…	blue	0.311107122	0.13008903	0.191565049	0.358972897	0.869890059	1.63E-08	-0.245360759	0.237136746	0.366849078	0.071258798	-0.211493008	0.310169778	-0.035316332	0.866903322	-0.240031034	0.247801754	-0.221235473	0.287879318	-0.143460418	0.493892519	0.901396018	7.88E-10	-0.462117871	0.020034282	-0.575588689	0.002607649	-0.482890108	0.014482874	0.367888564	0.070400209	0.64249109	0.000533927	-0.088179699	0.675110696
NM_001099415 // POM121C // POM121 transmembrane nucleoporin C // 7q11.2 // 100101267 /// NM_001257190 // POM121 // POM121 transmembrane nucleoporin // 7q11.23 // 9883 /// NM_172020 // POM121 // POM121 transmembrane nucleoporin // 7q11.23 // 9883 /// ENST00000358357 // POM121 // POM121 transmembrane nucleoporin // 7q11.23 // 9883 /// ENST00000380760 // POM121B // POM121 transmembrane nucleoporin B…	blue	-0.307996544	0.134177819	-0.364507475	0.073222211	-0.413150998	0.040098175	0.024481307	0.907528254	-0.250715751	0.226730482	0.203035044	0.330359029	0.17875598	0.392585215	-0.09550544	0.649742395	0.128599049	0.540121894	0.325233898	0.112650032	-0.423749583	0.034780769	0.045527884	0.828912286	0.224185491	0.281334052	0.034335567	0.870568671	-0.348543094	0.087726831	-0.285999353	0.165766225	0.139466198	0.506119851
NM_016058 // TPRKB // TP53RK binding protein // 2p24.3-p24.1 // 51002 /// ENST00000272424 // TPRKB // TP53RK binding protein // 2p24.3-p24.1 // 51002 /// ENST00000318190 // TPRKB // TP53RK binding protein // 2p24.3-p24.1 // 51002 /// ENST00000409716 // TPRKB // TP53RK binding protein // 2p24.3-p24.1 // 51002 /// ENST00000462166 // TPRKB // TP53RK binding protein // 2p24.3-p24.1 // 51002 /// ENST0…	blue	0.30744089	0.134917861	-0.058079518	0.782730136	0.598714178	0.00156712	-0.023991758	0.909369881	0.179116593	0.391615303	0.095039432	0.651345262	0.086196122	0.682040735	0.084703739	0.687271266	-0.204992595	0.325617305	0.117895408	0.574619298	0.831446655	2.62E-07	-0.282059728	0.171931894	-0.740759088	2.29E-05	-0.66193628	0.000313314	0.572298896	0.002795189	0.737127388	2.63E-05	-0.14692458	0.483408642
NM_005334 // HCFC1 // host cell factor C1 // Xq28 // 3054 /// ENST00000310441 // HCFC1 // host cell factor C1 // Xq28 // 3054 /// ENST00000369984 // HCFC1 // host cell factor C1 // Xq28 // 3054 /// ENST00000444191 // HCFC1 // host cell factor C1 // Xq28 // 3054 /// BC063435 // HCFC1 // host cell factor C1 // Xq28 // 3054	blue	-0.306604452	0.136037406	-0.285320201	0.166817894	-0.49855022	0.011192854	0.287927273	0.162806207	-0.316729008	0.122929309	0.427941458	0.032839515	0.150835812	0.471708741	-0.045080214	0.830570628	-0.056769642	0.787519219	0.149609463	0.475361434	-0.675608872	0.000210447	0.227602169	0.27387215	0.414307654	0.039488402	0.238442462	0.251040164	-0.494621972	0.011953367	-0.531899412	0.006207274	0.220100919	0.290421873
NR_003008 // SCARNA5 // small Cajal body-specific RNA 5 // 2q37.1 // 677775 /// ENST00000516201 // SCARNA5 // small Cajal body-specific RNA 5 // 2q37.1 // 677775	blue	-0.306263016	0.136496325	-0.102070795	0.627323782	-0.390347141	0.053713624	0.285404675	0.166686831	0.103313845	0.623114306	0.207264797	0.320165493	0.277733703	0.17888471	0.076660857	0.715695801	0.411984852	0.040720465	0.156188067	0.455937481	-0.394737504	0.05084606	0.496876344	0.011511867	0.221650427	0.286952906	0.126953814	0.545360861	-0.12090588	0.564819029	-0.275250836	0.182962117	0.240939943	0.245961206
ENST00000364814 // RN7SKP239 // RNA, 7SK small nuclear pseudogene 239 // --- // ---	blue	-0.30341843	0.140363077	-0.257104968	0.214717762	-0.496669833	0.011551741	-0.053017123	0.801279936	-0.089626113	0.670073463	0.121130956	0.564089343	-0.061431661	0.770509567	-0.06557847	0.755465497	-0.056463147	0.788640895	0.391896741	0.052687476	-0.642444586	0.000534585	0.105842274	0.614587483	0.36764762	0.070598515	0.369501298	0.069083826	-0.436461936	0.029160388	-0.520729776	0.00761152	0.14106997	0.501192514
NM_018359 // UFSP2 // UFM1-specific peptidase 2 // 4q35.1 // 55325 /// NR_028085 // UFSP2 // UFM1-specific peptidase 2 // 4q35.1 // 55325 /// ENST00000264689 // UFSP2 // UFM1-specific peptidase 2 // 4q35.1 // 55325 /// ENST00000502428 // UFSP2 // UFM1-specific peptidase 2 // 4q35.1 // 55325 /// ENST00000505357 // UFSP2 // UFM1-specific peptidase 2 // 4q35.1 // 55325 /// ENST00000509180 // UFSP2 /…	blue	0.301371412	0.143193866	0.190936851	0.360580802	0.786076982	3.20E-06	-0.320995213	0.117690929	0.330386755	0.106737953	-0.257854696	0.213336786	0.04340687	0.836775516	-0.088115945	0.675333038	-0.160937518	0.442177834	-0.201834168	0.3332884	0.890703929	2.44E-09	-0.516780304	0.008167602	-0.610271235	0.001197381	-0.553232542	0.00412354	0.490340812	0.012830332	0.707806731	7.56E-05	-0.264879689	0.200687238
NM_018229 // AP5M1 // adaptor-related protein complex 5, mu 1 subunit // 14q22.3 // 55745 /// NR_026895 // AP5M1 // adaptor-related protein complex 5, mu 1 subunit // 14q22.3 // 55745 /// ENST00000261558 // AP5M1 // adaptor-related protein complex 5, mu 1 subunit // 14q22.3 // 55745 /// ENST00000431972 // AP5M1 // adaptor-related protein complex 5, mu 1 subunit // 14q22.3 // 55745 /// ENST0000055…	blue	0.301307987	0.143282224	0.089006723	0.672228853	0.770904591	6.50E-06	-0.401793017	0.046489784	0.298048602	0.147875533	-0.211414001	0.310354772	0.088822654	0.672869872	-0.081566244	0.698313031	-0.164673568	0.431511971	-0.099761122	0.635175335	0.903720096	6.06E-10	-0.586361943	0.002066597	-0.663142891	0.000302743	-0.620407167	0.000937544	0.508555388	0.009434928	0.751968622	1.46E-05	-0.277654451	0.179013876
NM_002616 // PER1 // period circadian clock 1 // 17p13.1 // 5187 /// ENST00000317276 // PER1 // period circadian clock 1 // 17p13.1 // 5187 /// ENST00000317276 // MIR6883 // microRNA 6883 // --- // 102465532 /// ENST00000354903 // PER1 // period circadian clock 1 // 17p13.1 // 5187 /// ENST00000354903 // MIR6883 // microRNA 6883 // --- // 102465532 /// ENST00000579065 // PER1 // period circadian …	blue	-0.300942204	0.143792555	-0.495436638	0.011792235	-0.3339835	0.102749366	-0.114292531	0.5864457	-0.443896101	0.026227474	0.209414574	0.315059019	0.032416215	0.877749188	-0.181173995	0.386107691	-0.308492512	0.133519745	0.289653188	0.160188055	-0.300968889	0.143755281	-0.192525921	0.356521648	0.192211303	0.357323174	0.066682688	0.751473843	-0.364633741	0.073115297	-0.202812577	0.33090053	0.090676379	0.666424486
NM_144981 // IMMP1L // IMP1 inner mitochondrial membrane peptidase-like (S. cerevisiae) // 11p13 // 196294 /// XM_006718167 // IMMP1L // IMP1 inner mitochondrial membrane peptidase-like (S. cerevisiae) // 11p13 // 196294 /// XM_006718168 // IMMP1L // IMP1 inner mitochondrial membrane peptidase-like (S. cerevisiae) // 11p13 // 196294 /// XR_242781 // IMMP1L // IMP1 inner mitochondrial membrane pep…	blue	0.300697993	0.144133996	0.038056937	0.856675411	0.58404129	0.002174219	-0.273835944	0.185314199	0.150586558	0.472449976	-0.165465518	0.429269095	0.182748938	0.381921601	-0.107263754	0.609814875	-0.156441337	0.455198112	-0.146173743	0.485671348	0.686482471	0.000151088	-0.396156042	0.049945567	-0.405605525	0.044260953	-0.449783465	0.024077581	0.314941156	0.125174337	0.546516381	0.004703637	0.082279232	0.695798487
U88895 // ERVH-4 // endogenous retrovirus group H, member 4 // --- // 51359 /// U88896 // ERVH-4 // endogenous retrovirus group H, member 4 // --- // 51359	blue	0.300282472	0.144716283	0.279982925	0.175245809	0.512435752	0.008818049	-0.00903928	0.965794611	0.410886888	0.041313324	-0.193489633	0.354073066	0.261040278	0.207535791	-0.157168063	0.453080084	0.164768208	0.431243608	-0.450369473	0.023871628	0.435183841	0.029690139	0.074645237	0.722879	-0.146064603	0.486000695	-0.12805265	0.541859197	0.144949322	0.489372671	0.246503169	0.234890755	0.349038577	0.087246438
NR_002312 // RPPH1 // ribonuclease P RNA component H1 // 14q11.2 // 85495 /// ENST00000516869 // RPPH1 // ribonuclease P RNA component H1 // 14q11.2 // 85495 /// ENST00000554988 // RPPH1 // ribonuclease P RNA component H1 // 14q11.2 // 85495	blue	-0.299900415	0.145253158	-0.31452697	0.12569866	-0.684631961	0.000160009	0.066956845	0.750483743	-0.317576478	0.12187544	0.149671717	0.475175659	0.094084893	0.654633161	-0.066056944	0.7537351	0.217580945	0.296119436	0.058808149	0.780069471	-0.776635259	5.00E-06	0.252395922	0.223529083	0.684702327	0.000159662	0.508655258	0.009418613	-0.554681676	0.004006654	-0.621572701	0.00091105	0.272469285	0.187605828
NM_006335 // TIMM17A // translocase of inner mitochondrial membrane 17 homolog A (yeast) // 1q32.1 // 10440 /// ENST00000367287 // TIMM17A // translocase of inner mitochondrial membrane 17 homolog A (yeast) // 1q32.1 // 10440 /// ENST00000478378 // TIMM17A // translocase of inner mitochondrial membrane 17 homolog A (yeast) // 1q32.1 // 10440 /// AF106622 // TIMM17A // translocase of inner mitocho…	blue	0.29936794	0.146003773	0.221391153	0.287531532	0.881800429	5.74E-09	-0.210487859	0.312528388	0.389837391	0.054054561	-0.195806358	0.348227472	0.004369998	0.98345994	-0.124702948	0.552566237	-0.24532523	0.237206823	-0.14916126	0.47670001	0.948045021	6.28E-13	-0.489592431	0.012988949	-0.676381516	0.000205642	-0.573848924	0.002705445	0.487498761	0.013441304	0.720390877	4.89E-05	-0.258588982	0.211990063
NM_005862 // STAG1 // stromal antigen 1 // 3q22.3 // 10274 /// ENST00000236698 // STAG1 // stromal antigen 1 // 3q22.3 // 10274 /// ENST00000383202 // STAG1 // stromal antigen 1 // 3q22.3 // 10274 /// ENST00000434713 // STAG1 // stromal antigen 1 // 3q22.3 // 10274 /// ENST00000480733 // STAG1 // stromal antigen 1 // 3q22.3 // 10274 /// ENST00000483235 // STAG1 // stromal antigen 1 // 3q22.3 // 1…	blue	0.298376089	0.147409336	0.124849613	0.552095416	0.687542397	0.000146178	-0.224702216	0.280197363	0.358840582	0.078144539	-0.193783359	0.353328749	-0.252109241	0.22407318	-0.111202921	0.596670295	0.031094933	0.882697748	0.029697124	0.887937575	0.801429083	1.48E-06	-0.338361399	0.098045023	-0.576081883	0.00258048	-0.519856525	0.007731666	0.416165091	0.03852457	0.628155431	0.000773218	-0.11310747	0.590358516
NM_032228 // FAR1 // fatty acyl CoA reductase 1 // 11p15.2 // 84188 /// ENST00000354817 // FAR1 // fatty acyl CoA reductase 1 // 11p15.2 // 84188 /// ENST00000532502 // FAR1 // fatty acyl CoA reductase 1 // 11p15.2 // 84188 /// ENST00000532701 // FAR1 // fatty acyl CoA reductase 1 // 11p15.2 // 84188 /// AK026381 // FAR1 // fatty acyl CoA reductase 1 // 11p15.2 // 84188 /// AY358784 // FAR1 // fa…	blue	0.298200818	0.147658714	0.205936531	0.323345671	0.834311633	2.19E-07	-0.12862591	0.540036553	0.536771825	0.005666716	-0.09642104	0.646597528	0.054630076	0.795357834	-0.21040868	0.312714653	-0.385749046	0.056850261	0.002150966	0.991858371	0.818665815	5.69E-07	-0.332686316	0.104174911	-0.600027588	0.001520694	-0.487771225	0.013381711	0.367964259	0.070337998	0.556337989	0.0038765	0.015335226	0.942001378
ENST00000550979 // HIGD1AP1 // HIG1 hypoxia inducible domain family, member 1A pseudogene 1 // --- // --- /// NM_001099668 // HIGD1A // HIG1 hypoxia inducible domain family, member 1A // 3p22.1 // 25994 /// NM_001099669 // HIGD1A // HIG1 hypoxia inducible domain family, member 1A // 3p22.1 // 25994 /// NM_014056 // HIGD1A // HIG1 hypoxia inducible domain family, member 1A // 3p22.1 // 25994 /// E…	blue	0.296962271	0.149429511	0.204914344	0.325806055	0.781916762	3.91E-06	-0.235262021	0.25760616	0.357996253	0.078898926	-0.2619602	0.205880663	-0.085566805	0.684244654	-0.058383476	0.781619915	-0.050527477	0.810441744	-0.230367355	0.267926372	0.892952991	1.94E-09	-0.423479035	0.034909131	-0.527768855	0.006698808	-0.479490132	0.015293066	0.494253061	0.01202693	0.698573391	0.000102795	-0.165758047	0.428442228
NM_005645 // TAF13 // TAF13 RNA polymerase II, TATA box binding protein (TBP)-associated factor, 18kDa // 1p13.3 // 6884 /// ENST00000338366 // TAF13 // TAF13 RNA polymerase II, TATA box binding protein (TBP)-associated factor, 18kDa // 1p13.3 // 6884 /// ENST00000461096 // TAF13 // TAF13 RNA polymerase II, TATA box binding protein (TBP)-associated factor, 18kDa // 1p13.3 // 6884 /// BC121180 // …	blue	0.296900156	0.149518716	0.264395326	0.201542631	0.875176765	1.04E-08	-0.146238194	0.48547691	0.509394766	0.009298535	-0.197904731	0.342982552	0.013638837	0.948408339	-0.150713548	0.472072257	-0.259589272	0.210164711	-0.079608248	0.705234277	0.924187243	4.30E-11	-0.344725764	0.091494886	-0.679271188	0.00018851	-0.55486431	0.003992123	0.484638045	0.014080292	0.676062203	0.000207616	-0.142059489	0.498164251
NM_001128928 // INPP1 // inositol polyphosphate-1-phosphatase // 2q32 // 3628 /// NM_002194 // INPP1 // inositol polyphosphate-1-phosphatase // 2q32 // 3628 /// XM_005246532 // INPP1 // inositol polyphosphate-1-phosphatase // 2q32 // 3628 /// XM_006712498 // INPP1 // inositol polyphosphate-1-phosphatase // 2q32 // 3628 /// ENST00000322522 // INPP1 // inositol polyphosphate-1-phosphatase // 2q32 /…	blue	0.295579242	0.151424684	0.041660598	0.843260941	0.744169036	2.00E-05	-0.207431481	0.319767765	0.174447651	0.404277645	0.002922638	0.988937663	0.002192738	0.991700263	-0.104674157	0.618520867	-0.234276631	0.259662828	-0.028614138	0.892000411	0.883935029	4.70E-09	-0.555904099	0.003910244	-0.618298776	0.000987162	-0.57087537	0.002879828	0.454597503	0.022427537	0.720308431	4.90E-05	-0.326969969	0.110631895
NM_002061 // GCLM // glutamate-cysteine ligase, modifier subunit // 1p22.1 // 2730 /// XM_005270754 // GCLM // glutamate-cysteine ligase, modifier subunit // 1p22.1 // 2730 /// ENST00000370238 // GCLM // glutamate-cysteine ligase, modifier subunit // 1p22.1 // 2730 /// ENST00000467772 // GCLM // glutamate-cysteine ligase, modifier subunit // 1p22.1 // 2730 /// AB809606 // GCLM // glutamate-cystei…	blue	-0.294834085	0.152507468	-0.334723223	0.101942953	0.355676143	0.081000343	0.00580032	0.978047413	-0.190819289	0.360882177	0.111087069	0.597055156	-0.228142644	0.272703444	0.061837448	0.76903377	-0.207263013	0.32016975	0.042772836	0.839129062	0.630106102	0.000736008	-0.481905356	0.014713817	-0.316600171	0.123090104	-0.469270191	0.017955123	0.378344841	0.062197628	0.621754432	0.000906978	-0.288148731	0.16246859
AY358240 // LOC100128644 // LMNE6487 // 3p25.1 // 100128644	blue	-0.294179346	0.153463393	-0.269022224	0.193472359	-0.519624914	0.007763797	0.297243272	0.149026434	-0.120684445	0.565537321	0.244644007	0.238553092	-0.113396933	0.589401736	0.076882581	0.714907046	-0.127950936	0.542182891	0.521803829	0.007465889	-0.560430807	0.003570144	0.393013568	0.051957434	0.187650721	0.369060323	0.136045131	0.516709384	-0.278615153	0.177452463	-0.422136361	0.035551758	0.295362106	0.151739639
XM_005262775 // PPM1K // protein phosphatase, Mg2+/Mn2+ dependent, 1K // 4q22.1 // 152926 /// ENST00000295908 // PPM1K // protein phosphatase, Mg2+/Mn2+ dependent, 1K // 4q22.1 // 152926 /// ENST00000505022 // PPM1K // protein phosphatase, Mg2+/Mn2+ dependent, 1K // 4q22.1 // 152926 /// ENST00000506423 // PPM1K // protein phosphatase, Mg2+/Mn2+ dependent, 1K // 4q22.1 // 152926 /// ENST0000050825…	blue	0.294039548	0.15366805	0.283181539	0.170160157	0.741274268	2.24E-05	0.036333875	0.863103346	0.336379458	0.100154451	-0.014281408	0.945981074	0.060674917	0.773263821	-0.067156949	0.749761327	-0.351857024	0.0845514	-0.067093795	0.749989303	0.724065152	4.28E-05	-0.25133847	0.225540416	-0.652291767	0.000410024	-0.545921653	0.004758168	0.414207951	0.039540674	0.535170134	0.005839864	-0.190198021	0.362477262
NM_178270 // ATG4A // autophagy related 4A, cysteine peptidase // Xq22.1-q22.3 // 115201 /// ENST00000343524 // ATG4A // autophagy related 4A, cysteine peptidase // Xq22.1-q22.3 // 115201 /// ENST00000345734 // ATG4A // autophagy related 4A, cysteine peptidase // Xq22.1-q22.3 // 115201 /// ENST00000372246 // ATG4A // autophagy related 4A, cysteine peptidase // Xq22.1-q22.3 // 115201 /// AK293533 …	blue	0.293139831	0.154989812	0.33480983	0.101848846	0.629987252	0.00073823	-0.164255876	0.432697459	0.401456858	0.046690456	-0.267231908	0.196568345	0.127788439	0.542700205	0.239530534	0.248819099	0.136776517	0.514436494	-0.19980611	0.338270944	0.722263206	4.57E-05	-0.291305118	0.15771008	-0.636388586	0.000626493	-0.537081615	0.005633729	0.642867147	0.000528633	0.647799177	0.000463307	-0.412913375	0.040224363
NM_001112706 // SCIN // scinderin // 7p21.3 // 85477 /// NM_033128 // SCIN // scinderin // 7p21.3 // 85477 /// ENST00000297029 // SCIN // scinderin // 7p21.3 // 85477 /// ENST00000519209 // SCIN // scinderin // 7p21.3 // 85477 /// AF276507 // SCIN // scinderin // 7p21.3 // 85477 /// AK290363 // SCIN // scinderin // 7p21.3 // 85477 /// BC021090 // SCIN // scinderin // 7p21.3 // 85477 /// ENST00000…	blue	0.293122251	0.155015719	0.216534947	0.298504745	0.566444976	0.003157335	-0.422402086	0.035423836	0.126395602	0.54714372	-0.321572258	0.116995136	0.043915815	0.834887289	-0.082931682	0.693500175	-0.383763584	0.058247806	0.085549747	0.684304429	0.593724301	0.001754755	-0.648400062	0.000455849	-0.471381105	0.01737636	-0.36553876	0.072352465	0.302423909	0.141733326	0.439572027	0.027902941	-0.491673497	0.012551832
NM_025147 // COQ10B // coenzyme Q10 homolog B (S. cerevisiae) // 2q33.1 // 80219 /// XM_006712776 // COQ10B // coenzyme Q10 homolog B (S. cerevisiae) // 2q33.1 // 80219 /// ENST00000263960 // COQ10B // coenzyme Q10 homolog B (S. cerevisiae) // 2q33.1 // 80219 /// ENST00000409010 // COQ10B // coenzyme Q10 homolog B (S. cerevisiae) // 2q33.1 // 80219 /// ENST00000409398 // COQ10B // coenzyme Q10 ho…	blue	0.292589938	0.155801608	0.084617108	0.687575326	0.783508047	3.62E-06	-0.172394245	0.409918053	0.32482186	0.113132965	-0.11381942	0.588006464	-0.016282105	0.938426681	-0.100311466	0.633300964	-0.114050388	0.58724429	-0.114809265	0.584743078	0.936817481	5.63E-12	-0.384690154	0.057592328	-0.617773245	0.000999877	-0.564508745	0.003285564	0.498364419	0.011227899	0.742086971	2.17E-05	-0.077996313	0.710949403
ENST00000410278 // RN7SKP65 // RNA, 7SK small nuclear pseudogene 65 // --- // ---	blue	-0.291610328	0.157255232	-0.065382089	0.75617604	-0.282152851	0.171784333	0.274026851	0.184995628	-0.277343966	0.179520534	0.273266538	0.186266625	0.231990491	0.264475112	0.199035809	0.340175052	-0.286477084	0.165029249	0.004859193	0.981608671	-0.27144024	0.189344168	0.215781488	0.30023034	0.082344999	0.695566697	0.029452859	0.888853703	0.013069042	0.950561072	-0.149964648	0.474302025	0.097361211	0.643374386
NM_005139 // ANXA3 // annexin A3 // 4q21.21 // 306 /// XM_005262973 // ANXA3 // annexin A3 // 4q21.21 // 306 /// ENST00000264908 // ANXA3 // annexin A3 // 4q21.21 // 306 /// ENST00000503570 // ANXA3 // annexin A3 // 4q21.21 // 306 /// ENST00000505805 // ANXA3 // annexin A3 // 4q21.21 // 306 /// ENST00000508214 // ANXA3 // annexin A3 // 4q21.21 // 306 /// ENST00000510502 // ANXA3 // annexin A3 // …	blue	0.28961982	0.160238391	0.276921879	0.180210901	0.826263817	3.62E-07	-0.246281268	0.235325911	0.390623923	0.053529206	-0.263008005	0.204006371	-0.030095119	0.886445176	-0.126388358	0.547166877	-0.251205219	0.225794719	-0.176918802	0.397547568	0.846387706	9.74E-08	-0.498855587	0.011135452	-0.6202193	0.000941876	-0.465075169	0.019152049	0.407227496	0.043338621	0.626131523	0.000813533	-0.342236922	0.094016118
BC090934 // RNASEL // ribonuclease L (2,5-oligoisoadenylate synthetase-dependent) // 1q25 // 6041 /// NM_021133 // RNASEL // ribonuclease L (2,5-oligoisoadenylate synthetase-dependent) // 1q25 // 6041 /// ENST00000367559 // RNASEL // ribonuclease L (2,5-oligoisoadenylate synthetase-dependent) // 1q25 // 6041 /// BC114433 // RNASEL // ribonuclease L (2,5-oligoisoadenylate synthetase-dependent) // …	blue	0.289019494	0.161145874	0.257282071	0.214391002	0.595151323	0.001699227	-0.064471949	0.759471601	0.403534281	0.045461142	-0.217016434	0.297405272	-0.269068008	0.193393626	0.036468032	0.862602559	0.083441998	0.691704374	-0.188322074	0.367318632	0.705099992	8.29E-05	-0.099584559	0.63577714	-0.397401346	0.049165366	-0.313625369	0.126845524	0.484897226	0.014021389	0.552520195	0.004182047	-0.010220374	0.961328332
NM_004985 // KRAS // Kirsten rat sarcoma viral oncogene homolog // 12p12.1 // 3845 /// NM_033360 // KRAS // Kirsten rat sarcoma viral oncogene homolog // 12p12.1 // 3845 /// ENST00000311936 // KRAS // Kirsten rat sarcoma viral oncogene homolog // 12p12.1 // 3845 /// AK292510 // KRAS // Kirsten rat sarcoma viral oncogene homolog // 12p12.1 // 3845 /// M54968 // KRAS // Kirsten rat sarcoma viral on…	blue	0.287938183	0.162789562	0.040776075	0.84654976	0.796514909	1.90E-06	-0.22202066	0.286127927	0.208510933	0.317199366	-0.051095906	0.808347763	-0.112744778	0.591558282	-0.13636441	0.51571658	-0.331040206	0.106004938	-0.042912068	0.838612113	0.874929316	1.06E-08	-0.572250821	0.002798012	-0.567241731	0.003105818	-0.543923905	0.00494526	0.399085336	0.048125526	0.683690036	0.000164725	-0.165239873	0.429907496
NM_001286562 // C6orf211 // chromosome 6 open reading frame 211 // 6q25.1 // 79624 /// NM_024573 // C6orf211 // chromosome 6 open reading frame 211 // 6q25.1 // 79624 /// ENST00000367294 // C6orf211 // chromosome 6 open reading frame 211 // 6q25.1 // 79624 /// ENST00000483931 // C6orf211 // chromosome 6 open reading frame 211 // 6q25.1 // 79624 /// ENST00000494826 // C6orf211 // chromosome 6 open…	blue	0.286745323	0.164616459	0.243107762	0.241607535	0.859068087	3.86E-08	-0.160012699	0.444839602	0.414074854	0.039610537	-0.192619249	0.356284089	0.002280569	0.991367825	-0.219275682	0.292280069	-0.199314086	0.339486441	-0.2845806	0.16796848	0.896449535	1.35E-09	-0.370881926	0.067971952	-0.519683384	0.007755675	-0.473453722	0.016823026	0.396917557	0.049467325	0.637856734	0.00060304	-0.088755786	0.673102794
NM_001003683 // PDE1A // phosphodiesterase 1A, calmodulin-dependent // 2q32.1 // 5136 /// NM_001258313 // PDE1A // phosphodiesterase 1A, calmodulin-dependent // 2q32.1 // 5136 /// NM_001258314 // PDE1A // phosphodiesterase 1A, calmodulin-dependent // 2q32.1 // 5136 /// XM_005246635 // PDE1A // phosphodiesterase 1A, calmodulin-dependent // 2q32.1 // 5136 /// XM_005246636 // PDE1A // phosphodiester…	blue	0.285655711	0.166297773	0.08286164	0.693746778	0.466226267	0.018817326	-0.559551547	0.003634166	0.115187377	0.583498569	-0.439633934	0.027878361	-0.059222103	0.778558951	-0.05418887	0.796976684	0.008109695	0.969310526	-0.241786363	0.244255263	0.540188932	0.005311699	-0.580108941	0.002367518	-0.321266488	0.117363453	-0.244845118	0.238155125	0.249496978	0.229071732	0.464481499	0.019326566	-0.384058285	0.058038703
NM_001199198 // TBC1D23 // TBC1 domain family, member 23 // 3q12.2 // 55773 /// NM_018309 // TBC1D23 // TBC1 domain family, member 23 // 3q12.2 // 55773 /// ENST00000344949 // TBC1D23 // TBC1 domain family, member 23 // 3q12.2 // 55773 /// ENST00000394144 // TBC1D23 // TBC1 domain family, member 23 // 3q12.2 // 55773 /// ENST00000471273 // TBC1D23 // TBC1 domain family, member 23 // 3q12.2 // 557…	blue	0.284292761	0.168417765	0.232946743	0.262455287	0.847580632	8.96E-08	-0.126820607	0.545786065	0.437720117	0.028646325	-0.167222833	0.424314868	-0.093179292	0.657758285	-0.13234479	0.528282634	-0.143817974	0.492805194	-0.138797649	0.508180859	0.932188257	1.24E-11	-0.341298005	0.094980629	-0.620458567	0.000936362	-0.522187615	0.00741442	0.48783872	0.013366983	0.694812235	0.000116105	-0.117499689	0.57591308
NM_000947 // PRIM2 // primase, DNA, polypeptide 2 (58kDa) // 6p12-p11.1 // 5558 /// NM_001282487 // PRIM2 // primase, DNA, polypeptide 2 (58kDa) // 6p12-p11.1 // 5558 /// NM_001282488 // PRIM2 // primase, DNA, polypeptide 2 (58kDa) // 6p12-p11.1 // 5558 /// ENST00000274891 // PRIM2 // primase, DNA, polypeptide 2 (58kDa) // 6p12-p11.1 // 5558 /// ENST00000274891 // PRIM2B // primase, DNA, polypept…	blue	0.284016444	0.168849858	0.312420999	0.128389348	0.722159672	4.59E-05	-0.108723783	0.604928911	0.370903129	0.067954985	-0.213484488	0.305529191	-0.012966742	0.950947607	0.132459674	0.527921477	0.018045755	0.931771611	-0.138170671	0.510117434	0.856458052	4.71E-08	-0.347252649	0.088987317	-0.680699593	0.000180512	-0.604699378	0.001364993	0.64026321	0.000566242	0.726873701	3.87E-05	-0.420476578	0.036359127
NM_001127397 // ERLEC1 // endoplasmic reticulum lectin 1 // 2p16.2 // 27248 /// NM_001127398 // ERLEC1 // endoplasmic reticulum lectin 1 // 2p16.2 // 27248 /// NM_015701 // ERLEC1 // endoplasmic reticulum lectin 1 // 2p16.2 // 27248 /// ENST00000185150 // ERLEC1 // endoplasmic reticulum lectin 1 // 2p16.2 // 27248 /// ENST00000378239 // ERLEC1 // endoplasmic reticulum lectin 1 // 2p16.2 // 27248 …	blue	0.28361428	0.169480129	0.273884635	0.18523291	0.835993412	1.96E-07	-0.219436544	0.291917271	0.5029829	0.010383234	-0.300440874	0.144494109	-0.100217557	0.633620646	-0.080449863	0.702256457	-0.100373811	0.633088768	-0.103480267	0.6225516	0.90825922	3.56E-10	-0.358912755	0.078080309	-0.694606511	0.000116875	-0.560006356	0.003600929	0.520905735	0.0075875	0.699469387	9.98E-05	-0.243984112	0.239861999
NM_001024956 // SC5D // sterol-C5-desaturase // 11q23.3 // 6309 /// NM_006918 // SC5D // sterol-C5-desaturase // 11q23.3 // 6309 /// ENST00000264027 // SC5D // sterol-C5-desaturase // 11q23.3 // 6309 /// ENST00000392789 // SC5D // sterol-C5-desaturase // 11q23.3 // 6309 /// ENST00000527762 // SC5D // sterol-C5-desaturase // 11q23.3 // 6309 /// ENST00000534230 // SC5D // sterol-C5-desaturase // 11…	blue	0.283052132	0.170363883	0.395028915	0.050660044	0.765435366	8.27E-06	-0.073545408	0.726808211	0.419341473	0.036919616	-0.266189925	0.19838574	-0.18029474	0.388456012	-0.043156988	0.837702922	-0.054312135	0.796524324	-0.318554896	0.120666943	0.775400997	5.30E-06	-0.256640294	0.215576688	-0.48653045	0.013654861	-0.36731021	0.070876933	0.434735137	0.02987794	0.570540748	0.002900037	-0.242349245	0.243125084
NR_029610 // MIR34A // microRNA 34a // 1p36.22|1p36.22 // 407040 /// ENST00000385130 // MIR34A // microRNA 34a // 1p36.22|1p36.22 // 407040 /// EF592573 // MIR34A // microRNA 34a // 1p36.22|1p36.22 // 407040	blue	-0.281627507	0.172617949	-0.200074534	0.33760893	-0.40470022	0.044782429	0.02043966	0.922745498	-0.160388879	0.44375587	0.125358456	0.550463362	-0.17503426	0.402674312	0.038577084	0.854736712	-0.112322677	0.592955887	0.48555592	0.013872603	-0.445584954	0.025595524	0.003376709	0.987219109	0.214445561	0.303305135	0.17737943	0.396300075	-0.254560561	0.219449242	-0.334548431	0.102133078	0.022535767	0.9148498
ENST00000566760 // TCEB1P2 // transcription elongation factor B (SIII), polypeptide 1 pseudogene 2 // --- // ---	blue	0.281228162	0.173253516	0.0764239	0.716539055	0.716424502	5.62E-05	-0.326803326	0.11082445	0.267793991	0.195592715	-0.290257916	0.15927777	-0.156397973	0.455324658	0.047546114	0.821444919	-0.100132535	0.633910132	0.060997672	0.772088791	0.945487014	1.08E-12	-0.530995805	0.006312132	-0.724946257	4.15E-05	-0.647086728	0.000472286	0.615079036	0.001067301	0.817213955	6.18E-07	-0.363409472	0.074156968
NM_001097612 // GPR89A // G protein-coupled receptor 89A // 1q21.1 // 653519 /// NM_001097613 // GPR89A // G protein-coupled receptor 89A // 1q21.1 // 653519 /// NM_016334 // GPR89B // G protein-coupled receptor 89B // 1q21.1 // 51463 /// NR_036541 // GPR89A // G protein-coupled receptor 89A // 1q21.1 // 653519 /// XM_006711492 // GPR89A // G protein-coupled receptor 89A // 1q21.1 // 653519 /// E…	blue	0.280177828	0.174932929	0.16855318	0.420585194	0.717495929	5.41E-05	-0.370326128	0.068417896	0.228386401	0.272177397	-0.224027717	0.281681704	-0.037308705	0.859465647	-0.046565597	0.825070948	-0.249595165	0.228882522	0.09851081	0.639441767	0.813434954	7.67E-07	-0.612074738	0.001147071	-0.735439232	2.81E-05	-0.623684743	0.000864685	0.481842122	0.014728749	0.678261085	0.00019435	-0.546257579	0.004727302
NM_033281 // MRPS36 // mitochondrial ribosomal protein S36 // 5q13.2 // 92259 /// ENST00000256441 // MRPS36 // mitochondrial ribosomal protein S36 // 5q13.2 // 92259 /// ENST00000507022 // MRPS36 // mitochondrial ribosomal protein S36 // 5q13.2 // 92259 /// ENST00000512880 // MRPS36 // mitochondrial ribosomal protein S36 // 5q13.2 // 92259 /// ENST00000602380 // MRPS36 // mitochondrial ribosomal …	blue	0.279997028	0.175223155	0.221081632	0.288223253	0.743916882	2.02E-05	-0.250396586	0.227342051	0.349355923	0.086939798	-0.246284806	0.235318969	-0.009691241	0.963329105	-0.240067152	0.247728445	-0.166877956	0.425284677	-0.337967409	0.098461697	0.77309647	5.88E-06	-0.455701798	0.022062267	-0.342463928	0.093784028	-0.336994981	0.099495755	0.28754804	0.1633855	0.523162629	0.007284993	-0.109571578	0.602099319
NM_002395 // ME1 // malic enzyme 1, NADP(+)-dependent, cytosolic // 6q12 // 4199 /// ENST00000369705 // ME1 // malic enzyme 1, NADP(+)-dependent, cytosolic // 6q12 // 4199 /// AK289783 // ME1 // malic enzyme 1, NADP(+)-dependent, cytosolic // 6q12 // 4199 /// AK301875 // ME1 // malic enzyme 1, NADP(+)-dependent, cytosolic // 6q12 // 4199 /// AK302777 // ME1 // malic enzyme 1, NADP(+)-dependent, c…	blue	-0.279532501	0.175970366	-0.216696716	0.298135065	0.430241804	0.031811584	0.251952785	0.224370491	0.069731352	0.740485626	0.28593091	0.165871999	-0.046006782	0.827139055	-0.230669314	0.267282142	-0.435537341	0.029542853	0.037408802	0.859092279	0.43782546	0.028603616	-0.154843298	0.459873799	-0.21662138	0.298307189	-0.331751572	0.105211197	0.073580708	0.726681994	0.314945469	0.125168885	0.120349128	0.56662581
ENST00000387441 // MT-TH // mitochondrially encoded tRNA histidine // --- // ---	blue	0.279518242	0.175993339	-0.312318387	0.128521508	0.024634745	0.906951133	-0.38374323	0.058262269	-0.245044881	0.237760256	-0.036308886	0.863196631	0.02344723	0.911418864	-0.13942191	0.506256255	-0.005158374	0.980476518	0.160836414	0.442468411	0.189797153	0.363508659	-0.330964499	0.106089672	-0.01722778	0.934857685	-0.067563315	0.748294887	-0.020822922	0.92130126	0.195255383	0.349612484	-0.069175372	0.742485918
NM_001079519 // FAM177A1 // family with sequence similarity 177, member A1 // 14q13.2 // 283635 /// NM_001289022 // FAM177A1 // family with sequence similarity 177, member A1 // 14q13.2 // 283635 /// NM_173607 // FAM177A1 // family with sequence similarity 177, member A1 // 14q13.2 // 283635 /// XM_005267549 // FAM177A1 // family with sequence similarity 177, member A1 // 14q13.2 // 283635 /// EN…	blue	0.279169131	0.176556406	0.249796788	0.228494316	0.73356339	3.01E-05	0.003653549	0.986171357	0.434652547	0.029912611	-0.170728208	0.4145263	-0.042357876	0.840670128	0.019047353	0.92799407	0.008756308	0.966864816	-0.071875285	0.732787647	0.848990253	8.11E-08	-0.162600293	0.437413582	-0.644676394	0.000503797	-0.582847568	0.002231418	0.546569822	0.004698763	0.683760749	0.000164367	-0.14427142	0.49142799
ENST00000501463 // CCNO // cyclin O // 5q11.2 // 10309 /// AK290030 // CCNO // cyclin O // 5q11.2 // 10309 /// BC004877 // CCNO // cyclin O // 5q11.2 // 10309 /// X52486 // CCNO // cyclin O // 5q11.2 // 10309 /// NM_021147 // CCNO // cyclin O // 5q11.2 // 10309 /// ENST00000282572 // CCNO // cyclin O // 5q11.2 // 10309	blue	-0.278283961	0.177989671	-0.35999721	0.077120026	-0.443858191	0.026241803	0.154295691	0.461481788	-0.468136341	0.018272439	0.284319268	0.168376356	0.028867788	0.891048598	-0.040361063	0.84809371	-0.508105878	0.009508652	0.285855024	0.165989329	-0.445047351	0.025795342	0.049530487	0.814117507	0.318716154	0.120468607	0.219976413	0.290701748	-0.328943934	0.108369711	-0.358685465	0.07828272	0.213612717	0.305231869
NM_001098614 // PUS7L // pseudouridylate synthase 7 homolog (S. cerevisiae)-like // 12q12 // 83448 /// NM_001098615 // PUS7L // pseudouridylate synthase 7 homolog (S. cerevisiae)-like // 12q12 // 83448 /// NM_031292 // PUS7L // pseudouridylate synthase 7 homolog (S. cerevisiae)-like // 12q12 // 83448 /// XM_006719624 // PUS7L // pseudouridylate synthase 7 homolog (S. cerevisiae)-like // 12q12 // …	blue	0.277931687	0.178562315	0.086507491	0.680951228	0.781771823	3.94E-06	-0.237619384	0.252728851	0.241882566	0.244061859	-0.087575469	0.677219011	0.02975518	0.887719853	-0.016595789	0.9372427	-0.200070324	0.337619306	-0.084607685	0.687608402	0.905557018	4.90E-10	-0.49951518	0.011012298	-0.685905483	0.000153822	-0.660055299	0.000330435	0.542532549	0.005079193	0.766182527	8.01E-06	-0.222316605	0.285469557
ENST00000363614 // RNU6-1244P // RNA, U6 small nuclear 1244, pseudogene // --- // ---	blue	0.277869735	0.178663154	0.080338642	0.702649739	0.423238829	0.035023414	-0.397611734	0.049034501	0.115600417	0.582140417	-0.412923864	0.040218786	-0.001252465	0.995259238	-0.144637012	0.490319022	0.022534176	0.914855789	-0.245266842	0.237322015	0.494374813	0.012002611	-0.409929074	0.041836056	-0.247548329	0.232848307	-0.144739582	0.490008116	0.147206426	0.482560659	0.375438352	0.064399676	-0.249036564	0.229960344
NM_001142541 // SLC35B3 // solute carrier family 35 (adenosine 3-phospho 5-phosphosulfate transporter), member B3 // 6p24.3 // 51000 /// NM_015948 // SLC35B3 // solute carrier family 35 (adenosine 3-phospho 5-phosphosulfate transporter), member B3 // 6p24.3 // 51000 /// NR_109913 // SLC35B3 // solute carrier family 35 (adenosine 3-phospho 5-phosphosulfate transporter), member B3 // 6p24.3 // 5100…	blue	0.277746842	0.178863302	0.270068407	0.191678749	0.654054189	0.000390627	-0.009283006	0.964872881	0.510550743	0.009113384	-0.199630487	0.338704502	0.096813178	0.645252424	0.182492377	0.382601745	-0.002850548	0.989210512	0.029320462	0.889350321	0.804493935	1.25E-06	-0.108708528	0.604979876	-0.737058204	2.64E-05	-0.62744098	0.000787247	0.674428092	0.00021798	0.690256977	0.000134233	-0.181654565	0.384827608
NM_005371 // METTL1 // methyltransferase like 1 // 12q13 // 4234 /// NM_023033 // METTL1 // methyltransferase like 1 // 12q13 // 4234 /// ENST00000257848 // METTL1 // methyltransferase like 1 // 12q13 // 4234 /// ENST00000324871 // METTL1 // methyltransferase like 1 // 12q13 // 4234 /// BC000550 // METTL1 // methyltransferase like 1 // 12q13 // 4234	blue	0.277499505	0.179266598	0.297467205	0.148705772	0.571870471	0.002820436	-0.17714582	0.396932474	0.290639202	0.158705706	-0.354483947	0.08209651	-0.000964332	0.996349856	-0.084247088	0.688874553	0.124685578	0.552622011	-0.388104413	0.055226241	0.615835262	0.001047991	-0.258577783	0.212010559	-0.236472276	0.255094627	-0.264094617	0.202074932	0.303475339	0.140284956	0.437064432	0.028913306	-0.03335861	0.874222371
NM_001008801 // ZNF468 // zinc finger protein 468 // 19q13.41 // 90333 /// NM_001277120 // ZNF468 // zinc finger protein 468 // 19q13.41 // 90333 /// NR_102299 // ZNF468 // zinc finger protein 468 // 19q13.41 // 90333 /// NR_102300 // ZNF468 // zinc finger protein 468 // 19q13.41 // 90333 /// NR_102301 // ZNF468 // zinc finger protein 468 // 19q13.41 // 90333 /// ENST00000243639 // ZNF468 // zinc…	blue	0.276719959	0.180541811	0.046684158	0.824632312	0.642108669	0.000539357	-0.393345373	0.051742069	0.182016707	0.383864579	-0.278264777	0.178020824	-0.037530164	0.85863963	0.194746274	0.35089515	-0.117041709	0.577412018	0.120419957	0.56639581	0.867273174	2.02E-08	-0.647357423	0.000468857	-0.763624442	8.95E-06	-0.664098932	0.00029459	0.652799791	0.000404349	0.808311771	1.02E-06	-0.51255936	0.008798964
NM_001282232 // PSMA6 // proteasome (prosome, macropain) subunit, alpha type, 6 // 14q13 // 5687 /// NM_001282233 // PSMA6 // proteasome (prosome, macropain) subunit, alpha type, 6 // 14q13 // 5687 /// NM_001282234 // PSMA6 // proteasome (prosome, macropain) subunit, alpha type, 6 // 14q13 // 5687 /// NM_002791 // PSMA6 // proteasome (prosome, macropain) subunit, alpha type, 6 // 14q13 // 5687 //…	blue	0.275968249	0.181777429	-0.1058287	0.614633131	0.621153687	0.0009205	0.118800137	0.571666171	0.135402432	0.518710663	0.250164816	0.227786842	0.001357972	0.994859883	-0.025992972	0.901844511	-0.245100942	0.23764952	0.057922985	0.783302041	0.821735247	4.75E-07	-0.239225171	0.249441134	-0.611986982	0.001149476	-0.574186062	0.002686254	0.47532089	0.016336966	0.69154846	0.000128857	-0.082420336	0.695301212
NM_001270952 // UCHL3 // ubiquitin carboxyl-terminal esterase L3 (ubiquitin thiolesterase) // 13q22.2 // 7347 /// NM_006002 // UCHL3 // ubiquitin carboxyl-terminal esterase L3 (ubiquitin thiolesterase) // 13q22.2 // 7347 /// XM_005266514 // UCHL3 // ubiquitin carboxyl-terminal esterase L3 (ubiquitin thiolesterase) // 13q22.2 // 7347 /// XM_005266515 // UCHL3 // ubiquitin carboxyl-terminal esteras…	blue	0.275701309	0.182217614	0.221429597	0.28744569	0.876760019	9.04E-09	-0.246639583	0.234623507	0.396481669	0.049740629	-0.245985639	0.235906477	-0.115729223	0.581717161	-0.207399317	0.319844489	-0.357507546	0.079338091	-0.100845814	0.631483175	0.89143531	2.27E-09	-0.539121051	0.005420576	-0.596602802	0.001644299	-0.484963269	0.014006412	0.379573452	0.061284457	0.636449926	0.000625498	-0.250844534	0.226484027
NM_001009922 // RCHY1 // ring finger and CHY zinc finger domain containing 1, E3 ubiquitin protein ligase // 4q21.1 // 25898 /// NM_001278536 // RCHY1 // ring finger and CHY zinc finger domain containing 1, E3 ubiquitin protein ligase // 4q21.1 // 25898 /// NM_001278537 // RCHY1 // ring finger and CHY zinc finger domain containing 1, E3 ubiquitin protein ligase // 4q21.1 // 25898 /// NM_001278538…	blue	0.275132685	0.183157736	0.081942933	0.696984148	0.83840614	1.67E-07	-0.220589345	0.289325578	0.31052894	0.130842127	-0.051547783	0.806684053	0.051510559	0.806821071	-0.17794828	0.394762542	-0.262091227	0.205645648	-0.064237296	0.760321928	0.928256314	2.33E-11	-0.534123867	0.005955352	-0.635260769	0.000645043	-0.599778325	0.001529413	0.441582297	0.027113624	0.713862301	6.15E-05	-0.18928243	0.364835507
NM_001135037 // MFAP3 // microfibrillar-associated protein 3 // 5q32-q33.2 // 4238 /// NM_001242336 // MFAP3 // microfibrillar-associated protein 3 // 5q32-q33.2 // 4238 /// NM_005927 // MFAP3 // microfibrillar-associated protein 3 // 5q32-q33.2 // 4238 /// ENST00000322602 // MFAP3 // microfibrillar-associated protein 3 // 5q32-q33.2 // 4238 /// ENST00000519928 // MFAP3 // microfibrillar-associat…	blue	0.274628583	0.18399398	0.191342019	0.359543272	0.798504549	1.72E-06	-0.075329722	0.720437065	0.40576988	0.044166795	-0.073974316	0.725275106	-0.00284885	0.989216938	0.021104039	0.920242084	-0.146553511	0.484526219	0.007844225	0.970314705	0.897929045	1.15E-09	-0.372492605	0.066692214	-0.733573589	3.01E-05	-0.676714809	0.000203599	0.567388343	0.003096417	0.729528617	3.50E-05	-0.210558855	0.312361434
NM_001412 // EIF1AX // eukaryotic translation initiation factor 1A, X-linked // Xp22.12 // 1964 /// ENST00000379593 // EIF1AX // eukaryotic translation initiation factor 1A, X-linked // Xp22.12 // 1964 /// ENST00000379607 // EIF1AX // eukaryotic translation initiation factor 1A, X-linked // Xp22.12 // 1964 /// ENST00000419267 // EIF1AXP1 // eukaryotic translation initiation factor 1A, X-linked ps…	blue	0.274387122	0.184395467	0.106950739	0.610864502	0.57811025	0.00247126	-0.236041679	0.255986379	0.340171589	0.096147483	-0.231708108	0.265073475	-0.12255188	0.559492585	0.239788541	0.24829432	0.079121921	0.706956933	0.018014977	0.931887717	0.789778449	2.67E-06	-0.396395492	0.049794802	-0.624688169	0.000843381	-0.560773036	0.003545484	0.645671623	0.000490571	0.730595563	3.37E-05	-0.290556361	0.158829873
NM_001009571 // CADPS2 // Ca++-dependent secretion activator 2 // 7q31.3 // 93664 /// NM_001167940 // CADPS2 // Ca++-dependent secretion activator 2 // 7q31.3 // 93664 /// NM_017954 // CADPS2 // Ca++-dependent secretion activator 2 // 7q31.3 // 93664 /// ENST00000313070 // CADPS2 // Ca++-dependent secretion activator 2 // 7q31.3 // 93664 /// ENST00000334010 // CADPS2 // Ca++-dependent secretion a…	blue	0.271651798	0.188985887	0.008680383	0.967151978	0.711988242	6.56E-05	-0.401971815	0.046383326	0.065580529	0.755458051	-0.063017574	0.764746246	0.063562567	0.76276849	-0.26733387	0.19639112	-0.383565169	0.058388918	-0.053208376	0.800577169	0.718351536	5.25E-05	-0.671561218	0.00023726	-0.521078765	0.007563942	-0.437382688	0.028783471	0.230445213	0.267760167	0.541725277	0.005158293	-0.320759081	0.117976526
NM_000036 // AMPD1 // adenosine monophosphate deaminase 1 // 1p13 // 270 /// NM_001172626 // AMPD1 // adenosine monophosphate deaminase 1 // 1p13 // 270 /// ENST00000369538 // AMPD1 // adenosine monophosphate deaminase 1 // 1p13 // 270 /// ENST00000520113 // AMPD1 // adenosine monophosphate deaminase 1 // 1p13 // 270 /// AK291349 // AMPD1 // adenosine monophosphate deaminase 1 // 1p13 // 270 /// …	blue	0.27138748	0.189433592	0.262752636	0.204462099	0.67054155	0.000244468	-0.035845385	0.864927231	0.120643379	0.565670577	-0.06995852	0.739668794	0.034818204	0.868764615	-0.074981055	0.721680622	-0.324456268	0.113562732	-0.323233907	0.115008373	0.646368438	0.000481492	-0.373974724	0.065531043	-0.438389812	0.028375686	-0.412504281	0.040442346	0.301345982	0.143229289	0.480762627	0.014985592	-0.277987486	0.178471525
U02556 // DYNLT3 // dynein, light chain, Tctex-type 3 // Xp21 // 6990 /// NM_006520 // DYNLT3 // dynein, light chain, Tctex-type 3 // Xp21 // 6990 /// ENST00000378578 // DYNLT3 // dynein, light chain, Tctex-type 3 // Xp21 // 6990 /// BC000968 // DYNLT3 // dynein, light chain, Tctex-type 3 // Xp21 // 6990	blue	0.270951656	0.190173386	0.432838259	0.030682407	0.812733435	7.98E-07	-0.098599417	0.639139043	0.617404521	0.001008881	-0.2588	0.211604105	-0.073204914	0.728026013	-0.232555905	0.263279624	-0.097739872	0.642078001	-0.275367684	0.1827688	0.752778894	1.41E-05	-0.173558486	0.406714712	-0.498740528	0.011157052	-0.263895176	0.202428502	0.327722944	0.109764912	0.465272523	0.019094319	-0.120109705	0.567403581
NM_003778 // B4GALT4 // UDP-Gal:betaGlcNAc beta 1,4- galactosyltransferase, polypeptide 4 // 3q13.3 // 8702 /// NM_212543 // B4GALT4 // UDP-Gal:betaGlcNAc beta 1,4- galactosyltransferase, polypeptide 4 // 3q13.3 // 8702 /// XM_005247855 // B4GALT4 // UDP-Gal:betaGlcNAc beta 1,4- galactosyltransferase, polypeptide 4 // 3q13.3 // 8702 /// ENST00000359213 // B4GALT4 // UDP-Gal:betaGlcNAc beta 1,4- g…	blue	0.270132284	0.191569607	0.201154464	0.334953353	0.684643105	0.000159954	-0.297373955	0.148839242	0.310810839	0.130474552	-0.290803748	0.158459278	-0.186089467	0.373129164	0.14578382	0.486848517	0.019008595	0.928140222	-0.038114079	0.856462393	0.806801617	1.11E-06	-0.541637016	0.005167004	-0.638190214	0.00059782	-0.57588475	0.00259131	0.577625828	0.002496979	0.71380777	6.16E-05	-0.46754443	0.018439898
NR_000020 // SNORD33 // small nucleolar RNA, C/D box 33 // 19q13.3 // 26818 /// ENST00000362761 // SNORD33 // small nucleolar RNA, C/D box 33 // 19q13.3 // 26818 /// ENST00000476268 // RPL13A // ribosomal protein L13a // 19q13.3 // 23521 /// ENST00000476268 // SNORD35A // small nucleolar RNA, C/D box 35A // 19q13.3 // 26816 /// ENST00000476268 // SNORD34 // small nucleolar RNA, C/D box 34 // 19q1…	blue	-0.269971863	0.191843787	-0.340923621	0.095367272	-0.656723532	0.000362768	0.09851455	0.639428988	-0.38647721	0.056344286	0.248627943	0.230750906	0.148302909	0.479268882	-0.059831822	0.776335501	0.332861489	0.103981553	0.03135797	0.881712257	-0.700283038	9.72E-05	0.266867012	0.197203488	0.600901349	0.001490467	0.377268286	0.063006381	-0.485873071	0.01380143	-0.534068557	0.00596151	0.308668005	0.133287452
NM_001001549 // GRB10 // growth factor receptor-bound protein 10 // 7p12.2 // 2887 /// NM_001001550 // GRB10 // growth factor receptor-bound protein 10 // 7p12.2 // 2887 /// NM_001001555 // GRB10 // growth factor receptor-bound protein 10 // 7p12.2 // 2887 /// NM_005311 // GRB10 // growth factor receptor-bound protein 10 // 7p12.2 // 2887 /// XM_006715704 // GRB10 // growth factor receptor-bound …	blue	0.269811443	0.192118234	0.103190323	0.623532089	0.52462183	0.007094828	-0.432655557	0.030760798	0.0124638	0.952848092	-0.366544872	0.071511572	-0.165863479	0.428144423	0.01940524	0.926644658	-0.309954374	0.131593633	-0.170887988	0.414083115	0.57280115	0.002765836	-0.63401186	0.000666137	-0.355743641	0.080938615	-0.282003586	0.172020901	0.300135488	0.144922659	0.469954035	0.017765931	-0.299235089	0.146191481
NM_032138 // KBTBD7 // kelch repeat and BTB (POZ) domain containing 7 // 13q14.11 // 84078 /// ENST00000379483 // KBTBD7 // kelch repeat and BTB (POZ) domain containing 7 // 13q14.11 // 84078 /// AK299614 // KBTBD7 // kelch repeat and BTB (POZ) domain containing 7 // 13q14.11 // 84078 /// BC022033 // KBTBD7 // kelch repeat and BTB (POZ) domain containing 7 // 13q14.11 // 84078 /// FJ150424 // KBT…	blue	0.267812961	0.195559847	0.390142956	0.053849987	0.669309389	0.000253432	-0.029647594	0.888123329	0.39845616	0.048511998	-0.159543244	0.446194017	0.036435684	0.862723303	0.030205091	0.886032871	-0.155663807	0.457469952	-0.141565873	0.499673746	0.699305938	0.000100364	-0.171503107	0.412379389	-0.579293569	0.002409382	-0.494211229	0.012035295	0.502913407	0.010395541	0.529819986	0.006450799	-0.184025568	0.37854755
NM_014752 // SPCS2 // signal peptidase complex subunit 2 homolog (S. cerevisiae) // 11q13.4 // 9789 /// ENST00000263672 // SPCS2 // signal peptidase complex subunit 2 homolog (S. cerevisiae) // 11q13.4 // 9789 /// ENST00000436160 // SPCS2P4 // signal peptidase complex subunit 2 homolog (S. cerevisiae) pseudogene 4 // --- // --- /// ENST00000526883 // SPCS2 // signal peptidase complex subunit 2 ho…	blue	0.267027078	0.196924702	0.1624214	0.437924825	0.803850547	1.30E-06	-0.20524455	0.325010015	0.414672742	0.039297465	-0.205769726	0.323746394	-0.044165306	0.833961981	-0.036359857	0.863006355	-0.189287438	0.364822582	0.003397524	0.98714033	0.956077203	9.46E-14	-0.406798022	0.043581353	-0.754225728	1.33E-05	-0.606248165	0.001316495	0.5858886	0.002088171	0.773474512	5.78E-06	-0.285623575	0.166347542
NM_015888 // HOOK1 // hook microtubule-tethering protein 1 // 1p32.1 // 51361 /// ENST00000371208 // HOOK1 // hook microtubule-tethering protein 1 // 1p32.1 // 51361 /// ENST00000455990 // HOOK1 // hook microtubule-tethering protein 1 // 1p32.1 // 51361 /// ENST00000465876 // HOOK1 // hook microtubule-tethering protein 1 // 1p32.1 // 51361 /// AF044923 // HOOK1 // hook microtubule-tethering prote…	blue	0.266806902	0.19730825	0.081875443	0.697222176	0.535246264	0.005831535	-0.152898087	0.465598944	0.324327614	0.113714254	-0.166279752	0.426969716	-0.044285309	0.83351699	0.248908303	0.230208298	0.13926304	0.506745712	0.181402133	0.385499702	0.819251153	5.49E-07	-0.240888216	0.246065714	-0.743536984	2.05E-05	-0.66413136	0.000294316	0.730482824	3.38E-05	0.77360115	5.75E-06	-0.290681991	0.158641598
NM_000935 // PLOD2 // procollagen-lysine, 2-oxoglutarate 5-dioxygenase 2 // 3q24 // 5352 /// NM_182943 // PLOD2 // procollagen-lysine, 2-oxoglutarate 5-dioxygenase 2 // 3q24 // 5352 /// XM_005247536 // PLOD2 // procollagen-lysine, 2-oxoglutarate 5-dioxygenase 2 // 3q24 // 5352 /// ENST00000282903 // PLOD2 // procollagen-lysine, 2-oxoglutarate 5-dioxygenase 2 // 3q24 // 5352 /// ENST00000360060 //…	blue	0.265977016	0.198758497	0.000278453	0.998946008	0.426625159	0.033439538	-0.121252524	0.563695402	0.136617752	0.514929469	-0.034288184	0.87074582	-0.031124907	0.882585438	0.013915914	0.947361646	-0.34404838	0.092176007	0.108120476	0.606945883	0.571808372	0.002824112	-0.345126392	0.091093827	-0.450847439	0.023704704	-0.408194212	0.042796145	0.356033481	0.080673957	0.474784841	0.016475318	-0.258578875	0.212008561
NM_001244644 // CHMP2B // charged multivesicular body protein 2B // 3p11.2 // 25978 /// NM_014043 // CHMP2B // charged multivesicular body protein 2B // 3p11.2 // 25978 /// ENST00000263780 // CHMP2B // charged multivesicular body protein 2B // 3p11.2 // 25978 /// ENST00000471660 // CHMP2B // charged multivesicular body protein 2B // 3p11.2 // 25978 /// ENST00000472024 // CHMP2B // charged multive…	blue	0.264560745	0.201250219	0.17084997	0.414188543	0.745001014	1.94E-05	-0.120995933	0.564527032	0.259507477	0.210313573	-0.114776884	0.584849707	-0.149375342	0.476060407	-0.068673908	0.744291472	-0.150526636	0.472628262	-0.105287495	0.616454302	0.894171369	1.71E-09	-0.386969003	0.05600454	-0.605081399	0.00135289	-0.511906808	0.008900105	0.495408714	0.011797728	0.701614087	9.30E-05	-0.264501028	0.201355747
AF220235 // GAFA3 // FGF-2 activity-associated protein 3 // 4p14 // 100128236	blue	0.264270914	0.201762742	0.343833251	0.092393116	0.606869306	0.001297465	-0.162594136	0.437431173	0.422890152	0.035189833	-0.301294252	0.143301363	0.154887037	0.459745491	-0.019554652	0.926081359	-0.048687268	0.817229325	-0.164793151	0.431172893	0.623367901	0.000871508	-0.276858722	0.180314359	-0.392355562	0.052386594	-0.322833009	0.115485428	0.387601479	0.055569948	0.447722712	0.02481327	-0.188454019	0.366976888
NM_001284301 // ANLN // anillin, actin binding protein // 7p15-p14 // 54443 /// NM_001284302 // ANLN // anillin, actin binding protein // 7p15-p14 // 54443 /// NM_018685 // ANLN // anillin, actin binding protein // 7p15-p14 // 54443 /// ENST00000265748 // ANLN // anillin, actin binding protein // 7p15-p14 // 54443 /// ENST00000396068 // ANLN // anillin, actin binding protein // 7p15-p14 // 54443 …	blue	0.264106811	0.202053328	0.109650688	0.601835566	0.603880184	0.001391259	-0.128476153	0.540512419	0.42475271	0.034308109	-0.124830079	0.552158112	-0.106497795	0.612384668	-0.329606974	0.107617575	-0.654686176	0.000383868	0.048708933	0.817149338	0.522746548	0.007339992	-0.251704442	0.224842957	-0.281406167	0.172970016	-0.205743266	0.323809986	0.077884335	0.711346992	0.269362136	0.192888347	0.209735867	0.31430015
ENST00000413990 // ELL2P1 // elongation factor, RNA polymerase II, 2 pseudogene 1 // --- // --- /// NM_012081 // ELL2 // elongation factor, RNA polymerase II, 2 // 5q15 // 22936 /// ENST00000237853 // ELL2 // elongation factor, RNA polymerase II, 2 // 5q15 // 22936 /// AK296870 // ELL2 // elongation factor, RNA polymerase II, 2 // 5q15 // 22936 /// AK297956 // ELL2 // elongation factor, RNA polym…	blue	0.263919754	0.202384906	-0.120189233	0.56714518	0.604262522	0.001378947	-0.501071149	0.010726241	0.075314835	0.720490145	-0.183830223	0.379062722	-0.145359564	0.488130966	-0.164265808	0.432669249	-0.305717384	0.137232011	0.068782824	0.743899201	0.734298789	2.93E-05	-0.742616691	2.13E-05	-0.43817003	0.028464277	-0.422055972	0.03559053	0.300185107	0.144852967	0.600361941	0.001509066	-0.316262609	0.123512122
NM_001018067 // SERBP1 // SERPINE1 mRNA binding protein 1 // 1p31 // 26135 /// NM_001018068 // SERBP1 // SERPINE1 mRNA binding protein 1 // 1p31 // 26135 /// NM_001018069 // SERBP1 // SERPINE1 mRNA binding protein 1 // 1p31 // 26135 /// NM_015640 // SERBP1 // SERPINE1 mRNA binding protein 1 // 1p31 // 26135 /// ENST00000370994 // SERBP1 // SERPINE1 mRNA binding protein 1 // 1p31 // 26135	blue	0.263804381	0.202589601	0.104462424	0.619234929	0.539627548	0.005368704	-0.182495092	0.382594543	0.255070038	0.218496295	-0.245853435	0.236166411	-0.145468848	0.487800459	0.197462135	0.344084888	0.020529425	0.922407216	0.066871115	0.75079331	0.755384802	1.27E-05	-0.324608015	0.113384202	-0.636997107	0.000616678	-0.564013758	0.003319045	0.603595214	0.001400498	0.691419192	0.000129387	-0.339121759	0.097244603
ENST00000484133 // RN7SL320P // RNA, 7SL, cytoplasmic 320, pseudogene // --- // ---	blue	0.263669319	0.202829408	0.070267805	0.738557134	0.57653545	0.002555707	-0.209058583	0.315901151	0.133310484	0.525250476	-0.209450786	0.314973432	0.186784721	0.371314047	-0.068384455	0.745334261	-0.132404667	0.528094385	0.00412613	0.984382847	0.773978834	5.65E-06	-0.354224646	0.082336403	-0.617876492	0.000997368	-0.509247276	0.009322381	0.449229063	0.024273746	0.637179318	0.000613765	-0.340493818	0.095812599
NM_032472 // PPIL3 // peptidylprolyl isomerase (cyclophilin)-like 3 // 2q33.1 // 53938 /// NM_130906 // PPIL3 // peptidylprolyl isomerase (cyclophilin)-like 3 // 2q33.1 // 53938 /// XM_005246651 // PPIL3 // peptidylprolyl isomerase (cyclophilin)-like 3 // 2q33.1 // 53938 /// XM_005246652 // PPIL3 // peptidylprolyl isomerase (cyclophilin)-like 3 // 2q33.1 // 53938 /// ENST00000286175 // PPIL3 // p…	blue	0.263317889	0.203454285	0.04319076	0.837577568	0.42270184	0.035279973	-0.170010457	0.416520366	0.171526014	0.412316018	-0.177068672	0.397141442	-0.428011523	0.032807819	0.015147677	0.942709553	-0.171849602	0.411421394	0.278444855	0.177728553	0.624785885	0.000841331	-0.267414066	0.196251803	-0.537462579	0.005593386	-0.374911271	0.064805358	0.422819311	0.035223721	0.516943154	0.008144021	-0.27914441	0.176596325
NM_000318 // PEX2 // peroxisomal biogenesis factor 2 // 8q21.1 // 5828 /// NM_001079867 // PEX2 // peroxisomal biogenesis factor 2 // 8q21.1 // 5828 /// NM_001172086 // PEX2 // peroxisomal biogenesis factor 2 // 8q21.1 // 5828 /// NM_001172087 // PEX2 // peroxisomal biogenesis factor 2 // 8q21.1 // 5828 /// ENST00000357039 // PEX2 // peroxisomal biogenesis factor 2 // 8q21.1 // 5828 /// ENST00000…	blue	0.262241708	0.205375965	0.039513818	0.851247369	0.58918782	0.001941722	-0.246308916	0.235271664	0.146799569	0.483785002	-0.214237856	0.303784941	-0.042156657	0.841417617	0.180386417	0.388210783	0.058724921	0.780373266	-0.067333419	0.749124399	0.875347463	1.02E-08	-0.46353248	0.019608233	-0.653482466	0.00039683	-0.600725088	0.001496523	0.665829259	0.000280319	0.815913469	6.66E-07	-0.424932961	0.034223723
NM_001258286 // SLC38A9 // solute carrier family 38, member 9 // 5q11.2 // 153129 /// NM_001258287 // SLC38A9 // solute carrier family 38, member 9 // 5q11.2 // 153129 /// NM_001282429 // SLC38A9 // solute carrier family 38, member 9 // 5q11.2 // 153129 /// NM_173514 // SLC38A9 // solute carrier family 38, member 9 // 5q11.2 // 153129 /// NR_047649 // SLC38A9 // solute carrier family 38, member 9…	blue	0.259055878	0.211136735	0.178361559	0.393647609	0.756800241	1.20E-05	-0.037613185	0.85833001	0.39541544	0.050414135	-0.13064438	0.533641839	-0.054830147	0.794624014	0.046566248	0.82506854	-0.111828669	0.594593369	-0.053261167	0.800383214	0.918266487	9.91E-11	-0.287821043	0.16296833	-0.690994385	0.00013114	-0.593928053	0.001746733	0.609685008	0.001214138	0.745564362	1.89E-05	-0.187842648	0.368561918
ENST00000516963 // RNU6-714P // RNA, U6 small nuclear 714, pseudogene // --- // ---	blue	-0.257764638	0.213502353	0.066862269	0.750825256	-0.223672713	0.28246494	-0.128937492	0.539047101	0.196917482	0.345444303	-0.163520672	0.434788374	-0.063901374	0.761539699	0.135034008	0.519859568	0.399614814	0.047802167	0.059875453	0.776176458	-0.263379998	0.203343753	0.09396233	0.655055782	0.169675986	0.417451401	0.242309352	0.24320507	-0.01584045	0.940093896	-0.184158277	0.378197792	-0.04452126	0.832642193
ENST00000435229 // LOC100134368 // uncharacterized LOC100134368 // 16p13.3 // 100134368 /// ENST00000457760 // LOC100134368 // uncharacterized LOC100134368 // 16p13.3 // 100134368 /// BC146939 // TMEM8A // transmembrane protein 8A // 16p13.3 // 58986 /// BC146942 // TMEM8A // transmembrane protein 8A // 16p13.3 // 58986 /// NR_000029 // RPL23AP7 // ribosomal protein L23a pseudogene 7 // 2q14 // 1…	blue	0.257525627	0.213942182	0.162071501	0.438925699	0.461626402	0.020184053	-0.208768419	0.316588584	0.309687842	0.131943302	-0.317521818	0.121943212	-0.248063336	0.231846219	-0.146586225	0.484427641	0.086192794	0.682052384	-0.002763848	0.989538656	0.503279306	0.010330876	-0.183271489	0.380538457	-0.281736427	0.172444884	-0.233572557	0.261138822	0.186138473	0.373001056	0.33551518	0.101084816	0.004583433	0.982652225
NM_004161 // RAB1A // RAB1A, member RAS oncogene family // 2p14 // 5861 /// NM_015543 // RAB1A // RAB1A, member RAS oncogene family // 2p14 // 5861 /// ENST00000398529 // RAB1A // RAB1A, member RAS oncogene family // 2p14 // 5861 /// ENST00000409751 // RAB1A // RAB1A, member RAS oncogene family // 2p14 // 5861 /// ENST00000409784 // RAB1A // RAB1A, member RAS oncogene family // 2p14 // 5861 /// E…	blue	0.25670233	0.215461883	0.138846875	0.508028962	0.812767748	7.96E-07	-0.143008018	0.495269979	0.430698618	0.031610547	-0.120388003	0.566499567	-0.030491669	0.884958568	-0.022356241	0.915525746	-0.12077907	0.565230325	0.019095169	0.927813771	0.943927609	1.48E-12	-0.366102599	0.071880292	-0.781188296	4.05E-06	-0.664323117	0.000292706	0.574235156	0.002683469	0.776760313	4.98E-06	-0.213485928	0.305525851
NR_002955 // SNORA14A // small nucleolar RNA, H/ACA box 14A // 7q11.23 // 677801 /// ENST00000364773 // SNORA14A // small nucleolar RNA, H/ACA box 14A // 7q11.23 // 677801	blue	-0.256344234	0.216125142	-0.151785578	0.46888981	-0.617057457	0.001017421	0.197018436	0.345192088	-0.243262695	0.241298331	0.105416001	0.616021674	-0.11110505	0.596995418	-0.214055274	0.3042071	0.232462113	0.263477692	-0.107199555	0.610030091	-0.787187729	3.03E-06	0.384544795	0.057694778	0.817607248	6.04E-07	0.635314411	0.00064415	-0.680566432	0.000181245	-0.724594635	4.20E-05	0.376360761	0.063694428
NR_002963 // SNORA24 // small nucleolar RNA, H/ACA box 24 // 4q26 // 677809 /// ENST00000384096 // SNORA24 // small nucleolar RNA, H/ACA box 24 // 4q26 // 677809 /// ENST00000384096 // SNHG8 // small nucleolar RNA host gene 8 (non-protein coding) // 4q26 // 100093630 /// ENST00000602573 // SNORA24 // small nucleolar RNA, H/ACA box 24 // 4q26 // 677809 /// ENST00000602573 // SNHG8 // small nucleol…	blue	-0.25329781	0.221823129	-0.309213831	0.132566826	0.379157526	0.061592429	-0.110292603	0.599697222	0.046212666	0.82637697	0.018816269	0.928865477	0.022905814	0.913456684	-0.103106475	0.623815751	0.118566924	0.572426757	0.044113215	0.834155157	0.667065674	0.000270494	-0.367453544	0.070758556	-0.408307186	0.0427331	-0.458138106	0.021273455	0.331399618	0.105603356	0.616669699	0.001027035	-0.207017126	0.320757022
NM_014752 // SPCS2 // signal peptidase complex subunit 2 homolog (S. cerevisiae) // 11q13.4 // 9789 /// ENST00000263672 // SPCS2 // signal peptidase complex subunit 2 homolog (S. cerevisiae) // 11q13.4 // 9789 /// ENST00000436160 // SPCS2P4 // signal peptidase complex subunit 2 homolog (S. cerevisiae) pseudogene 4 // --- // --- /// ENST00000532972 // SPCS2 // signal peptidase complex subunit 2 ho…	blue	0.252070203	0.224147339	0.139120482	0.507185113	0.795137257	2.04E-06	-0.216144859	0.299397362	0.396726638	0.049586887	-0.205016371	0.325559969	-0.050755355	0.809602133	-0.035625893	0.865746969	-0.187504864	0.369439351	0.012840377	0.951425084	0.959719524	3.56E-14	-0.42159239	0.035814775	-0.750490024	1.55E-05	-0.612000306	0.00114911	0.58621373	0.002073332	0.782747597	3.76E-06	-0.291940528	0.156764188
NM_014294 // TRAM1 // translocation associated membrane protein 1 // 8q13.3 // 23471 /// ENST00000262213 // TRAM1 // translocation associated membrane protein 1 // 8q13.3 // 23471 /// ENST00000518678 // TRAM1 // translocation associated membrane protein 1 // 8q13.3 // 23471 /// ENST00000520700 // TRAM1 // translocation associated membrane protein 1 // 8q13.3 // 23471 /// ENST00000521049 // TRAM1 …	blue	0.251694889	0.224861145	0.17490217	0.403035034	0.810076644	9.25E-07	-0.203888613	0.328286349	0.324263474	0.113789851	-0.155541533	0.457827763	0.075756397	0.718916222	0.012572955	0.952435605	-0.163432368	0.435039877	-0.075892783	0.718430305	0.932294383	1.22E-11	-0.494309381	0.012015675	-0.744451675	1.98E-05	-0.65633815	0.00036668	0.587028665	0.002036533	0.778531513	4.58E-06	-0.380254263	0.060782918
NM_001018104 // FAHD1 // fumarylacetoacetate hydrolase domain containing 1 // 16p13.3 // 81889 /// NM_031208 // FAHD1 // fumarylacetoacetate hydrolase domain containing 1 // 16p13.3 // 81889 /// ENST00000382666 // FAHD1 // fumarylacetoacetate hydrolase domain containing 1 // 16p13.3 // 81889 /// ENST00000427358 // FAHD1 // fumarylacetoacetate hydrolase domain containing 1 // 16p13.3 // 81889 /// …	blue	0.251216459	0.22577326	0.011502074	0.956482898	0.64436324	0.000508022	-0.202529611	0.331590061	0.243000138	0.241822477	-0.010314529	0.960972333	0.214880922	0.302300963	0.053154823	0.800773936	-0.120341692	0.566649957	-0.066562253	0.751908904	0.763419364	9.03E-06	-0.450593841	0.023793152	-0.605198977	0.001349184	-0.648231347	0.000457932	0.51058442	0.009108036	0.678256254	0.000194379	-0.133528382	0.524567457
NM_018137 // PRMT6 // protein arginine methyltransferase 6 // 1p13.3 // 55170 /// ENST00000370078 // PRMT6 // protein arginine methyltransferase 6 // 1p13.3 // 55170 /// AY043278 // PRMT6 // protein arginine methyltransferase 6 // 1p13.3 // 55170 /// BC002729 // PRMT6 // protein arginine methyltransferase 6 // 1p13.3 // 55170 /// BC063446 // PRMT6 // protein arginine methyltransferase 6 // 1p13.3…	blue	0.25100593	0.226175408	-0.17420887	0.404931305	0.441527119	0.027135047	-0.323448677	0.1147534	-0.048527192	0.817820374	-0.12542122	0.55026221	-0.233134775	0.262059293	0.092325266	0.660710552	0.005067205	0.980821516	0.065046967	0.757389017	0.75968369	1.06E-05	-0.497491983	0.011393673	-0.521382179	0.00752278	-0.556311559	0.003878549	0.518412682	0.007933791	0.72445836	4.22E-05	-0.23546611	0.257181514
NM_015475 // FAM98A // family with sequence similarity 98, member A // 2p22.3 // 25940 /// ENST00000238823 // FAM98A // family with sequence similarity 98, member A // 2p22.3 // 25940 /// ENST00000403368 // FAM98A // family with sequence similarity 98, member A // 2p22.3 // 25940 /// ENST00000474985 // FAM98A // family with sequence similarity 98, member A // 2p22.3 // 25940 /// ENST00000475122 /…	blue	0.250460659	0.227219189	0.228512834	0.271904798	0.836257127	1.93E-07	-0.051649605	0.806309275	0.381209868	0.060084303	-0.107874366	0.607769481	-0.054175687	0.797025066	-0.137876724	0.5110266	-0.267230484	0.196570821	-0.090604737	0.66667316	0.916337991	1.28E-10	-0.339436923	0.096914266	-0.643393864	0.000521295	-0.544854409	0.004857359	0.478690579	0.015488898	0.67579081	0.000209307	-0.193160088	0.354909251
NM_001100595 // SKA2 // spindle and kinetochore associated complex subunit 2 // 17q22 // 348235 /// NM_182620 // SKA2 // spindle and kinetochore associated complex subunit 2 // 17q22 // 348235 /// ENST00000330137 // SKA2 // spindle and kinetochore associated complex subunit 2 // 17q22 // 348235 /// ENST00000425592 // SKA2P1 // spindle and kinetochore associated complex subunit 2 pseudogene 1 // -…	blue	0.248849745	0.23032156	0.211241391	0.310759173	0.787460882	2.99E-06	0.12077572	0.565241194	0.329352613	0.107905658	0.042568195	0.839888982	-0.177812563	0.395129061	-0.236771709	0.2544757	-0.2228992	0.284176289	-0.200423961	0.3367483	0.783758816	3.58E-06	-0.195231422	0.34967279	-0.428639706	0.032524733	-0.405627204	0.044248524	0.297355644	0.148865461	0.520214891	0.00768217	0.029835258	0.887419556
NR_027701 // LINC00346 // long intergenic non-protein coding RNA 346 // 13q34 // 283487 /// ENST00000538077 // LINC00346 // long intergenic non-protein coding RNA 346 // 13q34 // 283487 /// AJ295981 // LINC00346 // long intergenic non-protein coding RNA 346 // 13q34 // 283487 /// BC093904 // LINC00346 // long intergenic non-protein coding RNA 346 // 13q34 // 283487 /// BC104998 // LINC00346 // lo…	blue	0.248840322	0.230339789	0.312176727	0.128704122	0.340668934	0.095630972	0.044552488	0.832526431	0.34070258	0.095596104	-0.212052119	0.308862566	0.442629586	0.026709591	-0.161512077	0.440528458	-0.342691499	0.09355179	-0.148633616	0.478278309	0.257900922	0.213251835	0.083503249	0.69148894	-0.16889688	0.419624549	-0.062603635	0.766249369	0.081052012	0.700128531	0.075942894	0.718251797	0.110264457	0.599790914
ENST00000478705 // SFT2D1 // SFT2 domain containing 1 // 6q27 // 113402 /// ENST00000479490 // SFT2D1 // SFT2 domain containing 1 // 6q27 // 113402 /// ENST00000487841 // SFT2D1 // SFT2 domain containing 1 // 6q27 // 113402 /// ENST00000488773 // SFT2D1 // SFT2 domain containing 1 // 6q27 // 113402 /// AL833217 // SFT2D1 // SFT2 domain containing 1 // 6q27 // 113402 /// BC028388 // SFT2D1 // SFT2…	blue	0.248655133	0.230698246	0.284894214	0.167479919	0.814151697	7.37E-07	-0.055353963	0.792703568	0.460837322	0.020426423	-0.173368861	0.407235502	0.035648869	0.865661155	-0.043880201	0.835019391	-0.182941203	0.381412357	-0.077953097	0.711102836	0.898870156	1.04E-09	-0.281108727	0.173443916	-0.721047671	4.77E-05	-0.571956667	0.002815341	0.549211784	0.004463059	0.694638221	0.000116756	-0.2469978	0.233922678
NM_018343 // RIOK2 // RIO kinase 2 // 5q15 // 55781 /// ENST00000283109 // RIOK2 // RIO kinase 2 // 5q15 // 55781 /// ENST00000511293 // RIOK2 // RIO kinase 2 // 5q15 // 55781 /// BC000953 // RIOK2 // RIO kinase 2 // 5q15 // 55781 /// NM_001159749 // RIOK2 // RIO kinase 2 // 5q15 // 55781 /// ENST00000508447 // RIOK2 // RIO kinase 2 // 5q15 // 55781	blue	0.248400093	0.231192511	0.054830558	0.794622506	0.685722271	0.000154699	-0.318370021	0.120894619	0.142967455	0.495393579	-0.160151556	0.444439408	0.029482596	0.888742164	0.136090387	0.516568603	-0.092445211	0.660295616	-0.07004264	0.739366392	0.919126961	8.82E-11	-0.609241304	0.001226955	-0.713230485	6.28E-05	-0.679112876	0.000189415	0.651296168	0.000421348	0.840257279	1.48E-07	-0.444703735	0.025923716
NM_003878 // GGH // gamma-glutamyl hydrolase (conjugase, folylpolygammaglutamyl hydrolase) // 8q12.3 // 8836 /// ENST00000260118 // GGH // gamma-glutamyl hydrolase (conjugase, folylpolygammaglutamyl hydrolase) // 8q12.3 // 8836 /// ENST00000518466 // GGH // gamma-glutamyl hydrolase (conjugase, folylpolygammaglutamyl hydrolase) // 8q12.3 // 8836 /// ENST00000520609 // GGH // gamma-glutamyl hydrola…	blue	0.248341241	0.231306665	0.323342949	0.114878867	0.735660887	2.78E-05	-0.397516982	0.049093405	0.329429306	0.107818738	-0.457832226	0.021371215	-0.164275029	0.432643061	-0.075769604	0.718869164	-0.140202091	0.503855988	-0.173047249	0.408119631	0.836206835	1.93E-07	-0.525884554	0.006933637	-0.601377472	0.001474214	-0.442819463	0.02663686	0.470942806	0.01749526	0.648182563	0.000458536	-0.496770441	0.011532301
NM_003372 // VBP1 // von Hippel-Lindau binding protein 1 // Xq28 // 7411 /// ENST00000286428 // VBP1 // von Hippel-Lindau binding protein 1 // Xq28 // 7411 /// ENST00000460509 // VBP1 // von Hippel-Lindau binding protein 1 // Xq28 // 7411 /// ENST00000535916 // VBP1 // von Hippel-Lindau binding protein 1 // Xq28 // 7411 /// AK301646 // VBP1 // von Hippel-Lindau binding protein 1 // Xq28 // 7411 /…	blue	0.248033468	0.231904257	-0.030590269	0.88458899	0.689620847	0.000136952	-0.128366772	0.540860112	0.242198196	0.243428029	-0.037731351	0.857889351	-0.103025229	0.62409066	-0.027722964	0.895345652	-0.107232739	0.609918843	0.036165011	0.863733758	0.921111447	6.69E-11	-0.353755365	0.082771907	-0.692705779	0.000124201	-0.638610623	0.000591295	0.546286633	0.00472464	0.791514817	2.45E-06	-0.152331676	0.467272922
NM_003096 // SNRPG // small nuclear ribonucleoprotein polypeptide G // 2p13.3 // 6637 /// ENST00000272348 // SNRPG // small nuclear ribonucleoprotein polypeptide G // 2p13.3 // 6637 /// ENST00000413456 // SNRPG // small nuclear ribonucleoprotein polypeptide G // 2p13.3 // 6637 /// ENST00000429728 // SNRPG // small nuclear ribonucleoprotein polypeptide G // 2p13.3 // 6637 /// ENST00000432323 // SN…	blue	0.247904281	0.232155399	-0.103283572	0.623216685	0.564996945	0.003252823	0.050637414	0.810036657	0.182667075	0.382138544	0.154218636	0.461708286	-0.095919362	0.648319945	-0.170854124	0.414177021	-0.027576726	0.89589476	-0.072502596	0.730539927	0.710314141	6.95E-05	-0.137013016	0.513702577	-0.359156142	0.077864004	-0.395044623	0.050650032	0.300050247	0.145042441	0.550365944	0.004363269	0.232443058	0.263517945
NM_032286 // MED10 // mediator complex subunit 10 // 5p15.31 // 84246 /// ENST00000255764 // MED10 // mediator complex subunit 10 // 5p15.31 // 84246 /// AY277599 // MED10 // mediator complex subunit 10 // 5p15.31 // 84246 /// AY453397 // MED10 // mediator complex subunit 10 // 5p15.31 // 84246 /// AY598325 // MED10 // mediator complex subunit 10 // 5p15.31 // 84246 /// BC003353 // MED10 // media…	blue	0.247153344	0.2336188	0.049929598	0.812645575	0.583206192	0.002214101	-0.199025562	0.340200423	0.101094857	0.630636669	-0.213521662	0.305442978	-0.202892835	0.330705112	0.025615396	0.90326374	-0.080924177	0.700580102	-0.087237514	0.678399253	0.775332801	5.31E-06	-0.475719841	0.016234618	-0.551658322	0.004253772	-0.514934315	0.008438906	0.439455407	0.027949292	0.672298742	0.000232163	-0.366494302	0.071553658
NM_001047434 // DPH3 // diphthamide biosynthesis 3 // 3p25.1 // 285381 /// NM_206831 // DPH3 // diphthamide biosynthesis 3 // 3p25.1 // 285381 /// ENST00000285082 // DPH3 // diphthamide biosynthesis 3 // 3p25.1 // 285381 /// ENST00000383775 // DPH3 // diphthamide biosynthesis 3 // 3p25.1 // 285381 /// ENST00000488423 // DPH3 // diphthamide biosynthesis 3 // 3p25.1 // 285381 /// AK311618 // DPH3 /…	blue	0.246880239	0.234152527	0.066684424	0.751467574	0.549903961	0.004402984	-0.036823894	0.861274437	0.188886814	0.365857235	-0.035788193	0.865140813	-0.041551943	0.843664804	0.361522547	0.075784567	0.030317559	0.885611235	0.116600646	0.578857207	0.860050999	3.58E-08	-0.264153811	0.201970074	-0.79205317	2.39E-06	-0.74624901	1.84E-05	0.81454348	7.20E-07	0.85059101	7.24E-08	-0.335473903	0.101129409
NM_001278785 // ZNRD1 // zinc ribbon domain containing 1 // 6p21.3 // 30834 /// NM_014596 // ZNRD1 // zinc ribbon domain containing 1 // 6p21.3 // 30834 /// NM_170783 // ZNRD1 // zinc ribbon domain containing 1 // 6p21.3 // 30834 /// NR_103864 // ZNRD1 // zinc ribbon domain containing 1 // 6p21.3 // 30834 /// ENST00000332435 // ZNRD1 // zinc ribbon domain containing 1 // 6p21.3 // 30834 /// ENST0…	blue	0.246847764	0.234216046	0.209120181	0.315755336	0.740331259	2.33E-05	-0.032676238	0.876775849	0.356106812	0.080607101	-0.117751662	0.575089118	0.140097424	0.504177675	-0.002522758	0.990451155	-0.038616346	0.854590404	-0.21941293	0.291970511	0.878776344	7.56E-09	-0.242463393	0.242896312	-0.641568964	0.000547103	-0.587059161	0.002035167	0.549633336	0.00442639	0.707479769	7.65E-05	-0.108269424	0.606447662
NM_016361 // ACP6 // acid phosphatase 6, lysophosphatidic // 1q21 // 51205 /// XM_005277400 // ACP6 // acid phosphatase 6, lysophosphatidic // 1q21 // 51205 /// ENST00000583509 // ACP6 // acid phosphatase 6, lysophosphatidic // 1q21 // 51205 /// AB030039 // ACP6 // acid phosphatase 6, lysophosphatidic // 1q21 // 51205 /// AB031478 // ACP6 // acid phosphatase 6, lysophosphatidic // 1q21 // 51205 /…	blue	0.246265308	0.23535723	0.366577972	0.071484035	0.696743446	0.000109093	-0.341695132	0.094571778	0.341380162	0.094895938	-0.415747095	0.038739827	0.098096364	0.640858445	-0.081489259	0.698584726	-0.073009562	0.728724994	-0.209521098	0.314807293	0.711588657	6.65E-05	-0.488763915	0.013166432	-0.532174025	0.006175698	-0.42989686	0.031964064	0.390549501	0.053578745	0.541420617	0.005188414	-0.471547758	0.017331325
NR_103770 // LOC100287728 // uncharacterized LOC100287728 // Xq26.3 // 100287728 /// NR_110381 // ZNF75D // zinc finger protein 75D // Xq26.3 // 7626 /// ENST00000453528 // LOC100287728 // uncharacterized LOC100287728 // Xq26.3 // 100287728 /// ENST00000494295 // ZNF75D // zinc finger protein 75D // Xq26.3 // 7626 /// ENST00000608079 // LOC100287728 // uncharacterized LOC100287728 // Xq26.3 // 10…	blue	0.244859715	0.238126256	-0.002782916	0.989466488	0.289105544	0.161015574	-0.352777649	0.083684841	0.076092265	0.717719782	-0.127575514	0.543378401	0.543029734	0.005030987	-0.082606845	0.694644113	-0.010802214	0.959128526	-0.166032694	0.427666692	0.305344487	0.137736434	-0.409493792	0.042075332	-0.248215319	0.23155104	-0.231921117	0.264622034	0.10278532	0.624902714	0.264283889	0.201739779	-0.147872318	0.480560205
NM_003600 // AURKA // aurora kinase A // 20q13 // 6790 /// NM_198433 // AURKA // aurora kinase A // 20q13 // 6790 /// NM_198434 // AURKA // aurora kinase A // 20q13 // 6790 /// NM_198435 // AURKA // aurora kinase A // 20q13 // 6790 /// NM_198436 // AURKA // aurora kinase A // 20q13 // 6790 /// NM_198437 // AURKA // aurora kinase A // 20q13 // 6790 /// ENST00000312783 // AURKA // aurora kinase A /…	blue	0.242531715	0.242759451	-0.040248866	0.848511208	0.65274954	0.000404907	-0.206974131	0.320859779	0.149487498	0.475725494	-0.101156913	0.630425806	-0.05413794	0.797163606	-0.18384015	0.379036531	-0.271648859	0.188990862	0.037288741	0.859540117	0.829723454	2.92E-07	-0.426441967	0.033523732	-0.542845371	0.005048817	-0.497447421	0.011402195	0.370225641	0.068498761	0.651234341	0.00042206	-0.147063759	0.482989805
NM_033117 // RBM18 // RNA binding motif protein 18 // 9q33.2 // 92400 /// NR_027125 // RBM18 // RNA binding motif protein 18 // 9q33.2 // 92400 /// NR_027126 // RBM18 // RNA binding motif protein 18 // 9q33.2 // 92400 /// ENST00000417201 // RBM18 // RNA binding motif protein 18 // 9q33.2 // 92400 /// ENST00000483428 // RBM18 // RNA binding motif protein 18 // 9q33.2 // 92400 /// ENST00000491850 /…	blue	0.241650754	0.244528057	0.112298808	0.593034962	0.740072566	2.35E-05	-0.181848348	0.384312118	0.277741643	0.178871773	-0.136493722	0.515314746	0.03664929	0.861926037	-0.009057318	0.965726392	-0.02539712	0.904084325	-0.163479921	0.43490443	0.916028157	1.34E-10	-0.41602291	0.038597683	-0.599486193	0.001539686	-0.580918853	0.002326551	0.555643525	0.003930629	0.757756735	1.15E-05	-0.181634096	0.384882082
NM_001097577 // ANG // angiogenin, ribonuclease, RNase A family, 5 // 14q11.1-q11.2 // 283 /// NM_001145 // ANG // angiogenin, ribonuclease, RNase A family, 5 // 14q11.1-q11.2 // 283 /// NM_002937 // RNASE4 // ribonuclease, RNase A family, 4 // 14q11 // 6038 /// ENST00000336811 // ANG // angiogenin, ribonuclease, RNase A family, 5 // 14q11.1-q11.2 // 283 /// ENST00000397990 // ANG // angiogenin, …	blue	0.240902153	0.246037553	0.205294865	0.324888825	0.579636778	0.002391685	-0.579396542	0.002404061	0.229441839	0.269907151	-0.505832669	0.009888851	-0.023943688	0.909550739	0.094716497	0.652456903	-0.192689126	0.356106281	-0.024638768	0.906936002	0.698693445	0.000102393	-0.639015693	0.000585067	-0.635645881	0.000638656	-0.478516085	0.015531908	0.500710186	0.010792047	0.62529846	0.000830647	-0.519679937	0.007756154
[truncated: 5,624 more rows]
