# Supplementary material for: Transcriptomic analysis of asthma and allergic rhinitis reveals CST1 as a biomarker of unified airways
Source: Front Immunol. 2023 Jan 17;14:1048195. doi: 10.3389/fimmu.2023.1048195 (PMC9888248; doi:10.3389/fimmu.2023.1048195)
Supplement: Supplementary file 3 [file Table_3.csv]

Supplementary Table S3 WGCNA Network Module Information for GSE67472
geneSymbol	moduleColor	GS.CRSwNP	p.GS.CRSwNP	MM.yellow	p.MM.yellow	MM.green	p.MM.green	MM.tan	p.MM.tan	MM.lightcyan	p.MM.lightcyan	MM.greenyellow	p.MM.greenyellow	MM.cyan	p.MM.cyan	MM.blue	p.MM.blue	MM.red	p.MM.red	MM.magenta	p.MM.magenta	MM.pink	p.MM.pink	MM.midnightblue	p.MM.midnightblue	MM.purple	p.MM.purple	MM.grey	p.MM.grey	MM.black	p.MM.black	MM.turquoise	p.MM.turquoise	MM.salmon	p.MM.salmon	MM.brown	p.MM.brown
solute.carrier.family.39..zinc.transporter...member.4	black	0.34726303	0.000284058	0.156635976	0.110557056	0.598338514	1.58E-11	-0.089060801	0.366274155	-0.461619115	7.18E-07	-0.602570679	1.04E-11	0.168495855	0.085758582	0.839578686	4.71E-29	-0.101059949	0.304990959	0.267421835	0.005817872	0.151479751	0.122942245	0.472362264	3.63E-07	-0.221196396	0.023352194	0.141648401	0.149480754	0.804890504	4.40E-25	-0.551826566	1.05E-09	0.301364524	0.001783686	0.000205003	0.99834398
death.effector.domain.containing.2	black	0.279184927	0.003924972	0.189306555	0.053098209	0.60937677	5.26E-12	0.058840031	0.551021279	-0.355636188	0.000196834	-0.401222709	2.22E-05	0.215467226	0.027282628	0.787774968	2.09E-23	-0.001140396	0.990788067	0.165612315	0.091336892	0.239579683	0.013834379	0.528826981	6.67E-09	-0.316134116	0.001018682	0.110541433	0.261608332	0.776641725	2.14E-22	-0.420042214	8.17E-06	0.220830198	0.023588062	0.0293917	0.765982213
TNFRSF1A.associated.via.death.domain	black	0.278485098	0.004019855	0.213542214	0.028723666	0.612995934	3.64E-12	-0.005291818	0.957272763	-0.454872464	1.09E-06	-0.575227328	1.38E-10	0.110523052	0.261688148	0.877653677	1.13E-34	-0.14564116	0.138225961	0.20064813	0.040136523	0.289208631	0.002769279	0.585888417	5.18E-11	-0.188506206	0.054130087	0.059881803	0.5439799	0.880296158	3.93E-35	-0.593455456	2.53E-11	0.250452028	0.009970339	0.081151603	0.410530238
nucleolar.complex.associated.4.homolog..S..cerevisiae.	black	0.268123106	0.005685618	0.125338096	0.202667053	0.501149536	5.18E-08	0.033142296	0.737146547	-0.371493111	9.55E-05	-0.460463243	7.72E-07	0.062706195	0.52511441	0.738530749	2.45E-19	-0.154729171	0.115018843	0.086548872	0.380000858	0.117379507	0.233060716	0.538027996	3.24E-09	-0.157345568	0.10893148	0.090034505	0.36103628	0.784279482	4.40E-23	-0.541510891	2.45E-09	0.175985228	0.072531351	0.134910505	0.170015174
hypoxanthine.phosphoribosyltransferase.1	black	0.252603868	0.009329452	0.175703797	0.072996731	0.473380557	3.40E-07	-0.056933404	0.56402153	-0.236993087	0.014925932	-0.404020264	1.92E-05	0.187329651	0.05567689	0.669349853	5.92E-15	-0.008153604	0.934208712	0.478971003	2.36E-07	0.203045957	0.037765742	0.331467669	0.00055221	-0.388592229	4.20E-05	0.454941313	1.08E-06	0.577987531	1.07E-10	-0.327338891	0.000653247	0.479104286	2.34E-07	0.04605012	0.640877426
DPH2.homolog..S..cerevisiae.	black	0.249905234	0.010139224	0.060689206	0.538553134	0.424211025	6.49E-06	0.115925628	0.238940213	-0.234328771	0.016127692	-0.375604851	7.87E-05	0.007105598	0.94264963	0.697944201	1.29E-16	-0.195040273	0.04616997	0.179933344	0.066251453	0.093077481	0.344967548	0.583984368	6.19E-11	-0.250175172	0.010055539	0.254244261	0.008865504	0.765247181	2.02E-21	-0.533233985	4.73E-09	0.317767097	0.000955814	0.030289894	0.759045802
potassium.channel.tetramerisation.domain.containing.21	black	0.239852347	0.013723465	0.183230942	0.061351168	0.488782248	1.22E-07	-0.041081637	0.677338192	-0.26123931	0.007107287	-0.443089659	2.21E-06	0.126809963	0.197373151	0.701370632	7.94E-17	-0.066539154	0.500050911	0.3593566	0.000166682	0.260737882	0.007222185	0.419584775	8.37E-06	-0.353310295	0.00021817	0.2830108	0.003440819	0.64416037	1.23E-13	-0.412814699	1.21E-05	0.403558203	1.97E-05	0.029796116	0.762856742
phospholipase.A2..group.X	black	0.238060175	0.014466874	0.17037217	0.082276884	0.487571482	1.33E-07	0.021819217	0.825146651	-0.393928915	3.22E-05	-0.509555916	2.83E-08	0.035474264	0.719396967	0.739642335	2.03E-19	-0.177102148	0.070707928	0.109110239	0.267872447	0.151467079	0.122973946	0.518635866	1.45E-08	-0.067977628	0.490808896	-0.04012047	0.68448182	0.782445666	6.46E-23	-0.554050439	8.72E-10	0.183641564	0.060762239	-0.062488131	0.526559125
cirrhosis..autosomal.recessive.1A..cirhin.	black	0.235440858	0.015616252	0.13540865	0.168429178	0.526252974	8.14E-09	-0.0052545	0.957573796	-0.296238905	0.002152142	-0.538784065	3.05E-09	0.081023614	0.411271197	0.823874542	3.78E-27	-0.163608306	0.095380223	0.466488548	5.29E-07	0.25032403	0.01000965	0.518227054	1.49E-08	-0.31329081	0.00113721	0.357506461	0.000181096	0.783488653	5.19E-23	-0.556504373	7.09E-10	0.556508735	7.09E-10	-0.072491845	0.462402767
inositol.1.4.5.trisphosphate.3.kinase.C	black	0.225326137	0.02082888	0.153384168	0.1182491	0.51045502	2.65E-08	-0.034010919	0.730518363	-0.396244536	2.86E-05	-0.557006416	6.80E-10	0.070034082	0.477755169	0.751074006	2.78E-20	-0.14413204	0.142401718	0.167323881	0.087992166	0.188244263	0.054471367	0.484843349	1.59E-07	-0.111121557	0.259097867	0.103802766	0.291984079	0.753887887	1.67E-20	-0.536846725	3.56E-09	0.277932737	0.004096187	0.005970968	0.951795371
IMP1.inner.mitochondrial.membrane.peptidase.like..S..cerevisiae.	black	0.225153305	0.020929583	0.078001324	0.428994143	0.442797733	2.25E-06	0.018270119	0.853238908	-0.198840745	0.042004646	-0.463935153	6.21E-07	0.053228752	0.58968962	0.728133074	1.36E-18	-0.168485539	0.085778044	0.493105891	9.09E-08	0.158709728	0.105858771	0.455744542	1.03E-06	-0.297219464	0.002076742	0.421073745	7.72E-06	0.700653301	8.80E-17	-0.503152183	4.49E-08	0.596092865	1.96E-11	-0.083368917	0.397818149
proline.rich.24	black	0.224909419	0.021072398	0.085053119	0.388320561	0.436189403	3.30E-06	0.085482823	0.385919334	-0.316388807	0.001008635	-0.505290108	3.86E-08	-0.052032561	0.598089399	0.761334032	4.24E-21	-0.288774234	0.002812183	0.20320611	0.037611667	0.075651142	0.443073101	0.607078779	6.64E-12	-0.188834913	0.053704312	0.191253891	0.05065503	0.832373763	3.73E-28	-0.66488253	1.04E-14	0.358356101	0.000174339	0.068250637	0.489065123
hypothetical.LOC401052	black	0.21893967	0.02483841	0.043021999	0.663004307	0.348960122	0.000263921	0.166089175	0.090395055	-0.324470218	0.000733132	-0.376519979	7.54E-05	-0.073246908	0.457741331	0.661852808	1.51E-14	-0.305631586	0.001521616	0.070872296	0.472488624	-0.032541492	0.741742431	0.598073749	1.62E-11	-0.024366007	0.805120949	0.108653808	0.269891358	0.752207043	2.27E-20	-0.608696075	5.64E-12	0.23913836	0.014015552	0.016198541	0.869723687
ribosomal.RNA.adenine.dimethylase.domain.containing.1	black	-0.217442751	0.025868151	-0.373606336	8.65E-05	0.089561514	0.363574845	0.520060551	1.30E-08	0.155278993	0.113718214	0.010606124	0.914485552	-0.29844437	0.00198591	0.453200324	1.21E-06	-0.44522759	1.95E-06	-0.111778606	0.25627443	-0.093013773	0.345299286	0.794706424	4.57E-24	-0.199223772	0.041602808	0.385866595	4.80E-05	0.731577665	7.77E-19	-0.596947383	1.81E-11	0.324364757	0.000736232	0.112501854	0.253190956
chromosome.1.open.reading.frame.50	black	0.216751561	0.026355767	0.022234909	0.821869984	0.323326947	0.000767389	0.105701835	0.283196757	-0.297706046	0.002040219	-0.488656932	1.23E-07	-0.163999337	0.094580374	0.687806165	5.28E-16	-0.377687941	7.13E-05	0.16531307	0.091931882	0.139694525	0.155233288	0.588497452	4.06E-11	-0.106020556	0.281739467	0.115143277	0.242146361	0.786905658	2.52E-23	-0.718958853	5.78E-18	0.301117231	0.001800058	0.159268872	0.10461907
receptor.accessory.protein.4	black	0.216243993	0.026718807	0.14153594	0.149807449	0.409484617	1.44E-05	-0.066535131	0.500076884	-0.367142975	0.000116917	-0.562611383	4.20E-10	-0.022310769	0.82127235	0.642995363	1.41E-13	-0.186495136	0.056795865	0.106226075	0.280802433	0.187051687	0.056047575	0.422981682	6.95E-06	0.015457652	0.87563333	0.026088511	0.791646913	0.681740499	1.19E-15	-0.535417476	3.98E-09	0.219235641	0.024639006	0.024032548	0.807736118
hypothetical.LOC113230	black	0.214471333	0.028020274	0.025206244	0.798540931	0.471667711	3.80E-07	0.114200582	0.246049078	-0.371768335	9.43E-05	-0.425568592	6.02E-06	0.01818784	0.853892497	0.745047635	8.03E-20	-0.216434085	0.026582348	0.064355261	0.51425415	0.066911734	0.49764843	0.59483477	2.22E-11	-0.170590188	0.08187976	0.103376772	0.293979748	0.826736607	1.76E-27	-0.595132664	2.15E-11	0.207066461	0.034054268	-0.003947002	0.96812442
T.cell..immune.regulator.1..ATPase..H..transporting..lysosomal.V0.subunit.A3	black	0.21398236	0.028388607	0.164868969	0.092820542	0.528779841	6.70E-09	-0.018920847	0.848073343	-0.401977996	2.13E-05	-0.557425818	6.56E-10	0.036275364	0.713333156	0.722870537	3.14E-18	-0.147624567	0.132880068	0.009063322	0.926887471	0.32320642	0.000771084	0.535808962	3.86E-09	-0.058249991	0.555028881	-0.080481706	0.414417095	0.798450055	1.96E-24	-0.57601789	1.28E-10	0.097559665	0.322131801	0.354125732	0.000210457
aminolevulinate..delta...synthase.1	black	0.208110807	0.033142096	0.139007768	0.157294059	0.51618255	1.74E-08	-0.025196574	0.798616572	-0.367362884	0.000115736	-0.597633669	1.69E-11	0.021673651	0.826294782	0.82056662	9.02E-27	-0.200186261	0.040607181	0.327028592	0.000661486	0.374541097	8.28E-05	0.533711229	4.56E-09	-0.244158431	0.012071703	0.226699968	0.020043093	0.815315243	3.45E-26	-0.607946987	6.08E-12	0.43086833	4.47E-06	0.174596396	0.074851381
RAB40C..member.RAS.oncogene.family	black	0.207319092	0.033831694	0.052225637	0.596729984	0.40881231	1.49E-05	0.027484579	0.780771008	-0.383538704	5.38E-05	-0.591115197	3.17E-11	-0.103815513	0.291924502	0.723834061	2.70E-18	-0.331416591	0.000553367	0.124907811	0.204233749	0.142189403	0.147916652	0.558872272	5.80E-10	0.007669903	0.93810372	0.023884904	0.808894699	0.820580154	8.98E-27	-0.71005606	2.23E-17	0.268414947	0.005631371	0.105986456	0.281895144
acyl.CoA.dehydrogenase..very.long.chain	black	0.206702061	0.034377485	0.263134101	0.006687577	0.576261142	1.26E-10	-0.012386243	0.900201577	-0.414037529	1.13E-05	-0.50041448	5.46E-08	0.136455534	0.165131813	0.757129374	9.26E-21	-0.059802718	0.544512894	0.016187112	0.869814799	0.289671283	0.002724233	0.532577155	4.98E-09	-0.186243414	0.057136989	-0.010390775	0.916215486	0.767841998	1.22E-21	-0.462236253	6.91E-07	0.092180988	0.349654171	0.145983066	0.137292952
RAB4B..member.RAS.oncogene.family	black	0.205594009	0.035376218	0.065770388	0.505027178	0.500834321	5.30E-08	0.06705349	0.496735953	-0.372681831	9.03E-05	-0.467276897	5.03E-07	0.037111506	0.707023088	0.728001498	1.39E-18	-0.163732826	0.095124942	0.062258113	0.528085198	0.422753549	7.04E-06	0.573710505	1.58E-10	-0.147313706	0.133707348	0.073687956	0.455030553	0.79796654	2.19E-24	-0.543901181	2.02E-09	0.187572667	0.055354461	0.200809883	0.039972773
Era.G.protein.like.1..E..coli.	black	0.205559205	0.03540798	0.122489466	0.213200752	0.575988055	1.29E-10	0.063200405	0.521847596	-0.316156481	0.001017796	-0.46457584	5.96E-07	0.115498417	0.240687286	0.828641373	1.05E-27	-0.114272528	0.2457497	0.184953035	0.05891212	0.189872028	0.052378958	0.595039901	2.17E-11	-0.280750405	0.003719944	0.246869112	0.01112339	0.865109634	1.23E-32	-0.530244864	5.98E-09	0.313604367	0.001123549	0.050863725	0.606348405
sulfatase.modifying.factor.2	black	0.202600461	0.038197112	-0.020310578	0.837063235	0.454240526	1.13E-06	0.088031141	0.371863567	-0.30347986	0.00164905	-0.498752798	6.13E-08	-0.002851231	0.97697087	0.754763151	1.43E-20	-0.263194329	0.006674604	0.184660976	0.059320093	0.069950377	0.478282825	0.577682786	1.10E-10	-0.123794523	0.20832755	0.153302686	0.118447022	0.829286727	8.77E-28	-0.650382931	5.98E-14	0.356607584	0.000188508	0.041229356	0.676242817
poly.A..binding.protein..nuclear.1	black	0.199954696	0.040844882	0.030407191	0.758141359	0.314747256	0.001075011	0.14098726	0.151409041	-0.022689703	0.818288604	-0.2719206	0.005014796	0.005736288	0.953687842	0.445969676	1.86E-06	-0.13554794	0.167987672	0.224036911	0.021590193	0.104459525	0.288924947	0.423045229	6.92E-06	-0.258065999	0.007862551	0.194319284	0.046997631	0.537788642	3.30E-09	-0.392076982	3.53E-05	0.326042397	0.000688308	0.150914037	0.124363621
testis.specific.kinase.1	black	0.199734682	0.041071801	0.090755383	0.357188419	0.49846063	6.26E-08	0.074499051	0.450068731	-0.309860725	0.00129685	-0.524671298	9.18E-09	-0.016617744	0.866383094	0.809181917	1.57E-25	-0.244105553	0.012090884	0.193728111	0.04768541	0.203438554	0.037388985	0.638256333	2.41E-13	-0.179918857	0.066273662	0.149561322	0.127813557	0.8918446	2.86E-37	-0.647829326	8.06E-14	0.3419787	0.000356198	0.102199449	0.299541978
lin.37.homolog..C..elegans.	black	0.199528562	0.041285344	0.169496941	0.083886644	0.585451563	5.40E-11	0.026116357	0.791429587	-0.31503329	0.001063166	-0.409431092	1.45E-05	0.186049383	0.057401075	0.729805015	1.04E-18	-0.000539904	0.995638667	0.088681208	0.368328703	0.326953251	0.000663501	0.519471208	1.36E-08	-0.244369998	0.011995228	0.107270682	0.276071963	0.752006837	2.35E-20	-0.397243647	2.72E-05	0.18005646	0.066062958	0.130683099	0.183920625
SMAD.specific.E3.ubiquitin.protein.ligase.2	black	0.197589552	0.04333991	0.100141922	0.30942773	0.312624587	0.00116674	0.040010336	0.685302155	-0.164642833	0.093275652	-0.519842695	1.32E-08	-0.116727557	0.23568458	0.644805045	1.14E-13	-0.302210202	0.00172871	0.467054491	5.10E-07	0.304307793	0.001598914	0.471160763	3.92E-07	-0.20771036	0.033489396	0.244677882	0.011884692	0.64096516	1.77E-13	-0.608961559	5.49E-12	0.574169402	1.52E-10	0.109180581	0.267562217
short.chain.dehydrogenase.reductase.family.39U..member.1	black	0.193299625	0.048189112	-0.007929308	0.936014669	0.424196948	6.50E-06	0.198629176	0.042227991	-0.179714218	0.066588025	-0.367812616	0.000113356	-0.034883987	0.72387617	0.728917703	1.20E-18	-0.250524272	0.009948211	0.12092441	0.219151055	0.086701767	0.37915655	0.677280095	2.14E-15	-0.237973588	0.014503661	0.296766939	0.002111237	0.839087723	5.44E-29	-0.61327375	3.54E-12	0.345361194	0.000308303	0.19703103	0.043947267
mannosidase..alpha..class.2B..member.1	black	0.192212704	0.049486611	0.088828919	0.367528379	0.365715744	0.000124854	-0.029323302	0.766511197	-0.356726613	0.000187511	-0.502852093	4.59E-08	-0.061680968	0.531924069	0.563403592	3.93E-10	-0.196933375	0.044054185	-0.011021659	0.911148622	0.29909942	0.001938824	0.431864743	4.23E-06	-0.041409223	0.674909974	-0.161290733	0.100230899	0.658996416	2.14E-14	-0.5512715	1.10E-09	0.05809714	0.556069343	0.539709069	2.83E-09
hypothetical.LOC100287015	black	0.187388194	0.055599076	0.095388014	0.333071711	0.468224999	4.73E-07	0.130062739	0.186029088	-0.224622428	0.021241526	-0.349296461	0.00026009	0.08272408	0.40149074	0.721217817	4.07E-18	-0.132300456	0.178505686	0.236396157	0.015188204	0.194887841	0.046343938	0.593602706	2.50E-11	-0.367736787	0.000113754	0.356381587	0.000190416	0.756669376	1.01E-20	-0.46294143	6.61E-07	0.36183098	0.000149064	-0.028261269	0.77473839
NAD.P..dependent.steroid.dehydrogenase.like	black	0.185103608	0.058702684	0.0874746	0.374906276	0.519917734	1.32E-08	0.008039345	0.935128648	-0.307507177	0.001417898	-0.346355806	0.000295395	0.212714658	0.02936273	0.726695235	1.71E-18	-0.021103532	0.830794999	0.312718063	0.001162555	0.165680834	0.091201084	0.417272567	9.50E-06	-0.294941715	0.002255689	0.303265857	0.001662239	0.664860394	1.04E-14	-0.347703415	0.0002787	0.386480566	4.66E-05	-0.246756223	0.011161542
diacylglycerol.kinase..zeta	black	0.184938165	0.058932836	0.029197474	0.767484609	0.372696116	9.03E-05	0.175646584	0.073091635	-0.247137109	0.011033274	-0.203002768	0.037807381	0.046010907	0.641162012	0.568268804	2.57E-10	-0.125586064	0.201768114	-0.081660349	0.407592722	0.071966499	0.465661361	0.57550415	1.35E-10	-0.269271484	0.005474807	0.152945164	0.119318484	0.674021509	3.26E-15	-0.394819975	3.07E-05	0.062622406	0.525669288	0.014424072	0.883888969
myotubularin.related.protein.9.like..pseudogene	black	0.184668303	0.05930983	0.05428821	0.582295058	0.31505935	0.001062093	0.187281121	0.055741463	-0.145103739	0.13970222	-0.303659822	0.001638033	-0.089443995	0.364207278	0.575000505	1.41E-10	-0.260839949	0.007198665	0.094997937	0.335061512	0.096525623	0.327311752	0.597340956	1.74E-11	-0.189132012	0.053321852	0.067879036	0.491439439	0.711293361	1.85E-17	-0.555664068	7.61E-10	0.225610522	0.020664084	0.132676829	0.177262519
hypothetical.LOC728769	black	0.180259501	0.065753046	0.133795791	0.173604115	0.468885757	4.54E-07	-0.032692596	0.740585692	-0.366021612	0.000123112	-0.497861052	6.53E-08	0.055105478	0.576620195	0.722632727	3.26E-18	-0.160265092	0.102438489	0.287956661	0.002894558	0.125828153	0.200893251	0.458866687	8.52E-07	-0.161338671	0.100128639	0.271507085	0.005084253	0.713601474	1.31E-17	-0.516519392	1.70E-08	0.360396115	0.000159058	0.08842481	0.369720449
hypothetical.LOC100289098	black	0.178803167	0.068002279	0.025294622	0.797849636	0.464065432	6.16E-07	0.024574347	0.803488119	-0.32708324	0.000660028	-0.399822556	2.38E-05	0.10029606	0.308679867	0.680983706	1.32E-15	-0.118694949	0.227828848	0.154326247	0.115979275	0.106547725	0.279340108	0.449099733	1.54E-06	-0.164487457	0.093589373	0.184020633	0.060222669	0.695887696	1.73E-16	-0.46372346	6.29E-07	0.259013423	0.007629968	-0.070357062	0.475722131
leucine.rich.repeat.containing.57	black	0.176549341	0.071605727	0.105188697	0.285553539	0.504911327	3.96E-08	-0.025826856	0.793689834	-0.136843906	0.163920812	-0.340999516	0.000371291	0.256403724	0.008285775	0.658724153	2.21E-14	0.057800481	0.558091383	0.544458717	1.93E-09	0.207320125	0.033830786	0.345240058	0.000309911	-0.499609031	5.77E-08	0.526568044	7.94E-09	0.543999025	2.00E-09	-0.250843923	0.00985082	0.588378583	4.10E-11	-0.078033945	0.428800546
cyclin.G.associated.kinase	black	0.175725526	0.072960715	0.147020374	0.134491574	0.493068502	9.11E-08	0.073114562	0.458556494	-0.420585764	7.93E-06	-0.406562716	1.68E-05	0.041419102	0.674836796	0.710256683	2.16E-17	-0.15244459	0.120546941	-0.126098381	0.19991993	0.218305552	0.025270273	0.591463356	3.06E-11	-0.160935866	0.100990447	0.010536467	0.915045077	0.783510609	5.17E-23	-0.511320078	2.49E-08	-0.002667566	0.978453943	0.127305035	0.195615129
SURP.and.G.patch.domain.containing.1	black	0.174049506	0.075781188	0.119970626	0.222834431	0.453224114	1.20E-06	0.088651589	0.368489313	-0.341575217	0.000362347	-0.405763703	1.75E-05	0.027721346	0.778930622	0.715569823	9.72E-18	-0.186373114	0.056961015	0.07386486	0.453945777	0.073043473	0.458994686	0.575998804	1.29E-10	-0.16962387	0.083651645	0.112749345	0.252141679	0.7863767	2.82E-23	-0.529462527	6.35E-09	0.182914133	0.061808723	-0.030266213	0.75922844
hypothetical.LOC255512	black	0.172352994	0.078724765	0.094643873	0.336874121	0.507713339	3.24E-08	-0.001072841	0.991333741	-0.373653763	8.63E-05	-0.459809466	8.04E-07	0.101098208	0.304806963	0.728697353	1.24E-18	-0.104814921	0.287278449	0.114239607	0.245886658	0.16598061	0.0906088	0.479721503	2.24E-07	-0.172907269	0.077753139	0.11800742	0.230552955	0.736895514	3.23E-19	-0.468576381	4.63E-07	0.224309375	0.021427339	-0.01643162	0.867866012
epsin.3	black	0.171933516	0.079466547	0.12615984	0.199699036	0.524189444	9.53E-09	0.027689601	0.7791773	-0.328065399	0.000634323	-0.485853896	1.49E-07	0.080034306	0.417024884	0.780429589	9.83E-23	-0.153887134	0.117033031	0.208651141	0.032678293	0.107891327	0.273286898	0.54481199	1.87E-09	-0.222245949	0.022687324	0.253663423	0.009027405	0.801993123	8.68E-25	-0.546179887	1.68E-09	0.335083481	0.000475727	-0.020459774	0.835883061
chromosome.11.open.reading.frame.93	black	0.169445689	0.083981681	-0.020045514	0.839160847	0.250787707	0.009867887	0.319433429	0.00089533	-0.02098549	0.831727451	-0.236207082	0.015272106	-0.141397527	0.150210268	0.590247337	3.44E-11	-0.34933701	0.000259632	0.195686158	0.04543883	-0.073486248	0.456269189	0.671965635	4.25E-15	-0.185562393	0.058068304	0.338281649	0.000416324	0.73091104	8.67E-19	-0.597672253	1.68E-11	0.445181556	1.95E-06	-0.052238929	0.596636448
NECAP.endocytosis.associated.1	black	0.168030692	0.08663964	0.115588209	0.240319348	0.430820694	4.48E-06	-0.016975199	0.863536427	-0.203669655	0.037168686	-0.504398204	4.11E-08	0.021860167	0.824823727	0.728335404	1.32E-18	-0.184131706	0.060065309	0.512822541	2.23E-08	0.322729034	0.000785882	0.453707968	1.17E-06	-0.308037075	0.001389783	0.37951691	6.53E-05	0.687673873	5.37E-16	-0.52559837	8.56E-09	0.603147075	9.83E-12	0.042248288	0.668705679
myeloid.differentiation.primary.response.gene..88.	black	0.168008486	0.086681879	0.139337567	0.156301886	0.439045247	2.80E-06	-0.030897238	0.754366281	-0.343801028	0.000329604	-0.502949295	4.56E-08	-0.009531919	0.923118639	0.639037922	2.21E-13	-0.156426029	0.111041615	0.098924492	0.315375977	0.392510209	3.45E-05	0.457079937	9.51E-07	-0.135634691	0.167713128	0.027412636	0.781330459	0.672838507	3.80E-15	-0.532931092	4.85E-09	0.165490706	0.091578318	0.612581541	3.80E-12
NCK.interacting.protein.with.SH3.domain	black	0.164802414	0.092954304	0.045307414	0.646276399	0.401545577	2.18E-05	0.064485995	0.513398128	-0.349006605	0.000263388	-0.512770505	2.24E-08	-0.059322038	0.547757893	0.730683578	8.99E-19	-0.288684229	0.002821147	0.152312275	0.120873281	0.059398072	0.54724397	0.55653253	7.07E-10	-0.021241645	0.829704301	0.108320211	0.271373434	0.80276356	7.25E-25	-0.6485911	7.37E-14	0.294508761	0.002291237	-0.033889979	0.73144004
low.density.lipoprotein.receptor.related.protein.associated.protein.1	black	0.162939177	0.096761291	0.085235731	0.387299015	0.466830723	5.17E-07	-0.027845494	0.777966105	-0.392230068	3.50E-05	-0.437259049	3.10E-06	0.083849123	0.395096205	0.68719421	5.73E-16	-0.117970002	0.230701863	0.044601601	0.651424255	0.075793524	0.44221282	0.437064738	3.14E-06	-0.119886598	0.223161014	0.059980522	0.543314948	0.696408834	1.61E-16	-0.481319374	2.02E-07	0.131524204	0.181089822	0.23050309	0.017999449
BRX1..biogenesis.of.ribosomes..homolog..S..cerevisiae.	black	0.161386036	0.100027682	-0.026212412	0.79068003	0.387061497	4.53E-05	0.140172408	0.153811253	-0.132642892	0.177374353	-0.42197564	7.34E-06	-0.051255822	0.603572247	0.732403399	6.79E-19	-0.278123726	0.004069648	0.422486756	7.14E-06	0.206566618	0.034498277	0.587017558	4.66E-11	-0.251232989	0.009733411	0.390467008	3.82E-05	0.788734864	1.70E-23	-0.603220137	9.76E-12	0.612498015	3.83E-12	-0.009425409	0.923975128
ring.finger.protein.135	black	0.15949287	0.104125634	0.065505153	0.506749999	0.457670872	9.17E-07	0.043822752	0.657123851	-0.356332801	0.00019083	-0.437809842	3.00E-06	0.034848372	0.724146735	0.729934644	1.02E-18	-0.169544803	0.083797969	0.198786335	0.042061991	0.373642432	8.64E-05	0.517011781	1.64E-08	-0.163846863	0.094891627	0.141746678	0.149195704	0.736123457	3.67E-19	-0.512360065	2.31E-08	0.299236957	0.001929066	0.099336835	0.313353075
adrenocortical.dysplasia.homolog..mouse.	black	0.157564456	0.108433818	-0.024372266	0.805071882	0.373825846	8.56E-05	0.132230742	0.178736652	-0.21734454	0.025936964	-0.469219498	4.44E-07	-0.109177964	0.267573754	0.689626142	4.12E-16	-0.320623194	0.000854306	0.123522341	0.209337277	0.125631397	0.20160408	0.607128154	6.61E-12	-0.064887716	0.510772308	0.069516616	0.481022158	0.800941063	1.11E-24	-0.688926588	4.53E-16	0.321659134	0.000819993	0.183286041	0.061271874
NOP2.nucleolar.protein.homolog..yeast.	black	0.15727497	0.109092372	0.032360151	0.743131397	0.409540517	1.44E-05	0.152781692	0.119718592	-0.178495801	0.068484868	-0.387756096	4.37E-05	-0.04351858	0.659355152	0.691226405	3.31E-16	-0.247155894	0.011026981	0.114672828	0.244088602	0.155146655	0.114030219	0.636950964	2.79E-13	-0.264442337	0.006410753	0.223540769	0.021889472	0.778064092	1.60E-22	-0.58210021	7.37E-11	0.310508346	0.001265232	0.075563206	0.443604893
RanBP.type.and.C3HC4.type.zinc.finger.containing.1	black	0.155859033	0.112358506	-0.001354157	0.989061439	0.324751207	0.00072493	0.140131962	0.153931229	-0.32675722	0.000668769	-0.468130372	4.76E-07	-0.168918766	0.08496376	0.644697106	1.16E-13	-0.359577795	0.000165032	-0.042650333	0.665740685	0.154209238	0.116259345	0.618704436	2.01E-12	0.023971736	0.808213267	-0.062028989	0.529607544	0.787869072	2.05E-23	-0.69646128	1.60E-16	0.151073588	0.123961472	0.118624164	0.228108263
ferritin..heavy.polypeptide.1	black	0.155040304	0.114281435	0.012093133	0.902551476	0.389299157	4.05E-05	0.060511817	0.539743121	-0.351410973	0.000237159	-0.526071537	8.25E-09	-0.106232557	0.280772918	0.699722647	1.01E-16	-0.325206552	0.000711816	0.065386066	0.507524517	0.202204885	0.038583597	0.581016154	8.14E-11	-0.035871799	0.716385679	0.058743127	0.551678497	0.78455469	4.15E-23	-0.699472614	1.04E-16	0.219593846	0.024399502	0.500010675	5.61E-08
solute.carrier.family.22..member.18	black	0.151527695	0.122822361	0.007838808	0.936743437	0.457719754	9.14E-07	0.11340207	0.249388699	-0.292156348	0.00249337	-0.469959291	4.24E-07	-0.033006915	0.738181353	0.788881089	1.64E-23	-0.266062972	0.006081943	0.117265435	0.233518334	0.120796416	0.219642832	0.639406775	2.12E-13	-0.177484464	0.070092358	0.253756864	0.009001185	0.874230397	4.27E-34	-0.643089619	1.39E-13	0.338726919	0.000408618	0.03848959	0.696666495
ubiquitin.specific.peptidase.54	black	0.150899056	0.124401432	0.135432989	0.16835197	0.444682774	2.01E-06	0.140169337	0.153820362	-0.214326565	0.028128899	-0.391867988	3.57E-05	0.012230012	0.901453994	0.716490116	8.45E-18	-0.183579141	0.060851469	0.157746062	0.108022264	0.276215121	0.004341897	0.622043363	1.42E-12	-0.276336607	0.004324095	0.190820828	0.051190181	0.750874712	2.88E-20	-0.515621802	1.81E-08	0.321230159	0.000834046	-0.005595618	0.954822336
scribbled.homolog..Drosophila.	black	0.149576604	0.127774177	0.007290029	0.941163686	0.442883123	2.23E-06	0.162579634	0.09750986	-0.272403088	0.004934823	-0.44566453	1.90E-06	-0.078154901	0.428083142	0.762639679	3.31E-21	-0.306852978	0.001453322	0.120293324	0.221583363	0.192610958	0.049007888	0.688570156	4.76E-16	-0.153890935	0.117023876	0.202598959	0.038198573	0.895088253	6.49E-38	-0.672045896	4.21E-15	0.319755973	0.000884035	0.120639952	0.220245055
phosphoribosylaminoimidazole.carboxylase..phosphoribosylaminoimidazole.succinocarboxamide.synthetase	black	0.14559074	0.138363955	0.115450106	0.240885408	0.396164929	2.87E-05	0.003227812	0.97393026	-0.172191837	0.079009087	-0.463933985	6.21E-07	0.035786668	0.717030178	0.697431836	1.39E-16	-0.187568521	0.055359949	0.497928204	6.50E-08	0.02022738	0.837721513	0.433723605	3.80E-06	-0.294776144	0.002269224	0.502668462	4.65E-08	0.63943802	2.11E-13	-0.486724502	1.40E-07	0.624584797	1.08E-12	-0.209330197	0.032103193
G.protein.coupled.receptor.162	black	0.143786219	0.143371913	-0.075091355	0.446464517	0.402018807	2.13E-05	0.252749854	0.009287315	-0.190632312	0.051424589	-0.239096405	0.014032883	0.024705108	0.802463733	0.660601478	1.76E-14	-0.200734241	0.040049279	0.089433175	0.36426554	0.119826398	0.223395196	0.632926547	4.36E-13	-0.117521084	0.232493629	0.075646539	0.443100933	0.780434158	9.82E-23	-0.507514927	3.28E-08	0.237033678	0.014908241	0.001755875	0.985816758
zinc.finger.protein.580	black	0.143141299	0.145194562	0.109575976	0.265822937	0.425250441	6.13E-06	0.058670183	0.552173466	-0.342568461	0.000347382	-0.466773682	5.19E-07	-0.036722158	0.70995892	0.660018144	1.89E-14	-0.232046441	0.017222917	-0.087674203	0.373813271	-0.022284888	0.821476236	0.567808583	2.67E-10	-0.056054173	0.570065163	-0.012059731	0.902819318	0.772050956	5.36E-22	-0.597355954	1.74E-11	0.057841146	0.557813999	0.228890732	0.018842793
torsin.family.2..member.A	black	0.141942501	0.14862894	-0.091432997	0.353594788	0.304694201	0.001575991	0.217227515	0.026019164	-0.180311816	0.065673385	-0.286945841	0.0029994	-0.107260625	0.276117249	0.578617068	1.01E-10	-0.300722287	0.001826489	0.03448548	0.726905456	0.22437658	0.021387332	0.611748375	4.13E-12	-0.13065079	0.184030003	0.078627479	0.425286822	0.723256168	2.95E-18	-0.577098892	1.16E-10	0.227425323	0.019638595	0.110038631	0.263797554
major.facilitator.superfamily.domain.containing.7	black	0.140055471	0.154158319	0.088118287	0.371388495	0.436432032	3.25E-06	0.108347128	0.271253646	-0.193230889	0.048270322	-0.344125883	0.00032506	0.049674004	0.614806191	0.590413014	3.38E-11	-0.123646323	0.208876904	0.09407467	0.339801126	0.104320018	0.289572974	0.524166396	9.55E-09	-0.188389498	0.054281925	0.084798675	0.389746635	0.704089145	5.36E-17	-0.4672959	5.02E-07	0.204748632	0.0361545	0.316576662	0.001001282
DnaJ..Hsp40..homolog..subfamily.C...member.25	black	0.138968545	0.157412371	-0.011348593	0.908524279	0.36761016	0.000114422	0.240733729	0.013370216	-0.151612559	0.122610379	-0.306370013	0.001479987	-0.058444437	0.553706644	0.717831816	6.88E-18	-0.276552191	0.004292665	0.280955828	0.003693765	0.113976363	0.246983696	0.652979979	4.40E-14	-0.229433845	0.018554991	0.384631772	5.10E-05	0.77964844	1.16E-22	-0.569814323	2.24E-10	0.483785156	1.71E-07	-0.031877007	0.74683602
receptor.accessory.protein.6	black	0.132769622	0.176957003	-0.022202087	0.822128592	0.425291418	6.11E-06	0.124232544	0.206709914	-0.200324354	0.040465979	-0.382642127	5.62E-05	0.011235367	0.909433053	0.708651825	2.75E-17	-0.212285189	0.029699101	0.226170778	0.020342701	0.00796881	0.935696593	0.569907898	2.22E-10	-0.289274153	0.002762859	0.365551305	0.0001258	0.77642071	2.23E-22	-0.550319227	1.19E-09	0.416296423	1.00E-05	-0.048854659	0.620660525
peroxisomal.biogenesis.factor.14	black	0.131545895	0.181017242	-0.049744986	0.614300141	0.445172789	1.95E-06	0.117781195	0.231454267	-0.347564337	0.000280382	-0.455281678	1.06E-06	-0.016299281	0.868920684	0.749014948	4.00E-20	-0.256322082	0.008307069	0.119085803	0.22629033	0.240261412	0.013558518	0.597943917	1.64E-11	-0.065453974	0.507082787	0.115620502	0.240187118	0.832385122	3.71E-28	-0.625399251	9.89E-13	0.283269981	0.003410045	0.039200274	0.691347105
tigger.transposable.element.derived.1	black	-0.131529255	0.181072917	-0.245164162	0.011711921	0.170259691	0.082482368	0.448336752	1.62E-06	0.09012034	0.360576777	-0.115304369	0.241483765	-0.241715081	0.01298624	0.534572255	4.26E-09	-0.421854445	7.39E-06	0.070271416	0.476260784	-0.015400622	0.876088521	0.787063004	2.43E-23	-0.202663425	0.038135894	0.414497629	1.10E-05	0.750090647	3.31E-20	-0.618888926	1.97E-12	0.427787634	5.32E-06	0.030155394	0.760083297
striatin..calmodulin.binding.protein.4	black	0.129666916	0.187383571	-0.058588119	0.552730573	0.357560032	0.000180663	0.110916698	0.259982502	-0.345677044	0.000304149	-0.560398134	5.09E-10	-0.183368357	0.061153566	0.757257928	9.04E-21	-0.439877784	2.66E-06	0.102711719	0.297113328	0.098430459	0.317810749	0.639586843	2.07E-13	0.048997158	0.619640638	0.092456131	0.34821158	0.86782839	4.65E-33	-0.803655247	5.88E-25	0.327185325	0.000657313	0.103687051	0.292525287
TNFAIP3.interacting.protein.2	black	0.127156376	0.196141833	0.057074373	0.563055374	0.378583479	6.83E-05	0.026494071	0.788483224	-0.280115592	0.003801899	-0.544813369	1.87E-09	-0.088945576	0.366897068	0.697975144	1.29E-16	-0.290094874	0.002683569	0.25834052	0.007794523	0.358359612	0.000174312	0.525158789	8.85E-09	-0.124866275	0.204385444	0.137595585	0.161595724	0.711130048	1.90E-17	-0.624767216	1.06E-12	0.401655883	2.17E-05	0.149947582	0.126821052
tyrosyl.tRNA.synthetase.2..mitochondrial	black	0.126338576	0.199057631	-0.061758835	0.531405329	0.251995429	0.009506886	0.191760349	0.05003505	-0.166436519	0.089713882	-0.318217858	0.000939095	-0.160602291	0.101708533	0.628034285	7.45E-13	-0.343185545	0.000338374	0.199416921	0.041401391	0.243195527	0.012425171	0.593119957	2.61E-11	-0.201346593	0.039433435	0.359813658	0.000163289	0.696388459	1.61E-16	-0.590368411	3.40E-11	0.400962	2.25E-05	0.115302479	0.241491531
BAI1.associated.protein.2.like.1	black	0.125594389	0.201737983	0.014694298	0.881729325	0.456100059	1.01E-06	0.18776774	0.055096753	-0.203761835	0.037081119	-0.303869835	0.00162526	0.049617552	0.615208781	0.711300752	1.85E-17	-0.153501799	0.11796382	0.202940388	0.037867592	0.332238914	0.000535008	0.617406022	2.30E-12	-0.315825259	0.001030988	0.228995092	0.018787194	0.763292659	2.93E-21	-0.481747703	1.96E-07	0.358716914	0.000171541	-0.042662423	0.665651603
KIAA0195	black	0.123989202	0.207607478	0.047313112	0.631739298	0.429521083	4.82E-06	0.159873111	0.103292186	-0.245965973	0.011431838	-0.302406635	0.001716162	0.047894142	0.627553806	0.670212069	5.31E-15	-0.158099395	0.107225038	0.06652793	0.500123379	0.015165267	0.87796742	0.575863875	1.30E-10	-0.219894618	0.024199937	0.211597635	0.030244409	0.756237467	1.09E-20	-0.474954095	3.07E-07	0.226124009	0.020369364	-0.067013513	0.496993196
mannosidase..alpha..class.2C..member.1	black	0.123545655	0.209250653	0.067072544	0.496613366	0.427931232	5.28E-06	0.158876962	0.105486791	-0.200551783	0.040234325	-0.352770635	0.000223417	0.010879661	0.912288757	0.648646879	7.33E-14	-0.185665297	0.057926787	0.066815108	0.498270918	-0.061509754	0.533065575	0.60826748	5.89E-12	-0.200034805	0.040762518	0.224493684	0.021317774	0.763166168	3.00E-21	-0.516235168	1.73E-08	0.24960373	0.010233417	0.078176326	0.427956137
WD.repeat.domain.43	black	0.123148926	0.210728231	-0.055776526	0.571979942	0.359427803	0.000166149	0.171857897	0.079600861	-0.175401747	0.073498884	-0.463716211	6.30E-07	-0.144492647	0.141395341	0.763897431	2.61E-21	-0.383929022	5.28E-05	0.344703857	0.000317118	0.129343301	0.188496281	0.671017429	4.79E-15	-0.173671201	0.076429789	0.36842104	0.000110209	0.861309226	4.67E-32	-0.73306759	6.09E-19	0.559886972	5.32E-10	0.089573705	0.363509279
mediator.complex.subunit.25	black	0.122656304	0.212573286	-0.010595963	0.914567166	0.489042571	1.20E-07	0.203265989	0.037554197	-0.273424318	0.004769291	-0.305080721	0.00155336	0.062650302	0.525484521	0.741608697	1.45E-19	-0.177843077	0.069518898	0.117262591	0.233529752	0.291982938	0.002508888	0.64099414	1.77E-13	-0.134998583	0.169733951	0.112555588	0.252962885	0.809849251	1.34E-25	-0.517411862	1.59E-08	0.245537464	0.011580784	0.04237291	0.667786068
MICAL.like.1	black	0.12131766	0.217644996	0.030135641	0.7602357	0.37214216	9.27E-05	0.030819883	0.754961801	-0.296412657	0.002138604	-0.439014823	2.80E-06	-0.026004131	0.792305574	0.674186272	3.20E-15	-0.223314279	0.02202727	0.101236816	0.304140978	0.1517657	0.122228563	0.502569866	4.68E-08	-0.215702305	0.027110937	0.280605928	0.003738456	0.701881814	7.38E-17	-0.531745206	5.32E-09	0.287170521	0.002975806	0.018343386	0.852656993
NADPH.oxidase.activator.1	black	0.116790509	0.235430324	0.012851087	0.896476637	0.302074881	0.001737402	0.068067428	0.490234963	-0.250681329	0.009900254	-0.294324452	0.002306522	-0.040593699	0.68096114	0.47816471	2.49E-07	-0.187187231	0.055866565	-0.1823363	0.06265043	-0.059282535	0.548024988	0.459480747	8.20E-07	-0.069711018	0.479793408	-0.061599721	0.532465603	0.600407177	1.29E-11	-0.453615936	1.18E-06	-0.030984691	0.753693193	0.025992975	0.792392666
component.of.oligomeric.golgi.complex.4	black	0.115514647	0.240620754	-0.0168039	0.864900385	0.310332012	0.001273771	0.216937017	0.026224171	-0.139990205	0.154352279	-0.207032165	0.034084578	-0.047170085	0.632771394	0.483954099	1.69E-07	-0.187740676	0.055132448	-0.12404447	0.207403377	0.084107825	0.393634414	0.564872149	3.46E-10	-0.078302681	0.427207569	0.00041853	0.99661912	0.658237276	2.34E-14	-0.449899384	1.47E-06	0.037172106	0.706566518	0.18125788	0.064246296
hypothetical.LOC100507186	black	0.114079271	0.246554439	-0.041078862	0.677358773	0.368994101	0.00010732	0.118438781	0.228841175	-0.239744705	0.013767159	-0.362651025	0.000143617	-0.026253217	0.790361667	0.624643811	1.07E-12	-0.225611905	0.020663285	0.133744625	0.173770176	0.033387841	0.735270896	0.537519127	3.37E-09	-0.171209803	0.080759477	0.191622657	0.050202982	0.709664008	2.36E-17	-0.534787963	4.19E-09	0.287044102	0.002989061	0.011829815	0.904663243
valyl.tRNA.synthetase.2..mitochondrial..putative.	black	0.113691195	0.248175904	0.00462997	0.962612528	0.332499742	0.000529302	0.150324097	0.125859286	-0.234173892	0.016200058	-0.359044377	0.000169038	-0.095445055	0.332781376	0.609425673	5.24E-12	-0.290560527	0.002639499	0.026322544	0.789820854	-0.010149602	0.918153335	0.578049102	1.07E-10	-0.078275461	0.427368767	0.115210267	0.241870669	0.750178728	3.26E-20	-0.585583168	5.33E-11	0.198277895	0.042601009	-0.001670685	0.986504821
hypothetical.protein.LOC100505564	black	-0.112682741	0.252423764	-0.263908691	0.006522422	0.124994598	0.203917057	0.302021767	0.001740825	-0.03898001	0.692994164	-0.120323032	0.221468437	-0.222703434	0.022402628	0.392471638	3.46E-05	-0.327631165	0.000645573	-0.029838722	0.762527686	0.357137606	0.000184105	0.559973701	5.28E-10	-0.052456278	0.595107897	0.091929139	0.3509779	0.600664863	1.26E-11	-0.482286652	1.89E-07	0.215483905	0.027270416	0.223648131	0.02182441
coagulation.factor.XII..Hageman.factor.	black	0.112589655	0.252818365	-0.053534363	0.587552216	0.279837931	0.003838251	0.088420356	0.369744651	-0.261117149	0.007135129	-0.290590921	0.002636646	-0.053764994	0.585941547	0.462207035	6.92E-07	-0.204381379	0.036497058	-0.068106579	0.489984847	0.015807013	0.87284581	0.413307135	1.18E-05	0.126688441	0.197806418	-0.144952365	0.140120183	0.596784714	1.84E-11	-0.46829282	4.71E-07	0.023702067	0.810330017	0.063357277	0.520812797
N.acetyltransferase.15..GCN5.related..putative.	black	0.112255509	0.254238343	-0.101776675	0.301556127	0.33031547	0.000578857	0.197349701	0.043599872	-0.259933193	0.007410008	-0.418047913	9.10E-06	-0.171338227	0.080528825	0.675795367	2.60E-15	-0.379378963	6.57E-05	0.005646099	0.954415201	0.145031748	0.139900878	0.672686717	3.87E-15	-0.03416517	0.729343374	0.092591575	0.347502813	0.820420939	9.36E-27	-0.709022936	2.60E-17	0.253941465	0.008949583	0.227594755	0.019545128
hypothetical.LOC202781	black	-0.111118339	0.259111746	-0.188249308	0.054464777	0.248106102	0.010712754	0.375561403	7.89E-05	-0.069051431	0.483969274	-0.143938532	0.142943989	-0.160518189	0.101890212	0.611939136	4.05E-12	-0.350818605	0.000243387	0.031301219	0.751258546	0.070550019	0.474509769	0.732614344	6.56E-19	-0.180051676	0.066070275	0.386987091	4.54E-05	0.776098238	2.38E-22	-0.575333809	1.37E-10	0.344092082	0.00032553	-0.010951088	0.911715233
CKLF.like.MARVEL.transmembrane.domain.containing.8	black	-0.109091851	0.267953584	-0.18157239	0.063777501	0.161812788	0.099121673	0.165801291	0.090962723	-0.096057731	0.329673032	-0.210630596	0.031025708	-0.135387378	0.168496681	0.458885664	8.51E-07	-0.287819716	0.002908566	0.17558365	0.073196142	-0.078736283	0.424644504	0.437054846	3.14E-06	-0.045458149	0.645179159	0.405721801	1.76E-05	0.564103085	3.69E-10	-0.44801058	1.65E-06	0.426388178	5.75E-06	-0.211710961	0.03015395
SCO.cytochrome.oxidase.deficient.homolog.2..yeast.	black	-0.108095479	0.272374942	-0.259226243	0.007578566	0.197760104	0.043155844	0.384974774	5.01E-05	-0.015651893	0.874083311	-0.12416492	0.206959064	-0.201880421	0.038903045	0.46927287	4.43E-07	-0.344842805	0.000315236	-0.073571824	0.455743463	0.315470827	0.001045278	0.67993443	1.51E-15	-0.036506928	0.711583665	0.038525546	0.696397012	0.692596254	2.74E-16	-0.55774275	6.38E-10	0.192646402	0.048965469	0.31180418	0.001204063
zinc.finger.CCCH.type.containing.3	black	0.107676155	0.274250302	0.009909884	0.920079968	0.421525631	7.53E-06	0.132188066	0.178878147	-0.234881838	0.015871556	-0.337604586	0.000428298	0.029343327	0.766356311	0.677955081	1.96E-15	-0.181356776	0.064098585	0.156708391	0.110390302	0.054463507	0.581075689	0.549966731	1.23E-09	-0.266471774	0.006001403	0.219606099	0.024391344	0.733558122	5.62E-19	-0.511513695	2.46E-08	0.281081296	0.003677856	0.024155663	0.806770331
IMP..inosine.5..monophosphate..dehydrogenase.1	black	0.103472383	0.293531053	-0.109393525	0.266624556	0.298151623	0.002007285	0.272141586	0.004978025	-0.15561575	0.112927255	-0.38091983	6.10E-05	-0.22384793	0.021703773	0.686684654	6.14E-16	-0.427119486	5.52E-06	0.110461322	0.261956307	0.145249299	0.139301201	0.753727772	1.72E-20	-0.151170608	0.123717421	0.1841409	0.060052299	0.879726704	4.94E-35	-0.762327907	3.51E-21	0.367929335	0.000112746	0.323936755	0.000748939
Rho.guanine.nucleotide.exchange.factor..GEF..40	black	0.102703087	0.297154146	-0.034476262	0.726975578	0.330794678	0.000567634	0.147614557	0.132906646	-0.215887455	0.026976359	-0.449573757	1.50E-06	-0.166754638	0.089093599	0.680976725	1.32E-15	-0.357618459	0.000180192	0.132069755	0.179270849	0.087060647	0.37717923	0.620383847	1.69E-12	-0.127904264	0.193502403	0.250157182	0.010061097	0.813606616	5.30E-26	-0.684183775	8.60E-16	0.369740832	0.00010366	0.079693424	0.419018189
netrin.5	black	0.1017203	0.301825379	-0.132929806	0.176430513	0.274192178	0.004648108	0.359200157	0.000167859	-0.005321403	0.957034112	-0.196751926	0.044253418	-0.138769196	0.158014709	0.570723726	2.07E-10	-0.324580641	0.000729899	0.024505224	0.804029766	-0.000628213	0.994925317	0.718152311	6.54E-18	-0.224020934	0.021599776	0.274021885	0.004674744	0.749927505	3.41E-20	-0.583241467	6.63E-11	0.313449512	0.001130277	0.083995026	0.394271385
ATP.binding.cassette..sub.family.C..CFTR.MRP...member.10	black	0.100675512	0.306843833	-0.032871503	0.73921686	0.359798945	0.000163397	0.221885029	0.022914107	-0.200737564	0.040045916	-0.416873423	9.70E-06	-0.153358294	0.118311921	0.761164174	4.37E-21	-0.391472047	3.64E-05	0.183957526	0.060312223	0.090662501	0.357682767	0.713089217	1.42E-17	-0.130490756	0.184572483	0.282340318	0.003521587	0.890014146	6.47E-37	-0.724758529	2.33E-18	0.430134769	4.66E-06	-0.032989417	0.738315135
spire.homolog.2..Drosophila.	black	0.100149515	0.309390861	-0.100987868	0.30533781	0.301234959	0.001792247	0.216254028	0.026711588	-0.146155775	0.136823477	-0.23329482	0.016616148	-0.047169994	0.632772051	0.483425821	1.75E-07	-0.209424066	0.03202437	-0.035500256	0.719199948	0.050616789	0.608099666	0.532574078	4.98E-09	-0.121196326	0.218108893	-0.022692192	0.818269012	0.644066626	1.25E-13	-0.47292284	3.50E-07	0.125072927	0.203631527	0.191327519	0.050564506
protein.kinase..interferon.inducible.double.stranded.RNA.dependent.activator	black	-0.099470669	0.312698315	-0.079982299	0.417328639	0.192117854	0.049601194	0.238910492	0.014109903	0.013492017	0.891344371	-0.200062032	0.040734557	-0.149251274	0.12861453	0.479563888	2.27E-07	-0.294221044	0.002315139	0.244158892	0.012071536	0.064887813	0.510771676	0.527705151	7.28E-09	-0.184267432	0.059873481	0.448742323	1.58E-06	0.576133789	1.27E-10	-0.465220561	5.73E-07	0.469510555	4.36E-07	-0.043595035	0.65879402
chromosome.22.open.reading.frame.25	black	0.095313386	0.333451812	0.020413042	0.836252686	0.42322884	6.85E-06	0.08787886	0.372694608	-0.30062365	0.001833145	-0.494532818	8.23E-08	-0.066593189	0.499702104	0.701375879	7.93E-17	-0.262520451	0.006821036	-0.004214792	0.965963032	0.11495505	0.242922163	0.613401028	3.49E-12	-0.082507151	0.402730722	0.059707931	0.545152039	0.813229498	5.82E-26	-0.659114518	2.10E-14	0.198702059	0.04215094	0.392907193	3.38E-05
family.with.sequence.similarity.189..member.A2	black	-0.09438011	0.338228475	-0.129590357	0.187646378	0.196951698	0.044034107	0.315427425	0.00104704	-0.049257036	0.6177825	-0.168305557	0.086118156	-0.179942657	0.066237179	0.513183546	2.17E-08	-0.353446898	0.00021686	-0.045878185	0.64212563	-0.248023348	0.010739805	0.65621318	2.99E-14	-0.100135113	0.30946079	0.272262648	0.004957983	0.698103572	1.27E-16	-0.558255971	6.11E-10	0.241413635	0.013103151	-0.118157886	0.229954844
COX11.cytochrome.c.oxidase.assembly.homolog..yeast.	black	0.087822446	0.373002764	-0.066987334	0.497161688	0.309403045	0.001319626	0.196408033	0.044633074	-0.046013608	0.641142409	-0.323954697	0.000748402	-0.073130436	0.458458675	0.652504565	4.65E-14	-0.305533435	0.001527228	0.44743209	1.71E-06	0.032066291	0.74538395	0.573858625	1.56E-10	-0.295943756	0.002175317	0.483903369	1.70E-07	0.70957693	2.40E-17	-0.580669252	8.41E-11	0.639036506	2.21E-13	-0.130260816	0.185353967
F.box.protein.31	black	0.086087519	0.382555414	-0.034304071	0.728285845	0.298253595	0.001999816	0.21708895	0.026116779	-0.272943017	0.004846678	-0.266956747	0.005907084	-0.095787988	0.331039252	0.594463912	2.30E-11	-0.290495161	0.002645646	-0.067769968	0.492137479	0.167923873	0.086842977	0.594250792	2.35E-11	-0.087190971	0.376462739	-0.024084964	0.807324898	0.70006232	9.58E-17	-0.546418473	1.64E-09	0.092182322	0.349647169	0.026865032	0.785592438
xeroderma.pigmentosum..complementation.group.C	black	-0.085612035	0.385199039	-0.225722316	0.020599609	0.180344242	0.06562405	0.312151137	0.001188148	-0.020271451	0.837372805	-0.082063226	0.405275279	-0.096562006	0.327128593	0.479711968	2.25E-07	-0.274566137	0.004590091	0.092351228	0.348761153	0.074391078	0.450727503	0.553969739	8.78E-10	-0.229973745	0.018272657	0.470001403	4.23E-07	0.57002879	2.20E-10	-0.414880195	1.08E-05	0.389103795	4.09E-05	-0.201959127	0.038825353
ribosomal.protein.S27a	black	0.085363092	0.386587501	0.008821084	0.92883639	0.367308239	0.000116028	0.135539343	0.168014894	-0.117137327	0.23403301	-0.369388773	0.000105371	-0.013714353	0.889565048	0.671268501	4.64E-15	-0.220760661	0.02363308	0.404736792	1.85E-05	0.19827811	0.04260078	0.53695555	3.53E-09	-0.33051723	0.000574107	0.476801497	2.72E-07	0.681977044	1.15E-15	-0.511235848	2.51E-08	0.583066261	6.74E-11	0.089587104	0.363437221
CKLF.like.MARVEL.transmembrane.domain.containing.7	black	0.084601432	0.390854273	0.072585561	0.461822787	0.457805495	9.10E-07	0.065763032	0.505074912	-0.284533631	0.003263515	-0.514101558	2.03E-08	-0.042178071	0.669224034	0.761656607	3.99E-21	-0.24370207	0.012238117	0.117992152	0.230613706	0.210000658	0.031543781	0.611654845	4.17E-12	-0.170712846	0.08165701	0.281932502	0.00357154	0.830871578	5.66E-28	-0.623419014	1.22E-12	0.330804142	0.000567414	0.186214171	0.057176725
chromosome.19.open.reading.frame.66	black	0.082154852	0.404749305	-0.084858077	0.389413423	0.245424594	0.011620298	0.314809738	0.001072414	-0.088349396	0.370130412	-0.188877926	0.053648802	-0.135187137	0.169133076	0.540212459	2.72E-09	-0.273624683	0.004737401	0.003064326	0.975250242	0.427507329	5.40E-06	0.646091538	9.86E-14	-0.196640057	0.044376626	0.194580379	0.046696496	0.657352993	2.61E-14	-0.488413742	1.25E-07	0.241178728	0.013194891	0.111574443	0.257149485
fucokinase	black	0.082144096	0.404811032	-0.042019259	0.670396997	0.385090089	4.98E-05	0.272844962	0.004862581	-0.176594197	0.071532535	-0.281030286	0.003684317	-0.061923475	0.530309345	0.655971441	3.08E-14	-0.260072057	0.007377291	-0.025688329	0.794771975	0.057690431	0.558842383	0.708034788	3.01E-17	-0.168729202	0.085319299	0.165688311	0.091186274	0.822037279	6.14E-27	-0.578875938	9.91E-11	0.205453447	0.035504639	0.219289629	0.02460278
resistance.to.inhibitors.of.cholinesterase.8.homolog.A..C..elegans.	black	0.082090773	0.405117103	0.063217793	0.521732847	0.421044372	7.73E-06	0.073679965	0.455079588	-0.370388148	0.000100582	-0.4673129	5.02E-07	-0.047347659	0.631490107	0.764936416	2.14E-21	-0.26977005	0.005385468	0.089709572	0.362779031	0.193531744	0.047915702	0.594274228	2.34E-11	-0.0840652	0.393875046	0.188377827	0.054297129	0.816484684	2.57E-26	-0.607316471	6.48E-12	0.255280581	0.008582983	-0.009190317	0.92586591
MICAL.like.2	black	0.081987827	0.405708397	0.027060991	0.784066561	0.431589086	4.29E-06	0.263447389	0.006620338	-0.102633293	0.2974843	-0.217084337	0.026120035	0.029781147	0.762972355	0.619853024	1.78E-12	-0.14332662	0.144669032	-0.044175817	0.654537671	0.130715012	0.183812633	0.682527641	1.07E-15	-0.303925273	0.001621903	0.157943978	0.107575138	0.772054783	5.36E-22	-0.459215406	8.34E-07	0.159349842	0.104440492	0.147279691	0.13379811
small.nucleolar.RNA.host.gene.11..non.protein.coding.	black	0.0810266	0.411253905	-0.04478484	0.650086207	0.35797309	0.000177356	0.253132	0.009177805	-0.121069111	0.218596027	-0.264963422	0.006303352	-0.069069121	0.483857024	0.641738501	1.62E-13	-0.226246699	0.020299482	0.140199504	0.153730919	0.273259907	0.004795602	0.669825972	5.58E-15	-0.295994427	0.002171323	0.294779547	0.002268945	0.778787618	1.38E-22	-0.515688471	1.81E-08	0.35466121	0.000205531	0.076520862	0.437832889
myeloid.zinc.finger.1	black	0.078170058	0.427993288	-0.118215311	0.229726859	0.290671597	0.002629084	0.27381592	0.004707141	-0.206581447	0.034485035	-0.321016802	0.000841117	-0.185311397	0.058414667	0.604199369	8.86E-12	-0.384932207	5.02E-05	-0.095434793	0.332833598	0.038773076	0.694542857	0.691582373	3.15E-16	0.012388282	0.90018523	-0.018420556	0.852044159	0.820735897	8.63E-27	-0.692920516	2.62E-16	0.148524204	0.130507904	0.162170005	0.09836826
zinc.finger.protein.329	black	0.077599971	0.431380172	-0.030078365	0.760677669	0.38722477	4.49E-05	0.126459384	0.198624948	-0.223054903	0.02218599	-0.360648303	0.000157257	-0.003534215	0.971456563	0.700694504	8.75E-17	-0.211858091	0.030036849	0.217274733	0.025985971	0.056852214	0.56457833	0.54313297	2.15E-09	-0.214413809	0.028063394	0.445001191	1.97E-06	0.725596106	2.04E-18	-0.516985689	1.64E-08	0.41684251	9.72E-06	-0.032045428	0.745543954
KIAA0895.like	black	0.076195403	0.439789709	-0.023772753	0.809775039	0.26388332	0.006527774	0.318014159	0.000946617	-0.109773601	0.264956499	-0.16559605	0.091369152	-0.124795419	0.204644401	0.530578348	5.82E-09	-0.282393136	0.003515163	-0.126176076	0.199640713	0.025064375	0.799650953	0.676446513	2.39E-15	-0.165802952	0.09095944	0.168035125	0.086631209	0.698603554	1.18E-16	-0.508064864	3.16E-08	0.099950947	0.310355953	0.118410413	0.228953473
plexin.B2	black	-0.072169437	0.464401101	-0.204562422	0.03632785	0.330279127	0.000579716	0.333011189	0.000518277	-0.045261698	0.646609323	-0.065614573	0.506038899	0.003083237	0.975097556	0.563053169	4.05E-10	-0.158268763	0.106844526	-0.011161089	0.910029281	0.171285204	0.080623992	0.63164708	5.02E-13	-0.238170336	0.014420189	0.320468293	0.000859548	0.710307594	2.15E-17	-0.379897185	6.41E-05	0.258045511	0.007867649	-0.022952517	0.816220714
Fc.fragment.of.IgG..receptor..transporter..alpha	black	0.072135329	0.464612781	0.086102824	0.382470501	0.470895757	3.99E-07	-0.007303544	0.941054804	-0.288336457	0.002856026	-0.400580005	2.29E-05	0.101262264	0.304018808	0.58991405	3.55E-11	-0.058378246	0.554156571	-0.08151548	0.408427937	0.048375616	0.62409439	0.433128681	3.93E-06	-0.123463997	0.209554173	0.017547904	0.858979217	0.641207351	1.73E-13	-0.422142767	7.28E-06	0.044110228	0.655017796	0.442544142	2.28E-06
chromosome.1.open.reading.frame.93	black	-0.07119819	0.470449553	-0.254672899	0.008747671	0.272837778	0.004863748	0.332740219	0.000524092	-0.06194686	0.530153763	-0.074000666	0.453113983	-0.029491734	0.765208762	0.54680322	1.59E-09	-0.21982601	0.024245336	-0.036238045	0.713615243	-0.073862576	0.453959769	0.65015521	6.14E-14	-0.183187544	0.061413683	0.388659235	4.18E-05	0.680683409	1.37E-15	-0.428921019	4.99E-06	0.259893713	0.007419333	-0.071377234	0.469331341
metallothionein.2A	black	0.067698524	0.492595007	-0.028310833	0.77435387	0.437071123	3.14E-06	0.015047343	0.878909096	-0.346703516	0.000291001	-0.488054972	1.28E-07	-0.014686391	0.881792504	0.66722846	7.73E-15	-0.202142832	0.03864452	0.040928077	0.678477586	0.282295451	0.003527051	0.504835948	3.98E-08	-0.055388609	0.57466023	0.116472501	0.236716671	0.734385711	4.90E-19	-0.55067799	1.16E-09	0.214474474	0.028017921	0.214564974	0.027950201
growth.hormone.regulated.TBC.protein.1	black	-0.067152946	0.496096282	-0.053837939	0.585432544	0.203013765	0.037796775	0.300138474	0.001866203	-0.015036346	0.878996921	-0.040561185	0.681202815	-0.064099459	0.515931215	0.448320254	1.62E-06	-0.196066783	0.045012484	-0.033142906	0.73714189	-0.022634552	0.818722703	0.560143692	5.20E-10	-0.270958662	0.005177691	0.478596335	2.42E-07	0.549906417	1.23E-09	-0.320127809	0.000871174	0.244890199	0.011808986	-0.218329964	0.02525353
CCAAT.enhancer.binding.protein..C.EBP...delta	black	0.066357168	0.501226594	-0.077910494	0.429533463	0.305807983	0.001511576	0.103387977	0.293927144	-0.189100953	0.05336173	-0.38737491	4.46E-05	-0.110418094	0.262144208	0.606617217	6.95E-12	-0.288376553	0.002851985	0.155654006	0.112837673	0.268242364	0.005663395	0.519830289	1.33E-08	-0.093602518	0.342241217	0.2194717	0.024480947	0.700297815	9.26E-17	-0.567674607	2.70E-10	0.350642948	0.000245262	0.023120072	0.814903004
INO80.complex.subunit.E	black	0.064784248	0.511447954	-0.119551319	0.224467471	0.198837016	0.042008575	0.299348774	0.001921167	-0.098106741	0.319412711	-0.093582094	0.342347014	-0.098258193	0.318662583	0.38906802	4.10E-05	-0.267844824	0.005737777	-0.120713752	0.219960858	-0.048218773	0.625220426	0.543331383	2.11E-09	0.000335126	0.997292853	-0.118750352	0.227610319	0.578823545	9.96E-11	-0.462041306	6.99E-07	0.016808161	0.864866451	0.195384279	0.04577935
RAB.guanine.nucleotide.exchange.factor..GEF..1	black	0.063314224	0.521096692	-0.058505873	0.553289192	0.262393912	0.006848848	0.205667196	0.035309507	-0.100358309	0.30837818	-0.174640599	0.074776632	-0.028465079	0.773157576	0.483788484	1.71E-07	-0.154908824	0.114592603	0.097786665	0.321001758	0.238499407	0.014281512	0.486666014	1.41E-07	-0.218489553	0.025144305	0.282101293	0.003550788	0.545032994	1.84E-09	-0.370456365	0.000100262	0.243615684	0.012269843	0.121762223	0.215951264
centromere.protein.T	black	0.06295212	0.523487514	0.013527544	0.891060019	0.443868315	2.11E-06	0.259758684	0.007451305	-0.128496008	0.191432323	-0.21706764	0.02613182	0.048345316	0.624311858	0.641012408	1.76E-13	-0.146484081	0.135934412	-0.071170759	0.470621001	0.053537543	0.587529995	0.67788165	1.98E-15	-0.278124337	0.004069563	0.183558953	0.06088035	0.771508161	5.97E-22	-0.463571511	6.35E-07	0.148708637	0.130025614	0.119067457	0.226362381
zinc.finger.protein.750	black	-0.062774842	0.524660021	-0.111512132	0.257416958	0.273435155	0.004767561	0.231243304	0.017623321	-0.066337286	0.501355122	-0.078731197	0.424674513	-0.002842441	0.977041848	0.488056574	1.28E-07	-0.105493793	0.2841507	-0.010111501	0.91845952	0.213592132	0.028685499	0.517383362	1.59E-08	-0.260469998	0.007284239	0.502217631	4.80E-08	0.567010196	2.87E-10	-0.27761304	0.004140956	0.245270243	0.011674525	-0.133054477	0.176021543
ribosomal.protein.S6.kinase.like.1	black	0.060001244	0.543175426	-0.105828883	0.282615254	0.236979559	0.014931832	0.20212696	0.038660116	-0.218633358	0.025046229	-0.275788703	0.004404902	-0.148038121	0.131785555	0.553576663	9.08E-10	-0.338447507	0.000413438	-0.012413587	0.899982397	-0.039671657	0.687827103	0.54502002	1.84E-09	0.01929803	0.845082137	0.002714796	0.97807256	0.694234606	2.18E-16	-0.578683162	1.01E-10	0.162300456	0.098094251	-0.027564733	0.780147833
REC8.homolog..yeast.	black	0.059850163	0.544193105	-0.048284019	0.624751891	0.446438605	1.81E-06	0.186665796	0.056565545	-0.23941625	0.013901233	-0.333223367	0.000513765	0.032747895	0.740162504	0.714521656	1.14E-17	-0.18883087	0.053709532	0.062969193	0.523374661	0.348625344	0.000267785	0.632881318	4.38E-13	-0.13052461	0.184457629	0.130303933	0.185207245	0.778826702	1.37E-22	-0.513949912	2.05E-08	0.263309309	0.0066499	0.002175997	0.98242367
embryonal.Fyn.associated.substrate	black	-0.059192404	0.548634642	-0.1598693	0.103300515	0.114696616	0.243990137	0.302936481	0.001682726	0.144443293	0.141532759	-0.084439914	0.391762695	-0.187983894	0.054812347	0.344547622	0.000319247	-0.274007457	0.004677007	-0.004176042	0.966275775	-0.160893634	0.101081138	0.549511508	1.27E-09	-0.252411705	0.009385174	0.465756014	5.54E-07	0.543249974	2.13E-09	-0.405879826	1.74E-05	0.295091362	0.002243518	-0.02664079	0.787339544
eukaryotic.translation.initiation.factor.2.alpha.kinase.4	black	0.058412229	0.553925551	-0.058489961	0.553397295	0.229918735	0.018301254	0.291289166	0.002571847	0.120285421	0.221613941	-0.114850498	0.243353833	-0.069810558	0.479164904	0.479259046	2.31E-07	-0.224904387	0.021075354	0.283952895	0.003330139	-0.036595162	0.710917441	0.551057689	1.12E-09	-0.409042616	1.48E-05	0.522644814	1.07E-08	0.586295225	4.99E-11	-0.419163742	8.57E-06	0.517627146	1.56E-08	0.006130378	0.950510035
phosphatidylinositol.glycan.anchor.biosynthesis..class.V	black	-0.058357995	0.554294265	-0.177646279	0.069833127	0.240130954	0.013610935	0.277220636	0.004196505	-0.038361598	0.697626072	-0.123319633	0.210091539	-0.070933945	0.472102526	0.550399253	1.18E-09	-0.240621115	0.013414904	0.171532669	0.080180605	0.092841793	0.346195819	0.564860589	3.46E-10	-0.223884537	0.021681732	0.529288262	6.44E-09	0.643546741	1.32E-13	-0.403626438	1.96E-05	0.461191127	7.37E-07	-0.306977281	0.00144653
WD.repeat.domain.86	black	-0.054095825	0.583634651	-0.353491551	0.000216433	0.077030748	0.434777144	0.489413156	1.17E-07	0.025026248	0.799949332	0.011699696	0.905707027	-0.249285248	0.010333746	0.407543284	1.60E-05	-0.437384855	3.08E-06	-0.061189912	0.535201257	-0.128267064	0.192231319	0.689636241	4.11E-16	0.051340605	0.602972695	0.132963186	0.176320945	0.655812487	3.14E-14	-0.582883003	6.86E-11	0.253086156	0.009190882	-0.002711601	0.978098358
chromosome.4.open.reading.frame.48	black	0.052789789	0.592765844	-0.028225231	0.775018007	0.418234591	9.01E-06	0.108949269	0.268583288	-0.256096525	0.008366151	-0.316234893	0.001014695	0.062841697	0.524217694	0.64381513	1.28E-13	-0.158245283	0.106897215	0.128122841	0.192735884	0.187519045	0.055425473	0.507760598	3.23E-08	-0.177162998	0.070609662	0.134653717	0.170837033	0.690897482	3.46E-16	-0.472409202	3.62E-07	0.219523537	0.024446354	0.068276391	0.488900795
solute.carrier.family.46..member.3	black	0.051691013	0.600497575	-0.090448557	0.358823057	0.328728461	0.000617492	0.174833007	0.074451958	-0.203702961	0.037137027	-0.284731394	0.003241102	-0.041525313	0.674050257	0.6326681	4.49E-13	-0.240307274	0.013540134	0.191338882	0.050550548	0.182152381	0.06292029	0.555314307	7.84E-10	-0.17916594	0.067436245	0.324464126	0.000733311	0.691158018	3.34E-16	-0.506611918	3.51E-08	0.403642026	1.96E-05	0.004718814	0.961895643
chromosome.13.open.reading.frame.15	black	0.05087719	0.606252977	-0.129418389	0.188237674	0.271625694	0.005064243	0.180671536	0.065127761	-0.203210833	0.037607132	-0.29318761	0.002402858	-0.117147256	0.233993093	0.607649849	6.27E-12	-0.29960741	0.001903006	0.157105131	0.109480188	0.225422024	0.020773189	0.546149048	1.68E-09	-0.126860652	0.19719263	0.159696763	0.103678071	0.702718074	6.54E-17	-0.574225339	1.51E-10	0.308968047	0.00134161	0.233068897	0.016724566
tetraspanin.11	black	0.050088591	0.611853065	-0.046549743	0.637255986	0.26290895	0.006736273	0.099945802	0.310380983	-0.179054343	0.067609962	-0.275722355	0.004414778	-0.077176481	0.433906002	0.477222433	2.65E-07	-0.212494285	0.029534926	0.099065053	0.314685458	-0.001894632	0.984696058	0.401936379	2.14E-05	-0.052905627	0.591953356	0.119470116	0.224784697	0.573822433	1.57E-10	-0.447200711	1.73E-06	0.239586539	0.01383158	-0.040120234	0.684483575
chromosome.14.open.reading.frame.93	black	-0.047017648	0.63387217	-0.164488738	0.093586784	0.134137704	0.172497409	0.314782705	0.001073537	-0.065411673	0.507357926	-0.1404325	0.153041411	-0.185129005	0.058667419	0.432790075	4.01E-06	-0.330480028	0.00057498	-0.019697902	0.841913403	-0.044912543	0.64915436	0.580283477	8.71E-11	-0.028836457	0.770279449	0.285088321	0.003200999	0.586978949	4.68E-11	-0.475133138	3.03E-07	0.268059183	0.005697562	-0.021584291	0.826999774
polymerase..RNA..III..DNA.directed..polypeptide.B	black	-0.045937754	0.641693056	-0.153712183	0.117454923	0.206278532	0.03475639	0.308268685	0.001377654	-0.024214061	0.806312328	-0.18507071	0.058748392	-0.175937737	0.072609715	0.596991768	1.80E-11	-0.359653922	0.000164468	0.235647161	0.015522937	0.072010174	0.465389981	0.632785322	4.43E-13	-0.234606575	0.015998592	0.573426481	1.62E-10	0.688985103	4.50E-16	-0.548164035	1.42E-09	0.525609412	8.55E-09	-0.092115891	0.349996027
splicing.factor.3a..subunit.2..66kDa	black	0.045076953	0.64795545	-0.092255632	0.349262441	0.284378839	0.003281155	0.210106274	0.031456413	-0.200182332	0.040611204	-0.381107696	6.05E-05	-0.190355434	0.051770474	0.639587407	2.07E-13	-0.403215413	2.00E-05	0.090850883	0.35668058	0.037624617	0.703160582	0.658256258	2.34E-14	-0.075231162	0.445616146	0.190355845	0.05176996	0.800143311	1.33E-24	-0.697970915	1.29E-16	0.336731575	0.000444206	0.107354944	0.275692735
connector.enhancer.of.kinase.suppressor.of.Ras.1	black	-0.04403938	0.655536579	-0.148725755	0.129980921	0.203072606	0.037740068	0.30017977	0.001863369	-0.158785104	0.105690984	-0.218127474	0.025392698	-0.200031974	0.040765426	0.502238684	4.79E-08	-0.360412495	0.00015894	-0.179470757	0.066963599	0.040609076	0.680846852	0.626112777	9.16E-13	0.036269399	0.713378241	0.02748836	0.780741605	0.68115864	1.29E-15	-0.581898734	7.51E-11	0.087692992	0.373710483	0.012775244	0.897084243
hypothetical.LOC100134361	black	0.043855326	0.656885082	-0.242877354	0.012543937	0.226114136	0.020374996	0.369666301	0.00010402	0.033517093	0.734284195	-0.050781792	0.606929223	-0.078192174	0.427862207	0.546927225	1.58E-09	-0.280762744	0.003718367	0.099446945	0.312814314	-0.096153097	0.329190872	0.659588789	1.99E-14	-0.279206305	0.003922106	0.445740501	1.89E-06	0.670993186	4.81E-15	-0.483913235	1.70E-07	0.378644552	6.81E-05	-0.061976474	0.529956779
myotubularin.related.protein.11	black	0.043236878	0.661424277	-0.144466832	0.141467206	0.236260463	0.015248378	0.257359979	0.008039918	-0.059478757	0.546698873	-0.302378729	0.001717939	-0.19651736	0.044512085	0.617260269	2.34E-12	-0.390229582	3.87E-05	0.235578216	0.015554068	0.169833565	0.083264562	0.637372332	2.66E-13	-0.249923013	0.010133693	0.284670855	0.003247948	0.740164308	1.86E-19	-0.644325014	1.21E-13	0.466169392	5.39E-07	0.071752239	0.466993969
TLC.domain.containing.1	black	-0.042894	0.663946197	-0.163646375	0.09530212	0.294996224	0.002251249	0.289896011	0.002702591	-0.0975397	0.322231312	-0.171514735	0.080212672	-0.076410347	0.438496806	0.56882377	2.44E-10	-0.252188232	0.009450342	-0.054277754	0.582367825	0.079954646	0.417490198	0.64579332	1.02E-13	-0.120795632	0.219645846	0.231851654	0.017319299	0.729080029	1.17E-18	-0.481253796	2.03E-07	0.23481504	0.015902303	-0.024932424	0.80068373
UDP.GlcNAc.betaGal.beta.1.3.N.acetylglucosaminyltransferase.like.1	black	0.042890808	0.663969689	-0.158140241	0.107133176	0.225946604	0.020470775	0.318912689	0.000913845	-0.146181897	0.136752576	-0.198809324	0.042037754	-0.200869041	0.039913025	0.508495924	3.06E-08	-0.362900117	0.000141999	-0.155844776	0.112391775	0.227001882	0.019873867	0.668295365	6.77E-15	-0.033049471	0.737856019	-0.038679966	0.695240093	0.723115745	3.02E-18	-0.603629027	9.37E-12	0.095046852	0.334811583	0.233382372	0.016574297
flavin.containing.monooxygenase.4	black	0.040716839	0.680046138	-0.083014604	0.399833621	0.316116996	0.00101936	0.226314542	0.020260929	-0.127524316	0.194840077	-0.299285664	0.001925622	-0.080720387	0.41302977	0.648213605	7.71E-14	-0.292184119	0.002490893	0.240186382	0.013588643	0.145216484	0.13939153	0.620793405	1.62E-12	-0.213389687	0.028840557	0.400104951	2.35E-05	0.724578972	2.40E-18	-0.551196831	1.11E-09	0.486039437	1.47E-07	-0.112554871	0.252965928
transmembrane.protein.175	black	0.040450958	0.682022373	-0.081307083	0.409631181	0.159555908	0.103987097	0.176802756	0.071193027	-0.177193429	0.070560561	-0.166232374	0.090113733	-0.147516918	0.133166106	0.311343722	0.001225483	-0.249508989	0.010263173	-0.267689367	0.005767099	-0.050763333	0.607060111	0.444117716	2.08E-06	0.090268809	0.359782822	-0.273082181	0.004824188	0.509963024	2.75E-08	-0.453205095	1.21E-06	-0.14133791	0.150384021	0.217375848	0.025915011
iroquois.homeobox.3	black	0.038514743	0.696477972	-0.214859961	0.027730431	0.267336732	0.005834106	0.311884052	0.001200382	-0.185276821	0.058462513	-0.184761741	0.059179076	-0.12860839	0.191041001	0.592048998	2.90E-11	-0.333220976	0.000513816	-0.06581174	0.504758848	-0.034742042	0.724954697	0.660012973	1.89E-14	-0.041066032	0.677453946	0.220996733	0.023480546	0.756799413	9.84E-21	-0.582416301	7.16E-11	0.186851879	0.056315284	-0.02284535	0.817063783
WW.domain.binding.protein.1	black	0.037912922	0.700993629	-0.083405557	0.397610074	0.401846527	2.15E-05	0.295367612	0.002221207	-0.19679107	0.044210374	-0.216703805	0.026389745	0.008058229	0.934976603	0.662496237	1.39E-14	-0.216607989	0.026458029	-0.006231638	0.949693628	0.067800212	0.491943865	0.701539235	7.75E-17	-0.155635286	0.112881501	0.197703011	0.043217388	0.773109792	4.34E-22	-0.514705025	1.94E-08	0.23743767	0.014733159	0.075852953	0.441854021
thiosulfate.sulfurtransferase..rhodanese.	black	-0.037163441	0.706631798	-0.215559005	0.027215487	0.331441741	0.000552797	0.27659951	0.004285794	-0.080231331	0.415875299	-0.269287797	0.005471863	-0.108767461	0.269387682	0.666298232	8.69E-15	-0.321755425	0.000816869	0.050720027	0.607367234	0.043538606	0.659208153	0.703445606	5.89E-17	-0.175488916	0.073353683	0.347529805	0.000280801	0.81522462	3.53E-26	-0.615593659	2.78E-12	0.378392749	6.89E-05	0.039744928	0.687280556
coiled.coil.domain.containing.24	black	0.035822337	0.716760119	-0.246218777	0.011344753	0.215751677	0.027074994	0.359849819	0.000163023	-0.118943987	0.226847712	-0.192918636	0.04864067	-0.201794569	0.038987938	0.545677518	1.75E-09	-0.405131196	1.81E-05	-0.05699446	0.563602975	0.025800256	0.793897596	0.692896681	2.62E-16	-0.006021537	0.951387618	0.023937654	0.80848071	0.773156596	4.30E-22	-0.650832767	5.67E-14	0.199834533	0.040968686	0.147085178	0.13431802
epithelial.splicing.regulatory.protein.2	black	0.035269756	0.720947777	-0.016799291	0.864937095	0.315561074	0.001041622	0.273081204	0.004824346	-0.106719655	0.278560556	-0.308874393	0.001346387	-0.147642365	0.132832823	0.658842832	2.18E-14	-0.332301222	0.00053364	0.068627641	0.48666252	0.092535449	0.347796408	0.732036292	7.21E-19	-0.210088385	0.031471197	0.260976376	0.007167333	0.808451986	1.88E-25	-0.61995902	1.76E-12	0.343820908	0.000329324	0.040001077	0.685371138
tetratricopeptide.repeat.domain.27	black	0.033263468	0.736220757	-0.055278177	0.575424324	0.3805332	6.22E-05	0.213293788	0.028914256	-0.089818827	0.362192473	-0.196747095	0.044258734	0.047191744	0.632615059	0.653915991	3.93E-14	-0.1553631	0.113520267	0.257306404	0.008053521	0.123378589	0.209871969	0.571867525	1.87E-10	-0.350504772	0.000246747	0.517659813	1.56E-08	0.689315452	4.30E-16	-0.412002861	1.26E-05	0.472728339	3.54E-07	-0.177255094	0.070461146
methyltransferase.like.14	black	0.033154629	0.737052302	0.074206358	0.451855772	-0.192852617	0.048719272	-0.148588708	0.130339072	0.303306955	0.001659699	0.234121743	0.016224488	0.133762657	0.17371164	-0.402383265	2.09E-05	0.260606988	0.007252448	0.254899663	0.008685893	-0.062789054	0.524565979	-0.442993616	2.22E-06	-0.16490897	0.092740222	0.187586874	0.055335659	-0.521141877	1.20E-08	0.467033124	5.11E-07	0.099532655	0.312395358	-0.186147249	0.05726775
coenzyme.Q6.homolog..monooxygenase..S..cerevisiae.	black	-0.032781009	0.739909137	-0.015392201	0.876155734	0.448328065	1.62E-06	0.219915708	0.024185996	-0.095700864	0.331481295	-0.208699949	0.032636668	0.083911607	0.394742843	0.654775093	3.55E-14	-0.091091387	0.355403643	0.135192856	0.169114877	0.279960453	0.003822172	0.626956156	8.37E-13	-0.359399608	0.00016636	0.310157779	0.001282259	0.710550019	2.07E-17	-0.383097173	5.49E-05	0.328850811	0.000614431	0.008281013	0.933183004
basic.helix.loop.helix.domain.containing..class.B..9	black	0.031770072	0.747656758	-0.060452437	0.540141747	0.399932246	2.37E-05	0.175885181	0.072696516	-0.097399286	0.322931733	-0.379487468	6.54E-05	-0.031970753	0.746116748	0.736792446	3.28E-19	-0.269362817	0.005458343	0.345102776	0.000311741	0.063610896	0.519142031	0.630816496	5.50E-13	-0.258574771	0.007736886	0.485442087	1.53E-07	0.798542535	1.92E-24	-0.593224121	2.59E-11	0.581569605	7.74E-11	-0.065768091	0.50504208
mitogen.activated.protein.kinase.15	black	-0.031081899	0.752945234	-0.309532592	0.001313143	0.113541934	0.248801499	0.43368479	3.81E-06	-0.068425875	0.487947568	-0.075418589	0.444480237	-0.262393212	0.006849002	0.407854305	1.57E-05	-0.43451435	3.63E-06	-0.264355237	0.006428863	-0.163523781	0.095553819	0.703623104	5.74E-17	0.057074783	0.563052565	-0.024735952	0.802222151	0.688509405	4.80E-16	-0.623799126	1.17E-12	0.066497119	0.500322337	0.142190678	0.147912979
growth.arrest.specific.2	black	0.029571038	0.764595757	-0.266640746	0.00596839	0.151913326	0.121861361	0.390028339	3.91E-05	0.133672709	0.174003785	-0.220495379	0.023805498	-0.259788251	0.007444294	0.552800907	9.69E-10	-0.457823213	9.09E-07	0.357660255	0.000179855	0.055683618	0.572621353	0.704049985	5.39E-17	-0.213071522	0.029085686	0.479461354	2.28E-07	0.731795156	7.50E-19	-0.671456843	4.53E-15	0.699397079	1.05E-16	-0.010526934	0.915121655
hypothetical.LOC100505601	black	-0.029053594	0.768598108	-0.189468263	0.052891699	0.254752924	0.008725826	0.366168736	0.000122282	0.139569141	0.155608017	-0.007090864	0.942768346	-0.028719595	0.771184784	0.473155393	3.45E-07	-0.167605913	0.087450482	0.132698473	0.177191225	0.090704922	0.357456936	0.638724578	2.29E-13	-0.441863775	2.37E-06	0.484833606	1.60E-07	0.622092921	1.41E-12	-0.354329914	0.000208566	0.395017201	3.04E-05	0.066678629	0.499150834
dom.3.homolog.Z..C..elegans.	black	-0.029005795	0.768968136	-0.20082335	0.039959165	0.254144123	0.008893233	0.400771859	2.27E-05	-0.04398477	0.655936578	-0.200566093	0.040219786	-0.206373393	0.03467122	0.611326339	4.32E-12	-0.409439016	1.44E-05	-0.002793433	0.977437572	0.033645702	0.733302837	0.79127275	9.77E-24	-0.137857442	0.16079154	0.256024987	0.008384967	0.833074701	3.06E-28	-0.675002618	2.88E-15	0.309584815	0.001310537	0.104589956	0.288319951
TBC1.domain.containing.kinase	black	-0.028352877	0.774027732	-0.121958518	0.215206385	0.204038095	0.03681972	0.321485463	0.000825656	-0.006650076	0.946320559	-0.25791513	0.007900159	-0.237962309	0.014508459	0.581758585	7.61E-11	-0.398677816	2.53E-05	0.107464574	0.275199856	0.06819845	0.489398201	0.708944504	2.63E-17	-0.177869201	0.069477272	0.436118836	3.31E-06	0.746489612	6.25E-20	-0.63083355	5.49E-13	0.456950064	9.59E-07	0.032185067	0.744473226
hypothetical.LOC645212	black	0.028280243	0.774591181	-0.12925005	0.188817803	0.314183945	0.001098691	0.342970924	0.000341482	0.049736121	0.614363334	-0.162714336	0.097228879	-0.032080539	0.745274684	0.627685682	7.73E-13	-0.246778745	0.011153921	0.259499583	0.007512996	-0.001748949	0.985872696	0.68878319	4.62E-16	-0.398359148	2.57E-05	0.584237466	6.05E-11	0.707757219	3.14E-17	-0.48926767	1.18E-07	0.562591783	4.21E-10	-0.091663553	0.352377219
kaptin..actin.binding.protein.	black	0.027613484	0.77976888	-0.12095811	0.219021703	0.246078	0.011393175	0.217815248	0.025608567	-0.171471284	0.080290407	-0.270557134	0.005247068	-0.150911639	0.124369673	0.528368702	6.91E-09	-0.315562317	0.001041572	-0.065366388	0.507652557	0.01476148	0.881192541	0.598946276	1.49E-11	-0.146609256	0.135596595	0.14226147	0.147709229	0.685889039	6.84E-16	-0.56683771	2.91E-10	0.173008816	0.077576179	0.206739588	0.03434408
ral.guanine.nucleotide.dissociation.stimulator	black	0.02715639	0.783324015	-0.107639438	0.274414926	0.1811913	0.064345898	0.265163474	0.006262544	-0.08240403	0.403320964	-0.134909554	0.170018212	-0.145773358	0.137864644	0.427906897	5.28E-06	-0.281742007	0.003595091	-0.057718656	0.558649722	-0.107556629	0.274786451	0.56207532	4.40E-10	-0.074396216	0.450696139	0.084182452	0.39321334	0.632147888	4.75E-13	-0.475791302	2.91E-07	0.119602342	0.224268309	0.055138725	0.576389881
Rab.interacting.lysosomal.protein.like.1	black	-0.027120899	0.783600239	-0.153385734	0.118245298	0.166397186	0.089790813	0.353303301	0.000218237	0.043054066	0.662768414	-0.117383839	0.233043349	-0.179874966	0.066340985	0.460218837	7.83E-07	-0.299170988	0.001933741	-0.01873119	0.84957821	-0.083693614	0.395976455	0.665794377	9.25E-15	-0.271119783	0.005150082	0.438451344	2.90E-06	0.640197476	1.94E-13	-0.493614364	8.77E-08	0.31237123	0.001178152	0.026657963	0.787205706
hypothetical.LOC100507316	black	0.026818323	0.785956266	-0.117717608	0.231708049	0.298624176	0.001972883	0.212919987	0.029203055	-0.128105715	0.192795861	-0.33314838	0.000515355	-0.116590331	0.236239476	0.609071263	5.43E-12	-0.315247637	0.001054368	0.133052592	0.176027718	-0.046246317	0.639454311	0.591977763	2.92E-11	-0.06784658	0.491647103	0.27117782	0.00514017	0.740542642	1.74E-19	-0.598142877	1.61E-11	0.36656695	0.000120062	0.001504713	0.987845368
haloacid.dehalogenase.like.hydrolase.domain.containing.3	black	-0.026494401	0.788480654	0.04203662	0.670268735	0.437521825	3.06E-06	0.145436969	0.138785457	-0.176186338	0.072200258	-0.180227874	0.065801241	0.139223299	0.156645121	0.544951672	1.85E-09	0.01509552	0.878524364	-0.052429464	0.595296377	0.339839256	0.000389936	0.49578462	7.55E-08	-0.316298319	0.001012194	0.163790163	0.095007576	0.574369203	1.49E-10	-0.245500662	0.011593655	0.108705508	0.269662163	0.041711233	0.672674283
pleckstrin.and.Sec7.domain.containing.3	black	-0.025730825	0.794439962	0.018822347	0.848854846	-0.241817485	0.012946731	0.056232849	0.568834525	0.392534627	3.45E-05	0.436409189	3.26E-06	0.105941328	0.282101254	-0.366483816	0.000120522	0.212800877	0.029295591	0.185984355	0.057489805	-0.186584087	0.056675723	-0.305539044	0.001526907	-0.275399736	0.004463084	0.327727448	0.000643063	-0.474610512	3.14E-07	0.466483648	5.29E-07	0.117802601	0.231368878	-0.27736112	0.004176542
alkB..alkylation.repair.homolog.6..E..coli.	black	0.024487289	0.80417032	-0.123015825	0.211225615	0.318327103	0.000935083	0.233691636	0.016427193	-0.203627212	0.037209063	-0.258312081	0.007801546	-0.11185274	0.25595719	0.596364504	1.91E-11	-0.302612226	0.001703117	-0.110954446	0.259819344	0.115333679	0.241363346	0.661222612	1.63E-14	-0.049160244	0.618474284	0.097393738	0.322959429	0.75876166	6.85E-21	-0.57886357	9.92E-11	0.134550786	0.171167289	0.193712355	0.047703854
zinc.finger.protein.512B	black	0.024208338	0.80635721	-0.124441032	0.205943119	0.160141714	0.102706596	0.324686762	0.000726804	0.076958744	0.435207926	-0.086856537	0.378303043	-0.14632042	0.136377061	0.457753281	9.13E-07	-0.285071632	0.003202864	0.098302801	0.318441862	-0.116914672	0.234929409	0.596491176	1.89E-11	-0.281273105	0.003653655	0.457710824	9.15E-07	0.609514797	5.19E-12	-0.441777158	2.38E-06	0.366626982	0.00011973	-0.061125084	0.535634648
zinc.finger.protein.574	black	0.023358506	0.813028764	-0.146529614	0.135811455	0.27996375	0.00382174	0.17475698	0.074580112	-0.249613129	0.010230469	-0.314586157	0.001081735	-0.120452518	0.220968013	0.617892779	2.19E-12	-0.321444127	0.000827009	0.110027452	0.263846368	-0.032969533	0.738467169	0.564237543	3.65E-10	-0.074295271	0.451312494	0.194088631	0.047264991	0.733680019	5.50E-19	-0.599412515	1.42E-11	0.313690705	0.001119814	-0.07431296	0.451204456
chromosome.21.open.reading.frame.63	black	0.022849305	0.817032661	-0.136523102	0.16492065	0.311868632	0.001201092	0.299739142	0.001893816	-0.07408597	0.452591947	-0.262797906	0.006760405	-0.121079182	0.218557436	0.678536493	1.82E-15	-0.335193193	0.000473567	0.223405299	0.021971804	0.205180891	0.03575477	0.695565874	1.81E-16	-0.226237677	0.020304613	0.351697446	0.0002342	0.800758537	1.16E-24	-0.599827851	1.36E-11	0.451644112	1.33E-06	0.017375971	0.860346863
spondin.2..extracellular.matrix.protein	black	-0.022841464	0.817094356	-0.212389762	0.029616898	0.179068324	0.067588178	0.348531933	0.000268873	-0.002942183	0.976236467	-0.121061414	0.218625526	-0.189437984	0.052930317	0.504368681	4.12E-08	-0.357209453	0.000183515	0.02207953	0.823094397	-0.09757394	0.322060665	0.665317366	9.82E-15	-0.123795002	0.208325777	0.372721035	9.02E-05	0.700730296	8.70E-17	-0.532010736	5.21E-09	0.337718745	0.000426257	-0.097449833	0.322679483
zinc.finger.protein.383	black	-0.022604909	0.818956055	-0.145087336	0.139747466	0.175777426	0.072874745	0.271928384	0.005013496	-0.003630339	0.970680576	-0.194587022	0.046688856	-0.170232846	0.08253147	0.47627317	2.81E-07	-0.334204022	0.000493377	0.078536291	0.425825576	-0.163024161	0.096585017	0.590311003	3.42E-11	-0.125206084	0.203146798	0.329409055	0.000600642	0.625128864	1.02E-12	-0.529476333	6.35E-09	0.346449803	0.000294201	0.040501997	0.681642839
chromosome.2.open.reading.frame.81	black	0.022348173	0.820977712	-0.1632083	0.096203945	0.344142091	0.000324835	0.26641666	0.006012206	-0.236999823	0.014922995	-0.266164689	0.006061814	-0.076513695	0.437875926	0.619285635	1.89E-12	-0.300002199	0.001875585	-0.074933277	0.447424848	0.092468414	0.34814727	0.646470758	9.44E-14	0.036694213	0.710169804	-0.015435167	0.875812789	0.780888296	8.94E-23	-0.605774607	7.57E-12	0.131509478	0.181139108	0.078956232	0.423347749
chromosome.2.open.reading.frame.39	black	0.019627675	0.842469731	-0.141125867	0.15100324	0.280657851	0.003731794	0.300118437	0.00186758	-0.174107326	0.075682448	-0.16267336	0.097314286	-0.07364671	0.455283684	0.53989748	2.79E-09	-0.264149092	0.006471905	-0.052394071	0.5955452	0.094336257	0.338453984	0.6368615	2.82E-13	-0.052097662	0.597630882	0.122062532	0.214812428	0.681462799	1.24E-15	-0.493066448	9.11E-08	0.173084224	0.077444977	0.00394615	0.9681313
thioredoxin.reductase.3	black	-0.018434748	0.851931466	-0.137780507	0.161027503	0.263131547	0.006688128	0.205186871	0.035749266	-0.092359451	0.348718058	-0.203931255	0.036920628	-0.053513112	0.58770073	0.573435417	1.62E-10	-0.259186673	0.0075881	0.25128059	0.009719131	0.051727437	0.600240556	0.52222925	1.11E-08	-0.23957717	0.013835405	0.418682608	8.80E-06	0.626553624	8.74E-13	-0.469063277	4.49E-07	0.463328763	6.45E-07	-0.217839388	0.025591821
spectrin..alpha..non.erythrocytic.1..alpha.fodrin.	black	-0.017257444	0.861289932	-0.172484321	0.078493678	0.350697002	0.000244684	0.328566615	0.000621562	-0.172543854	0.078389101	-0.293033238	0.002416215	-0.140151688	0.153872709	0.756712778	9.99E-21	-0.388882799	4.14E-05	0.050482425	0.609053502	0.120359395	0.221327824	0.798740544	1.84E-24	-0.175665679	0.073059949	0.330292545	0.000579399	0.913799617	4.26E-42	-0.695486555	1.83E-16	0.371399651	9.59E-05	0.006387545	0.948436738
cathepsin.H	black	-0.015901619	0.872091224	-0.252604996	0.009329126	0.309987972	0.001290581	0.309593359	0.001310112	-0.156927706	0.109886474	-0.233517095	0.016510075	-0.127494296	0.194946053	0.661698609	1.54E-14	-0.349103912	0.000262277	0.006842358	0.944770868	0.089349046	0.364718747	0.70603266	4.04E-17	-0.102644594	0.297430822	0.252826939	0.009265133	0.835293229	1.63E-28	-0.629333498	6.47E-13	0.296009275	0.002170154	0.096722285	0.326322506
hypothetical.LOC100128822	black	-0.015647146	0.874121186	-0.105994649	0.281857738	0.207227799	0.033911983	0.255333601	0.008568744	0.017431238	0.859907199	-0.104266069	0.28982383	-0.057309552	0.561445293	0.491389059	1.02E-07	-0.224812522	0.021129371	0.292358328	0.002475404	0.003277228	0.973531291	0.499263191	5.92E-08	-0.294372086	0.002302563	0.571487614	1.93E-10	0.548230399	1.42E-09	-0.384572298	5.11E-05	0.493474813	8.86E-08	-0.125516487	0.202020056
dystrophia.myotonica.protein.kinase	black	0.015541275	0.874965973	-0.148757857	0.129897136	0.16526014	0.092037442	0.235944854	0.015389137	-0.188636072	0.053961541	-0.167959499	0.086775119	-0.178008192	0.06925614	0.369134239	0.000106624	-0.323872109	0.000750875	-0.266380684	0.006019266	-0.036298884	0.713155395	0.514125199	2.03E-08	0.123805069	0.208288499	-0.240212185	0.013578276	0.583801366	6.30E-11	-0.524395508	9.38E-09	-0.097352617	0.323164746	0.189092332	0.053372803
zinc.finger.protein.2	black	0.011528956	0.907076903	-0.048005593	0.626752301	0.271220421	0.005132904	0.184671394	0.059305501	0.001053222	0.991492213	-0.238326723	0.01435414	-0.038821153	0.694182938	0.551573759	1.07E-09	-0.21635459	0.026639342	0.3599443	0.000162331	0.048232942	0.625118664	0.516982304	1.64E-08	-0.320125013	0.00087127	0.507606525	3.26E-08	0.578792288	9.99E-11	-0.433474582	3.86E-06	0.566312726	3.05E-10	-0.012354627	0.900455004
spermatogenesis.associated.20	black	-0.011473459	0.907522223	-0.121802018	0.215800104	0.338961843	0.000404605	0.215116504	0.027540498	-0.191592335	0.050240025	-0.351934793	0.000231775	-0.113004553	0.251062819	0.645504018	1.06E-13	-0.316836743	0.000991183	-0.048152478	0.625696637	0.024696427	0.802531726	0.658831703	2.18E-14	-0.070176517	0.476858013	0.164173657	0.094225515	0.795808543	3.57E-24	-0.628215581	7.30E-13	0.231928976	0.017280983	0.116217711	0.237750826
docking.protein.7	black	-0.011145673	0.910153028	-0.061396946	0.53381834	0.289810547	0.002710803	0.088240787	0.370721319	-0.229291815	0.018629886	-0.42226935	7.23E-06	-0.119481232	0.224741255	0.596080056	1.97E-11	-0.3039882	0.001618101	0.114539377	0.244641512	0.092418702	0.348407605	0.500406122	5.46E-08	0.001562535	0.987378338	0.185250696	0.058498686	0.68817464	5.02E-16	-0.582177441	7.32E-11	0.309786421	0.001300523	-0.042254467	0.668660072
FIG4.homolog..SAC1.lipid.phosphatase.domain.containing..S..cerevisiae.	black	-0.008182585	0.933975393	-0.033828671	0.731907414	0.377925735	7.05E-05	0.202874197	0.037931569	-0.149403376	0.128221112	-0.265145806	0.006266139	-0.024635417	0.803009652	0.611742073	4.14E-12	-0.184977792	0.058877643	0.106253169	0.28067906	0.187201143	0.055848013	0.607566642	6.32E-12	-0.280835571	0.00370907	0.293263405	0.002396324	0.717579878	7.15E-18	-0.489439072	1.17E-07	0.282709305	0.00347693	0.403716472	1.95E-05
hypothetical.LOC100506714	black	-0.007407668	0.94021599	0.010792756	0.912986624	0.241607295	0.013027938	0.238734614	0.014183103	0.005631707	0.95453127	-0.152043815	0.121537495	-0.040056445	0.684958663	0.458901428	8.50E-07	-0.161358235	0.100086929	0.173380584	0.076931072	0.384579709	5.11E-05	0.510745785	2.60E-08	-0.273514977	0.004754838	0.136460643	0.165115839	0.503544934	4.37E-08	-0.355594107	0.000197202	0.302572046	0.001705659	0.092391789	0.348548597
RAB24..member.RAS.oncogene.family	black	-0.007232539	0.941626854	0.049731783	0.61439426	0.303785989	0.001630348	0.164620717	0.093320255	-0.151172267	0.123713252	-0.225006254	0.021015593	-0.071968509	0.465648873	0.488388327	1.26E-07	-0.167010001	0.088598149	-0.103953714	0.291279084	0.281767508	0.00359193	0.556519086	7.08E-10	-0.185077504	0.05873895	0.051624471	0.600967248	0.6247493	1.06E-12	-0.420863342	7.81E-06	0.052866639	0.592226759	0.348044444	0.000274616
nucleoporin.214kDa	black	-0.007213582	0.941779587	-0.079800887	0.418389202	0.311105669	0.001236693	0.202565632	0.03823101	-0.164092159	0.094391289	-0.380684878	6.17E-05	-0.179360399	0.067134408	0.617066083	2.39E-12	-0.356629362	0.000188325	-0.002954451	0.976137412	0.126333517	0.199075766	0.641868827	1.60E-13	-0.046143535	0.640199682	0.094383572	0.338210674	0.787464053	2.23E-23	-0.668853	6.31E-15	0.244932689	0.011793886	0.308917092	0.001344207
UBX.domain.protein.7	black	0.006768595	0.945365339	0.115663042	0.240013005	-0.144343323	0.141811418	-0.133659042	0.174048203	0.236182955	0.015282842	0.202121796	0.038665192	0.168417585	0.08590633	-0.280361754	0.003769929	0.246150968	0.011368055	0.388460844	4.22E-05	0.018878305	0.848410856	-0.408324616	1.53E-05	-0.144590476	0.14112325	0.201218829	0.03956127	-0.467149004	5.07E-07	0.43794845	2.98E-06	0.206874739	0.034224001	-0.375667556	7.85E-05
chromosome.10.open.reading.frame.92	black	0.004918676	0.960283041	-0.327975313	0.000636642	0.057067551	0.56310211	0.432310788	4.12E-06	-0.057804775	0.55806209	-0.077755636	0.430453852	-0.320537898	0.000857189	0.370401064	0.000100521	-0.492471012	9.49E-08	-0.242977001	0.012506635	-0.150453265	0.125530634	0.669227511	6.02E-15	0.172593511	0.078301957	-0.053987228	0.584391441	0.660998693	1.67E-14	-0.654078228	3.86E-14	0.065192383	0.508785494	0.187172608	0.05588607
hypothetical.protein.LOC643008	black	0.003880947	0.968657604	-0.236456193	0.015161646	0.22450154	0.021313114	0.44212825	2.34E-06	0.005514671	0.955475207	-0.073918403	0.453617732	-0.157491107	0.108600385	0.518433098	1.47E-08	-0.348198468	0.000272789	-0.056842157	0.564647322	-0.072382584	0.463079455	0.738292923	2.55E-19	-0.084569363	0.391034535	0.130999811	0.18285094	0.755770563	1.19E-20	-0.580552205	8.50E-11	0.222503249	0.022526825	0.161238149	0.100343164
PRP8.pre.mRNA.processing.factor.8.homolog..S..cerevisiae.	black	0.003377391	0.972722625	-0.087600591	0.374216134	0.436074683	3.32E-06	0.233390277	0.016570522	-0.177769824	0.069635727	-0.26985507	0.005370364	0.017152883	0.862122044	0.746842287	5.87E-20	-0.195567736	0.045572159	0.099441421	0.312841327	0.142930521	0.145794031	0.685427649	7.28E-16	-0.270580056	0.005243086	0.424863047	6.26E-06	0.818860631	1.40E-26	-0.502496633	4.71E-08	0.387493761	4.43E-05	-0.048948494	0.61998885
BCL2.adenovirus.E1B.19kDa.interacting.protein.3	black	0.002116331	0.982905535	-0.200729953	0.04005362	0.26069204	0.007232771	0.265277076	0.006239476	-0.101451521	0.303111236	-0.218949347	0.024831868	-0.099187471	0.31408486	0.613677715	3.39E-12	-0.337660464	0.000427298	0.24980631	0.010170044	-0.06809451	0.490061941	0.600617355	1.26E-11	-0.219960325	0.024156526	0.522622591	1.07E-08	0.69056605	3.62E-16	-0.561868822	4.48E-10	0.52250097	1.08E-08	-0.113339634	0.249651135
phosphoribosylformylglycinamidine.synthase	black	0.002076054	0.983230824	-0.066244652	0.501954203	0.24146401	0.01308355	0.289356589	0.002754801	0.021041188	0.831287449	-0.24695323	0.011095036	-0.168332846	0.086066519	0.632722121	4.46E-13	-0.365660869	0.000125169	0.331350509	0.000554867	0.039004237	0.692812932	0.672434327	4.00E-15	-0.312492749	0.001172666	0.480376129	2.15E-07	0.762052266	3.70E-21	-0.595043953	2.17E-11	0.561340224	4.69E-10	0.005363994	0.956690564
BCS1.like..S..cerevisiae.	black	-0.002070652	0.983274453	-0.221068076	0.023434614	0.200300319	0.040490525	0.430429843	4.58E-06	0.015056305	0.878837522	-0.170116572	0.08274442	-0.250049599	0.010094392	0.598292847	1.59E-11	-0.447888454	1.66E-06	0.044023576	0.655652328	0.02359301	0.811186447	0.818957402	1.37E-26	-0.165430873	0.091697289	0.324704231	0.000726295	0.828679571	1.04E-27	-0.685114788	7.59E-16	0.394551275	3.12E-05	0.125496585	0.202092164
adaptor.related.protein.complex.1..gamma.2.subunit	black	0.000697443	0.994366091	0.051026436	0.605195683	0.388294662	4.26E-05	0.227968211	0.019340465	-0.065001842	0.510027598	-0.167262979	0.088109487	0.059569457	0.546086428	0.527659433	7.30E-09	-0.054804441	0.578707512	-0.086214232	0.381852761	0.166630456	0.089335328	0.573292631	1.64E-10	-0.254679631	0.008745832	0.139147928	0.156871826	0.617875485	2.19E-12	-0.319485585	0.000893495	0.108052368	0.272567353	0.107210893	0.276341264
leucine.rich.repeat.containing.46	black	0.000307808	0.997513523	-0.275671582	0.00442235	0.244174454	0.012065897	0.390502114	3.82E-05	-0.147316443	0.133700049	-0.158789136	0.105682016	-0.163305982	0.096002275	0.564097528	3.70E-10	-0.392265118	3.50E-05	-0.065193773	0.508776444	-0.004785834	0.961354866	0.710820355	1.99E-17	0.043010221	0.66309095	0.089297296	0.364997696	0.780846991	9.02E-23	-0.637287577	2.69E-13	0.20430612	0.036567592	0.052660751	0.593671508
CDC42.effector.protein..Rho.GTPase.binding..5	blue	0.536422381	3.68E-09	0.627087767	8.25E-13	0.774260238	3.45E-22	-0.406499995	1.69E-05	-0.591401839	3.08E-11	-0.696615895	1.56E-16	0.445541988	1.91E-06	0.781727538	7.51E-23	0.257253239	0.008067039	0.27586503	0.004393565	0.311800421	0.001204236	0.165087684	0.09238204	-0.318208669	0.000939433	-0.010962589	0.911622884	0.577944977	1.08E-10	-0.23490072	0.015862874	0.068015103	0.490569342	0.116433323	0.236875484
zinc.finger.protein.467	blue	0.504117116	4.19E-08	0.564258177	3.65E-10	0.578856232	9.93E-11	-0.328636919	0.000619791	-0.53947038	2.89E-09	-0.598193787	1.60E-11	0.278953612	0.00395611	0.610920825	4.50E-12	0.125227147	0.203070198	0.121851117	0.215613711	0.138588044	0.158563555	0.164261124	0.09404786	-0.088246665	0.370689322	-0.189043911	0.053435031	0.481525958	1.99E-07	-0.265108121	0.006273812	-0.035937238	0.715890404	0.075578959	0.443509598
phytanoyl.CoA.2.hydroxylase	blue	0.503218089	4.47E-08	0.602056012	1.10E-11	0.683201481	9.81E-16	-0.3605357	0.000158059	-0.535870281	3.84E-09	-0.588597049	4.02E-11	0.429912261	4.72E-06	0.704648233	4.94E-17	0.231209302	0.017640448	0.31495763	0.001066288	0.100167348	0.309304283	0.13217374	0.178925666	-0.315065082	0.001061857	0.11496817	0.242868033	0.499806434	5.69E-08	-0.179852815	0.066374982	0.108355362	0.271217009	-0.027225275	0.782787957
INO80.complex.subunit.C	blue	0.498522708	6.23E-08	0.480436881	2.14E-07	0.508319568	3.10E-08	-0.306350589	0.001481069	-0.339273791	0.000399333	-0.470232844	4.16E-07	0.360426324	0.000158841	0.522852581	1.05E-08	0.209135948	0.032266824	0.449484958	1.51E-06	0.124931734	0.204146416	0.024487526	0.804168461	-0.248553454	0.010567554	0.01390692	0.888024401	0.311945045	0.001197578	-0.109260565	0.267209762	0.2309603	0.017766316	-0.148415871	0.13079183
chromosome.5.open.reading.frame.32	blue	0.490383273	1.10E-07	0.465898655	5.49E-07	0.72513568	2.19E-18	-0.404898693	1.83E-05	-0.648006212	7.89E-14	-0.652130515	4.86E-14	0.471108819	3.94E-07	0.781979116	7.13E-23	0.219267823	0.024617406	0.428322334	5.16E-06	0.160258798	0.102452153	0.086924914	0.377926341	-0.229310677	0.018619925	0.004319138	0.965120895	0.53412609	4.41E-09	-0.225861723	0.020519451	0.174765262	0.074566143	-0.241091223	0.013229208
eukaryotic.translation.initiation.factor.4E.family.member.2	blue	0.488279375	1.26E-07	0.655312193	3.33E-14	0.840331462	3.77E-29	-0.527911052	7.16E-09	-0.720337877	4.67E-18	-0.780550351	9.59E-23	0.519632323	1.35E-08	0.818830234	1.41E-26	0.338008891	0.00042111	0.266157429	0.006063249	0.376941477	7.39E-05	0.085441298	0.386150987	-0.276618582	0.004283027	-0.099919956	0.310506751	0.554473918	8.42E-10	-0.175675394	0.073043833	0.022035483	0.823441571	0.055362915	0.574837967
excision.repair.cross.complementing.rodent.repair.deficiency..complementation.group.1..includes.overlapping.antisense.sequence.	blue	0.488029728	1.29E-07	0.552392255	1.00E-09	0.779688638	1.15E-22	-0.353745259	0.000214024	-0.613716804	3.38E-12	-0.627726495	7.70E-13	0.496380392	7.24E-08	0.777455225	1.81E-22	0.285691752	0.003134212	0.218351487	0.025238775	0.276141854	0.004352665	0.16935938	0.084141923	-0.236944599	0.014947088	-0.088958839	0.366825332	0.568595211	2.49E-10	-0.186512873	0.056771891	0.021945905	0.824147715	0.015350757	0.876486546
ubiquitin.carboxyl.terminal.esterase.L3..ubiquitin.thiolesterase.	blue	0.477751315	2.56E-07	0.650920981	5.61E-14	0.779148272	1.28E-22	-0.488476232	1.25E-07	-0.558388571	6.04E-10	-0.693057312	2.57E-16	0.524058506	9.62E-09	0.784076728	4.59E-23	0.338794015	0.000407468	0.531385308	5.47E-09	0.341237201	0.000367574	0.032206269	0.744310695	-0.412241541	1.24E-05	0.12917945	0.189061489	0.487691679	1.32E-07	-0.11932641	0.22534687	0.245238122	0.011685837	-0.150607175	0.125139889
PDZ.domain.containing.11	blue	0.470892396	3.99E-07	0.511925361	2.38E-08	0.830556654	6.18E-28	-0.386180323	4.73E-05	-0.627344411	8.02E-13	-0.612365648	3.88E-12	0.565794363	3.19E-10	0.816524355	2.54E-26	0.329022749	0.000610154	0.291582756	0.002545032	0.231797233	0.017346309	0.164552857	0.093457223	-0.33724112	0.000434857	0.121206674	0.218069302	0.567792135	2.68E-10	-0.148469712	0.130650661	0.118064596	0.23032555	-0.098224111	0.318831289
ATPase..H..transporting..lysosomal.13kDa..V1.subunit.G1	blue	0.469398192	4.39E-07	0.3874974	4.43E-05	0.522070631	1.12E-08	-0.307198447	0.001434517	-0.376527566	7.53E-05	-0.456552767	9.83E-07	0.359226148	0.000167663	0.553207404	9.36E-10	0.187578763	0.055346393	0.44340086	2.17E-06	0.233432503	0.016550374	0.064468945	0.513509725	-0.36331384	0.00013935	0.229489809	0.018525552	0.348984678	0.000263639	-0.120549361	0.220594267	0.254635793	0.008757817	-0.096683227	0.326518824
Tax1..human.T.cell.leukemia.virus.type.I..binding.protein.3	blue	0.466934831	5.14E-07	0.606975334	6.71E-12	0.704391819	5.13E-17	-0.476351858	2.80E-07	-0.597010285	1.80E-11	-0.716122248	8.94E-18	0.386686047	4.61E-05	0.735531915	4.05E-19	0.222673537	0.022421139	0.260308449	0.007321889	0.242733693	0.012597886	0.100336431	0.308484186	-0.356276784	0.000191306	0.088306256	0.370365054	0.52619231	8.18E-09	-0.216654092	0.026425155	0.074036206	0.452896446	0.027366237	0.781691329
small.VCP.p97.interacting.protein	blue	0.465700877	5.56E-07	0.524493122	9.31E-09	0.773396192	4.10E-22	-0.363813442	0.000136212	-0.548564415	1.38E-09	-0.607624045	6.28E-12	0.484826329	1.60E-07	0.804432321	4.90E-25	0.270289192	0.005293823	0.432322019	4.12E-06	0.252236532	0.009436224	0.17136342	0.080483639	-0.46208754	6.97E-07	0.246007006	0.011417663	0.567195945	2.82E-10	-0.183407772	0.061096983	0.24151516	0.013063674	-0.10116085	0.304505864
solute.carrier.family.41..member.1	blue	-0.461219252	7.36E-07	-0.4934784	8.86E-08	-0.491397845	1.02E-07	0.355994931	0.00019372	0.486370372	1.44E-07	0.689356719	4.27E-16	-0.176529205	0.071638602	-0.551685107	1.06E-09	-0.035754585	0.717273118	-0.283691445	0.00336053	-0.380320942	6.28E-05	-0.092191937	0.349596695	0.073326868	0.457249214	0.261804138	0.006979801	-0.418028436	9.11E-06	0.345818454	0.000302306	-0.070640798	0.473939981	-0.311883754	0.001200396
NADH.dehydrogenase..ubiquinone..1.beta.subcomplex..2..8kDa	blue	0.451450679	1.34E-06	0.435040767	3.52E-06	0.805770822	3.57E-25	-0.308737996	0.001353371	-0.631910264	4.88E-13	-0.680883892	1.33E-15	0.42624087	5.80E-06	0.878183522	9.14E-35	0.189105355	0.053356077	0.204974709	0.03594497	0.290182513	0.002675225	0.298155058	0.002007033	-0.306429403	0.001476684	0.046520407	0.63746839	0.692825602	2.65E-16	-0.329742562	0.000592541	0.102280401	0.29915732	0.059021438	0.549791974
epithelial.cell.transforming.sequence.2.oncogene	blue	0.451367413	1.35E-06	0.633110015	4.27E-13	0.597956867	1.64E-11	-0.440137294	2.62E-06	-0.466025261	5.44E-07	-0.503809391	4.29E-08	0.454645427	1.10E-06	0.579017619	9.78E-11	0.331525827	0.000550895	0.523070389	1.04E-08	0.326024209	0.000688811	-0.064980509	0.510166756	-0.400488625	2.30E-05	0.177476694	0.070104826	0.294925431	0.002257017	0.025407993	0.796963081	0.231845468	0.017322367	-0.243213637	0.012418441
PL.5283.protein	blue	0.447569055	1.69E-06	0.40296481	2.03E-05	0.605098466	8.10E-12	-0.315977816	0.001024893	-0.36597137	0.000123396	-0.579046539	9.76E-11	0.371107513	9.73E-05	0.69019995	3.81E-16	0.149362559	0.128326596	0.661554429	1.56E-14	0.133949922	0.173104577	0.10682504	0.278083451	-0.410957668	1.33E-05	0.321957496	0.000810347	0.474010355	3.26E-07	-0.24127247	0.013158215	0.473735603	3.32E-07	-0.07040651	0.475411285
NADH.dehydrogenase..ubiquinone..1.alpha.subcomplex..6..14kDa	blue	0.445799564	1.88E-06	0.438535481	2.88E-06	0.75065903	2.99E-20	-0.30152034	0.001773439	-0.548775267	1.35E-09	-0.610037748	4.92E-12	0.413277562	1.18E-05	0.792586936	7.32E-24	0.21316795	0.029011208	0.225781839	0.02056535	0.323123264	0.000773643	0.250761112	0.00987597	-0.341966117	0.000356388	0.134552785	0.171160871	0.61745165	2.29E-12	-0.257687309	0.007957252	0.119476351	0.224760328	0.144071262	0.14257187
phospholipase.A1.member.A	blue	-0.445168812	1.95E-06	-0.562544532	4.23E-10	-0.533845714	4.51E-09	0.38755846	4.42E-05	0.474859764	3.09E-07	0.594557656	2.28E-11	-0.304803345	0.00156957	-0.545818859	1.73E-09	-0.169140812	0.084548801	-0.280450623	0.003758447	-0.089592332	0.363409112	-0.052784591	0.592802314	0.198714767	0.042137517	-0.024079354	0.80736891	-0.365876961	0.000123933	0.17928479	0.067251638	-0.066389188	0.501019629	-0.0448939	0.649290364
hypothetical.LOC388789	blue	0.441958137	2.36E-06	0.431990897	4.19E-06	0.821144972	7.76E-27	-0.293023247	0.002417082	-0.582379678	7.18E-11	-0.645963309	1.00E-13	0.46704684	5.10E-07	0.894345386	9.15E-38	0.223979986	0.021624352	0.347734604	0.000278324	0.312439068	0.001175087	0.288052872	0.002884753	-0.342935384	0.000342	0.111778859	0.256273345	0.709701398	2.35E-17	-0.284577141	0.003258572	0.21523248	0.027454997	-0.075564075	0.443599637
aspartyl.aminopeptidase	blue	0.441120044	2.48E-06	0.567068889	2.85E-10	0.74969988	3.55E-20	-0.37769259	7.13E-05	-0.632422917	4.61E-13	-0.718046261	6.65E-18	0.369648076	0.000104108	0.817388378	2.04E-26	0.181434912	0.063982076	0.193106601	0.048417453	0.327539117	0.000647981	0.241268747	0.01315967	-0.268713718	0.005576313	0.027041882	0.784215321	0.642160268	1.55E-13	-0.295886257	0.002179858	0.076353931	0.438835942	0.049055719	0.619221709
anaphase.promoting.complex.subunit.13	blue	0.437417054	3.07E-06	0.431550329	4.30E-06	0.646661382	9.23E-14	-0.266815076	0.0059345	-0.500769513	5.32E-08	-0.548230649	1.42E-09	0.362771583	0.000142832	0.751139362	2.74E-20	0.146751882	0.135212457	0.392378977	3.48E-05	0.108616742	0.27005576	0.217263988	0.025993521	-0.343254174	0.000337385	0.251606345	0.009621899	0.574592323	1.46E-10	-0.254389416	0.008825445	0.24243612	0.012710276	-0.087494213	0.374798791
triosephosphate.isomerase.1	blue	0.435842793	3.37E-06	0.498816299	6.11E-08	0.715966715	9.15E-18	-0.396047231	2.89E-05	-0.63666448	2.88E-13	-0.731638776	7.70E-19	0.358698255	0.000171685	0.781031389	8.68E-23	0.170296672	0.082414763	0.207420959	0.033742294	0.335688433	0.000463926	0.180730503	0.065038674	-0.213680879	0.028617748	0.039149682	0.69172529	0.589710435	3.62E-11	-0.294293121	0.00230913	0.070544243	0.47454604	0.06322221	0.5217037
SAM.pointed.domain.containing.ets.transcription.factor	blue	0.434933823	3.55E-06	0.543902898	2.02E-09	0.702866931	6.40E-17	-0.413352572	1.17E-05	-0.641813784	1.61E-13	-0.659914342	1.91E-14	0.403684517	1.95E-05	0.690148754	3.83E-16	0.24355712	0.012291391	0.071694821	0.467351434	0.366324662	0.000121408	0.120974858	0.218957441	-0.163674946	0.095243537	-0.204630701	0.036264206	0.519315971	1.38E-08	-0.194769268	0.046479641	-0.11387702	0.247398569	0.023324612	0.813295125
presenilin.enhancer.2.homolog..C..elegans.	blue	0.434682082	3.60E-06	0.394411631	3.14E-05	0.589971041	3.53E-11	-0.442981138	2.22E-06	-0.520721814	1.24E-08	-0.63310346	4.28E-13	0.379349686	6.58E-05	0.607218161	6.55E-12	0.197757229	0.043158941	0.482526826	1.86E-07	0.329206991	0.0006056	-0.046418166	0.638208878	-0.102152955	0.299763047	-0.136098857	0.166249816	0.398312585	2.57E-05	-0.180465689	0.065439539	0.243085284	0.012466211	-0.133373734	0.174977429
coiled.coil.helix.coiled.coil.helix.domain.containing.10	blue	0.434018918	3.74E-06	0.365369097	0.000126856	0.694888803	1.99E-16	-0.265005429	0.006294763	-0.518882377	1.42E-08	-0.674609483	3.03E-15	0.302649871	0.001700738	0.815266997	3.50E-26	0.075546971	0.44370311	0.258212332	0.007826224	0.135603184	0.167812801	0.318083845	0.000944037	-0.312554179	0.001169901	0.087020284	0.377401305	0.704699609	4.91E-17	-0.412539326	1.23E-05	0.189924031	0.052313218	0.139268305	0.156509867
coiled.coil.domain.containing.56	blue	0.433890611	3.76E-06	0.447935842	1.66E-06	0.831672446	4.53E-28	-0.345976699	0.000300255	-0.621369447	1.52E-12	-0.623916342	1.16E-12	0.541673776	2.42E-09	0.852258963	9.51E-31	0.283542981	0.003377898	0.28238313	0.003516379	0.216132199	0.026799338	0.193530106	0.047917628	-0.279796591	0.00384369	0.03939206	0.689914167	0.607724378	6.22E-12	-0.208823227	0.032531734	0.105307478	0.285006835	-0.115243167	0.241735351
NADH.dehydrogenase..ubiquinone..1.alpha.subcomplex..7..14.5kDa	blue	0.432116189	4.17E-06	0.430749377	4.50E-06	0.834283008	2.17E-28	-0.302938212	0.001682618	-0.618270693	2.11E-12	-0.635951881	3.12E-13	0.487574991	1.33E-07	0.899511496	7.92E-39	0.228477899	0.019064122	0.315156977	0.001058081	0.221989391	0.022848333	0.285980613	0.003102687	-0.344642719	0.00031795	0.052743472	0.593090847	0.711104975	1.91E-17	-0.292970713	0.002421645	0.1521169	0.121356393	-0.060425315	0.540323871
tumor.suppressing.subtransferable.candidate.1	blue	0.430779914	4.49E-06	0.473714879	3.33E-07	0.7031208	6.17E-17	-0.339567493	0.000394426	-0.585373706	5.44E-11	-0.653524096	4.12E-14	0.377280737	7.27E-05	0.784837705	3.91E-23	0.173130687	0.077364227	0.327258779	0.000655365	0.411493511	1.30E-05	0.19528991	0.045886233	-0.306923998	0.001449438	0.053899857	0.585000644	0.587907232	4.29E-11	-0.269236119	0.005481194	0.166105438	0.09036307	-0.077819197	0.430075946
COX16.cytochrome.c.oxidase.assembly.homolog..S..cerevisiae.	blue	0.430086328	4.67E-06	0.412793099	1.21E-05	0.61989687	1.78E-12	-0.286814392	0.003013282	-0.421830596	7.40E-06	-0.445908337	1.87E-06	0.458160622	8.90E-07	0.633882361	3.92E-13	0.264429763	0.006413365	0.476489161	2.78E-07	0.178171893	0.068996428	0.085851584	0.383865804	-0.400409028	2.31E-05	0.284635033	0.003252005	0.396185733	2.87E-05	-0.091688016	0.352248182	0.285721669	0.003130934	-0.07940152	0.420729477
mitochondrial.ribosomal.protein.S24	blue	0.429854846	4.73E-06	0.462677835	6.72E-07	0.82547332	2.47E-27	-0.384265256	5.19E-05	-0.69066564	3.57E-16	-0.618465827	2.06E-12	0.554942753	8.09E-10	0.828863527	9.85E-28	0.303644695	0.001638956	0.236106786	0.015316776	0.116884289	0.235051915	0.156505034	0.110859077	-0.26198116	0.006940264	0.063507166	0.519825043	0.597786491	1.67E-11	-0.168645297	0.085477046	0.04855037	0.622840787	-0.169110643	0.084605086
potassium.channel.tetramerisation.domain.containing.14	blue	0.428164122	5.21E-06	0.478338366	2.46E-07	0.61386682	3.33E-12	-0.350168341	0.000250397	-0.480875184	2.08E-07	-0.584962438	5.65E-11	0.363418558	0.000138687	0.694124634	2.21E-16	0.200108326	0.040687051	0.457591964	9.22E-07	0.363904284	0.000135648	0.107466216	0.275192479	-0.311656233	0.001210908	0.13703665	0.163322263	0.469087877	4.48E-07	-0.188074331	0.054693712	0.260449759	0.007288947	-0.160079619	0.10284174
chromosome.14.open.reading.frame.2	blue	0.426967282	5.57E-06	0.485427916	1.53E-07	0.839339688	5.05E-29	-0.316770381	0.000993751	-0.602921871	1.01E-11	-0.609386066	5.26E-12	0.515156605	1.88E-08	0.83975949	4.46E-29	0.283517582	0.003380878	0.215325141	0.027386848	0.211097263	0.030646569	0.252445997	0.009375209	-0.287690928	0.002921796	0.082711176	0.401564434	0.658806694	2.19E-14	-0.218813536	0.024923807	0.068822791	0.485421326	-0.005496796	0.955619383
chromosome.14.open.reading.frame.129	blue	0.425820927	5.94E-06	0.411285058	1.31E-05	0.582678882	6.99E-11	-0.309272913	0.001326168	-0.453911333	1.15E-06	-0.590858925	3.24E-11	0.30879395	0.001350502	0.698239687	1.24E-16	0.106742181	0.278458527	0.591393507	3.08E-11	0.322085793	0.000806231	0.125750116	0.201174965	-0.337832333	0.000424236	0.203940349	0.036912031	0.495116684	7.91E-08	-0.274885127	0.004541114	0.367601691	0.000114467	-0.101828212	0.301310124
acetoacetyl.CoA.synthetase	blue	0.425534144	6.03E-06	0.390557753	3.81E-05	0.417397767	9.43E-06	-0.142904349	0.145868595	-0.323200297	0.000771272	-0.393547141	3.28E-05	0.174233341	0.075467608	0.555618264	7.64E-10	0.044486152	0.652267847	0.303067369	0.001674558	0.118872744	0.227128087	0.222135513	0.022756511	-0.323497324	0.000762192	0.262238797	0.006883077	0.445607392	1.90E-06	-0.221542451	0.023131157	0.228543658	0.019028718	-0.12520664	0.203144773
stratifin	blue	0.424390098	6.43E-06	0.587490028	4.46E-11	0.567084497	2.85E-10	-0.447800118	1.67E-06	-0.532326061	5.08E-09	-0.648297136	7.63E-14	0.312202545	0.001185806	0.588039756	4.24E-11	0.169079015	0.084664125	0.164561146	0.093440483	0.046738591	0.63588937	0.04294813	0.663547809	-0.212117344	0.029831447	0.043814719	0.657182741	0.405278141	1.80E-05	-0.187805125	0.055047477	0.003882652	0.968643842	-0.10657381	0.279221744
protein.kinase..cAMP.dependent..catalytic..inhibitor.gamma	blue	0.419887694	8.24E-06	0.291976287	0.002509485	0.698228807	1.24E-16	-0.225793331	0.020558742	-0.558992115	5.74E-10	-0.51075394	2.60E-08	0.424974395	6.22E-06	0.721156836	4.11E-18	0.18920676	0.053225982	0.179686883	0.066630107	0.198437536	0.04243115	0.216476534	0.026551957	-0.149644432	0.127599501	-0.109348279	0.266823601	0.565258408	3.34E-10	-0.24105847	0.013242073	0.066227796	0.502063251	-0.074673266	0.449006937
phosphoribosyl.pyrophosphate.synthetase.2	blue	0.419685401	8.33E-06	0.413455789	1.17E-05	0.602221405	1.08E-11	-0.333764707	0.000502416	-0.395589466	2.96E-05	-0.659908456	1.91E-14	0.300214146	0.001861012	0.704822176	4.82E-17	0.117441713	0.23281143	0.66871833	6.41E-15	0.447279957	1.72E-06	0.12504089	0.203748276	-0.289895489	0.002702641	0.174732296	0.074621758	0.508905929	2.97E-08	-0.276236802	0.004338715	0.497627118	6.64E-08	-0.131238837	0.182046651
jumping.translocation.breakpoint	blue	0.414946642	1.08E-05	0.495629977	7.63E-08	0.77711508	1.94E-22	-0.250035353	0.010098809	-0.539729738	2.83E-09	-0.609964152	4.96E-12	0.404376186	1.88E-05	0.868554575	3.57E-33	0.182127037	0.062957551	0.293538556	0.002372739	0.235842224	0.015435151	0.331511959	0.000551209	-0.317002115	0.00098481	0.117351157	0.233174386	0.717726097	6.99E-18	-0.303840542	0.001627036	0.166239341	0.090100064	-0.011301875	0.90889923
translocase.of.inner.mitochondrial.membrane.13.homolog..yeast.	blue	0.4115576	1.29E-05	0.400062546	2.35E-05	0.758616533	7.03E-21	-0.291288587	0.0025719	-0.578428178	1.03E-10	-0.695370781	1.86E-16	0.345723278	0.000303545	0.893957162	1.09E-37	0.092370115	0.34866217	0.274342146	0.004624764	0.190186726	0.051982168	0.331751597	0.000545819	-0.307355233	0.001426055	0.132877309	0.176602932	0.748234237	4.60E-20	-0.406006637	1.73E-05	0.203668533	0.037169753	0.02776272	0.778609147
malate.dehydrogenase.2..NAD..mitochondrial.	blue	0.405440143	1.78E-05	0.50589867	3.69E-08	0.799325794	1.61E-24	-0.377148819	7.31E-05	-0.569985207	2.20E-10	-0.572613893	1.74E-10	0.533048815	4.80E-09	0.80670305	2.86E-25	0.347940105	0.000275859	0.361347854	0.000152362	0.420734014	7.86E-06	0.155755388	0.112600535	-0.41347692	1.17E-05	0.176925748	0.070993421	0.553024462	9.51E-10	-0.097950957	0.320185479	0.172786495	0.077964028	-0.150317741	0.125875474
polymerase..RNA..II..DNA.directed..polypeptide.J..13.3kDa	blue	0.403502349	1.97E-05	0.397230168	2.72E-05	0.73955195	2.06E-19	-0.320000021	0.000875574	-0.576015765	1.29E-10	-0.561926796	4.46E-10	0.472885698	3.51E-07	0.733168574	5.99E-19	0.259856672	0.007428091	0.186335643	0.057011809	0.140250799	0.153578921	0.181193462	0.064342662	-0.298832737	0.00195787	-0.057217396	0.562075947	0.567194447	2.82E-10	-0.201661145	0.039120181	0.030292441	0.759026158	0.010642066	0.91419686
chromosome.9.open.reading.frame.116	blue	0.403485534	1.97E-05	0.42454024	6.37E-06	0.833428892	2.77E-28	-0.310842972	0.001249171	-0.623087378	1.27E-12	-0.492713899	9.34E-08	0.616603096	2.51E-12	0.795519421	3.81E-24	0.370830275	9.85E-05	0.252379925	0.009394418	0.24679334	0.011148985	0.144268546	0.142020124	-0.27462417	0.004581146	-0.009970962	0.919589033	0.541663348	2.42E-09	-0.08250645	0.402734735	0.039870724	0.686342582	-0.224065572	0.021573013
chromosome.11.open.reading.frame.10	blue	0.400172725	2.34E-05	0.453815275	1.16E-06	0.804240069	5.13E-25	-0.288290259	0.002860688	-0.608733019	5.62E-12	-0.610547262	4.67E-12	0.459964939	7.96E-07	0.871212566	1.34E-33	0.223851363	0.021701704	0.22344102	0.021950069	0.26997136	0.005349764	0.290603406	0.002635474	-0.360179478	0.000160619	0.095329091	0.333371799	0.680400627	1.42E-15	-0.260428103	0.007293987	0.114651964	0.24417499	-0.101957199	0.300695003
low.density.lipoprotein.receptor.related.protein.4	blue	-0.399953818	2.37E-05	-0.353772471	0.000213767	-0.49112164	1.04E-07	0.405858097	1.74E-05	0.646159433	9.78E-14	0.646376333	9.54E-14	-0.22133693	0.023262214	-0.505141692	3.90E-08	-0.083385278	0.397725226	-0.132850428	0.176691265	-0.540295641	2.70E-09	0.010244837	0.917388053	-0.08635612	0.381066883	0.414344171	1.11E-05	-0.357097252	0.000184436	0.260764869	0.00721596	0.078675892	0.425000948	-0.231020849	0.017735638
mitochondrial.ribosomal.protein.63	blue	0.3992535	2.45E-05	0.465399316	5.66E-07	0.85492298	4.00E-31	-0.332710154	0.000524741	-0.680573924	1.39E-15	-0.613491448	3.46E-12	0.531373948	5.47E-09	0.874599589	3.70E-34	0.283731767	0.003355827	0.167144568	0.088337946	0.238340604	0.01434829	0.25311173	0.009183585	-0.310429119	0.001269062	0.033397236	0.735199159	0.673044747	3.70E-15	-0.219408955	0.024522875	0.023245779	0.813914734	-0.056165926	0.569295309
GDP.mannose.pyrophosphorylase.A	blue	0.396620779	2.81E-05	0.497743703	6.58E-08	0.685407123	7.30E-16	-0.309929171	0.001293475	-0.580765544	8.33E-11	-0.542161992	2.32E-09	0.40619904	1.71E-05	0.650432521	5.94E-14	0.265246287	0.006245721	0.028645841	0.771756312	0.195496908	0.045652058	0.183779724	0.060565125	-0.211374227	0.030423411	-0.249988513	0.010113341	0.536238805	3.73E-09	-0.168695343	0.085382929	-0.163707212	0.095177409	0.116611442	0.236154051
F.box.protein.16	blue	0.396329775	2.85E-05	0.49235208	9.57E-08	0.675848643	2.58E-15	-0.299981792	0.001876994	-0.464155539	6.12E-07	-0.507593616	3.27E-08	0.46886918	4.54E-07	0.662188207	1.45E-14	0.300130324	0.001866763	0.404643538	1.86E-05	0.267791452	0.005747829	0.092993675	0.345403983	-0.343558119	0.00033304	0.020775358	0.833387925	0.434891	3.55E-06	-0.107913539	0.273187578	0.174324375	0.075312709	-0.049365806	0.617005501
small.nuclear.ribonucleoprotein.25kDa..U11.U12.	blue	0.395318248	3.00E-05	0.503931696	4.25E-08	0.779628408	1.16E-22	-0.404979822	1.83E-05	-0.631907094	4.88E-13	-0.671897631	4.29E-15	0.495870635	7.50E-08	0.76586644	1.79E-21	0.287640121	0.00292703	0.188567321	0.054050716	0.244805493	0.011839139	0.133156158	0.175688503	-0.189901354	0.052341877	-0.026233523	0.790515318	0.53260914	4.97E-09	-0.188156561	0.054586026	0.027927764	0.777327129	0.008431187	0.931974168
processing.of.precursor.7..ribonuclease.P.MRP.subunit..S..cerevisiae.	blue	0.391677895	3.60E-05	0.374539912	8.28E-05	0.760431865	5.02E-21	-0.248366013	0.010628182	-0.554737658	8.23E-10	-0.647752859	8.13E-14	0.354713892	0.000205052	0.897907351	1.72E-38	0.109784113	0.264910467	0.298763419	0.001962848	0.209975453	0.03156466	0.351779335	0.000233361	-0.334504889	0.000487272	0.146449548	0.136027721	0.767364797	1.34E-21	-0.393050337	3.36E-05	0.213127086	0.02904275	0.01724677	0.861374878
ring.finger.protein.7	blue	0.391061977	3.71E-05	0.413012378	1.19E-05	0.765910869	1.78E-21	-0.216641861	0.026433873	-0.492589587	9.42E-08	-0.627359643	8.01E-13	0.363262675	0.000139675	0.913634846	4.68E-42	0.119553649	0.224458373	0.345182361	0.000310679	0.275161643	0.004499036	0.388833536	4.15E-05	-0.421667121	7.47E-06	0.279191084	0.003924146	0.747529316	5.20E-20	-0.368639346	0.0001091	0.304004457	0.00161712	-0.020529396	0.835332462
PYD.and.CARD.domain.containing	blue	0.390636386	3.79E-05	0.379638011	6.49E-05	0.629158593	6.59E-13	-0.258948445	0.007645723	-0.505877171	3.70E-08	-0.546775368	1.60E-09	0.305094842	0.001552539	0.659671257	1.97E-14	0.16105816	0.100728184	0.084021613	0.394121196	0.414766969	1.09E-05	0.220597348	0.023739097	-0.240009963	0.013659704	-0.137845536	0.160828036	0.552351653	1.01E-09	-0.266397954	0.006015876	-0.030155794	0.760080207	0.405550704	1.77E-05
RUN.and.SH3.domain.containing.1	blue	0.389162036	4.08E-05	0.467936099	4.82E-07	0.609887277	5.00E-12	-0.291139027	0.002585658	-0.556855833	6.88E-10	-0.673722713	3.39E-15	0.220497932	0.023803834	0.76051288	4.94E-21	0.03969416	0.68765923	0.188432186	0.054226347	0.191116353	0.050824488	0.273696646	0.004725994	-0.236889557	0.014971136	0.011232347	0.909457294	0.644805662	1.14E-13	-0.392795017	3.40E-05	0.096924399	0.325307838	-0.01995183	0.839902487
non.metastatic.cells.1..protein..NM23A..expressed.in	blue	0.387924423	4.34E-05	0.485800571	1.50E-07	0.80171477	9.26E-25	-0.401656161	2.17E-05	-0.610779838	4.56E-12	-0.681821101	1.18E-15	0.465219554	5.73E-07	0.818286673	1.62E-26	0.260470125	0.00728421	0.210907859	0.030799973	0.311969495	0.001196456	0.18355563	0.060885106	-0.282831109	0.0034623	0.048584788	0.622594015	0.617460147	2.29E-12	-0.221177862	0.023364083	0.067968072	0.490869992	-0.01606359	0.870799593
DEAQ.box.RNA.dependent.ATPase.1	blue	0.385854462	4.80E-05	0.500595292	5.39E-08	0.501669825	4.99E-08	-0.166819664	0.088967229	-0.378707047	6.79E-05	-0.406040182	1.73E-05	0.269478845	0.005437491	0.551083042	1.12E-09	0.137808476	0.160941691	0.224986848	0.021026967	0.161903652	0.0989296	0.215272246	0.027425733	-0.261430248	0.007063962	0.009857079	0.920504427	0.44335611	2.17E-06	-0.16934066	0.08417671	0.066476686	0.50045431	-0.116574138	0.236305017
chromosome.11.open.reading.frame.83	blue	0.384921709	5.03E-05	0.282202804	0.00353836	0.687456835	5.53E-16	-0.187819631	0.055028367	-0.536215424	3.74E-09	-0.626536882	8.75E-13	0.283908629	0.003335267	0.814902347	3.83E-26	0.035461281	0.719495387	0.188029862	0.05475202	0.195651367	0.045477967	0.377256649	7.28E-05	-0.190422153	0.051686952	0.003838232	0.969002395	0.749594559	3.61E-20	-0.444911797	1.98E-06	0.158917205	0.105397431	-0.000139964	0.998869367
translocase.of.outer.mitochondrial.membrane.6.homolog..yeast.	blue	0.384540187	5.12E-05	0.368530457	0.000109652	0.771873032	5.55E-22	-0.232097577	0.017197691	-0.575823762	1.31E-10	-0.651994786	4.94E-14	0.383238428	5.46E-05	0.859801057	7.83E-32	0.137594623	0.161598682	0.20354511	0.037287274	0.231984129	0.017253699	0.359910586	0.000162578	-0.232308941	0.017093764	0.030396238	0.758225801	0.724442265	2.45E-18	-0.377176614	7.30E-05	0.13558775	0.167861641	0.128303384	0.192104404
chemokine.like.factor	blue	0.384386218	5.16E-05	0.356861513	0.000186386	0.607358928	6.45E-12	-0.333318056	0.000511763	-0.493975002	8.56E-08	-0.671419568	4.56E-15	0.27786189	0.00410607	0.68041879	1.42E-15	0.103302507	0.294328584	0.423436514	6.78E-06	0.568050132	2.62E-10	0.151031185	0.124068252	-0.243657582	0.012254446	-0.020077731	0.83890583	0.507938005	3.19E-08	-0.324760063	0.000724673	0.267227903	0.005854925	0.373275394	8.79E-05
histidine.triad.nucleotide.binding.protein.2	blue	0.383874271	5.29E-05	0.378057135	7.00E-05	0.79629905	3.20E-24	-0.256890763	0.008159739	-0.553042809	9.49E-10	-0.494921724	8.01E-08	0.523876144	9.76E-09	0.795780671	3.59E-24	0.283373175	0.003397862	0.167034716	0.088550315	0.139861393	0.154735626	0.256503888	0.008259715	-0.330751427	0.000568639	0.118979126	0.226709518	0.628826951	6.83E-13	-0.168118185	0.086473372	0.057889481	0.55748439	-0.106344687	0.280262593
stimulated.by.retinoic.acid.13.homolog..mouse.	blue	0.383562913	5.37E-05	0.424417061	6.42E-06	0.737008146	3.17E-19	-0.216558705	0.026493211	-0.511149279	2.52E-08	-0.686198888	6.56E-16	0.294391803	0.002300926	0.869640385	2.39E-33	0.056672063	0.565814744	0.279200029	0.003922947	0.20805661	0.033188921	0.399724326	2.40E-05	-0.30224665	0.001726375	0.065921392	0.504047694	0.77032332	7.54E-22	-0.452859115	1.23E-06	0.218441926	0.025176859	0.111720357	0.256523881
chromosome.9.open.reading.frame.5	blue	-0.38326232	5.45E-05	-0.403879114	1.93E-05	-0.437481644	3.06E-06	0.300487287	0.001842382	0.58857584	4.03E-11	0.709562164	2.40E-17	-0.050149497	0.611419747	-0.580579096	8.48E-11	0.094721455	0.336476414	-0.090846863	0.35670195	-0.3322275	0.000535259	-0.194168542	0.04717222	-0.087842632	0.372892486	0.369428429	0.000105177	-0.508885911	2.97E-08	0.472466869	3.61E-07	0.04782566	0.628046511	-0.230801727	0.017846876
chromosome.11.open.reading.frame.51	blue	0.382669658	5.61E-05	0.377486242	7.20E-05	0.715798375	9.39E-18	-0.294750997	0.002271286	-0.591781424	2.97E-11	-0.747831351	4.93E-20	0.30544555	0.00153227	0.847253184	4.63E-30	0.063999312	0.51658855	0.292492531	0.002463531	0.253768148	0.008998023	0.294749646	0.002271397	-0.209219118	0.032196677	-0.001599173	0.987082412	0.690807903	3.50E-16	-0.438487668	2.89E-06	0.216136874	0.026795966	0.096757056	0.326147803
keratin.10	blue	0.382107255	5.76E-05	0.361859484	0.000148871	0.677269844	2.14E-15	-0.200640334	0.040144429	-0.549509961	1.27E-09	-0.630250644	5.85E-13	0.255851377	0.008430784	0.846506035	5.83E-30	0.021374176	0.828657984	0.298257736	0.001999513	0.203831929	0.037014649	0.366629235	0.000119718	-0.285728866	0.003130146	0.171115896	0.080928472	0.744870388	8.28E-20	-0.435985022	3.34E-06	0.22732329	0.019695066	0.023019104	0.815696985
osteoclast.stimulating.factor.1	blue	0.380340387	6.28E-05	0.481337951	2.02E-07	0.552874461	9.63E-10	-0.334563329	0.000486094	-0.374635708	8.24E-05	-0.506110799	3.63E-08	0.318679895	0.000922235	0.549839374	1.24E-09	0.243377129	0.012357825	0.255968711	0.008399794	0.482139676	1.91E-07	0.105558873	0.283852059	-0.477194222	2.65E-07	0.078769307	0.424449654	0.385129724	4.97E-05	-0.105177894	0.285603296	0.119578575	0.224361064	0.21315368	0.029022219
chromosome.3.open.reading.frame.14	blue	0.37950703	6.53E-05	0.536591386	3.63E-09	0.664200995	1.13E-14	-0.391411391	3.65E-05	-0.564204941	3.66E-10	-0.639088933	2.19E-13	0.36726494	0.00011626	0.691462627	3.20E-16	0.222284223	0.022663387	0.263115154	0.006691663	0.411634032	1.29E-05	0.125617612	0.201653951	-0.257914332	0.007900359	0.118318861	0.22931616	0.487285545	1.35E-07	-0.176667095	0.071413718	0.089450737	0.364170979	0.051404632	0.602520101
LSM.domain.containing.1	blue	0.379369195	6.58E-05	0.423910363	6.60E-06	0.803222842	6.51E-25	-0.278229292	0.004055045	-0.581888325	7.52E-11	-0.582609077	7.03E-11	0.492830166	9.26E-08	0.811405445	9.13E-26	0.261702112	0.007002678	0.153415921	0.118172041	0.106814989	0.27812893	0.25986712	0.00742562	-0.299688404	0.001897351	0.027408549	0.781362241	0.655010171	3.45E-14	-0.232144145	0.017174747	0.055148029	0.576325443	-0.069838048	0.478991409
slit.homolog.2..Drosophila.	blue	-0.377410451	7.22E-05	-0.522331539	1.10E-08	-0.576513784	1.23E-10	0.422831529	7.01E-06	0.524867436	9.05E-09	0.651330946	5.35E-14	-0.300811538	0.001820486	-0.568567165	2.50E-10	-0.194744208	0.046508363	-0.292786172	0.002437733	-0.480712613	2.10E-07	-0.028632576	0.771859121	0.229877702	0.018322609	0.075689983	0.442838326	-0.369948468	0.000102663	0.179918013	0.066274957	-0.083822246	0.395248257	-0.147169737	0.134091813
glycogenin.1	blue	0.375758776	7.81E-05	0.345981504	0.000300193	0.581419041	7.85E-11	-0.208951003	0.032423273	-0.450489084	1.42E-06	-0.639244131	2.16E-13	0.173757078	0.076282164	0.798028688	2.16E-24	-0.021056773	0.831164336	0.445712185	1.89E-06	0.47222834	3.66E-07	0.350624243	0.000245463	-0.334298156	0.000491459	0.231687478	0.017400895	0.666752455	8.21E-15	-0.430278583	4.62E-06	0.381207405	6.02E-05	0.109184355	0.267545579
solute.carrier.family.9..sodium.hydrogen.exchanger...member.1	blue	0.375399562	7.95E-05	0.354457948	0.000207388	0.572590876	1.75E-10	-0.279914279	0.003828224	-0.47438208	3.18E-07	-0.703110804	6.18E-17	0.177519359	0.07003639	0.743848307	9.89E-20	0.003193155	0.974210076	0.304023312	0.001615983	0.323393942	0.000765342	0.2606126	0.007251148	-0.209950576	0.031585281	0.128368114	0.191878365	0.614529247	3.11E-12	-0.419314919	8.50E-06	0.279479601	0.003885624	0.131044873	0.182699115
selenoprotein.M	blue	0.373971969	8.50E-05	0.410364019	1.38E-05	0.67322367	3.62E-15	-0.248277563	0.010656897	-0.466532295	5.27E-07	-0.457801427	9.10E-07	0.423529138	6.74E-06	0.675625105	2.65E-15	0.259155878	0.007595527	0.145921085	0.137461731	0.131871677	0.179929724	0.201369218	0.039410834	-0.408206678	1.54E-05	0.050731494	0.607285905	0.533765699	4.54E-09	-0.156457563	0.11096873	0.026114892	0.791441022	0.001984819	0.983967668
NudC.domain.containing.2	blue	0.373777392	8.58E-05	0.408869817	1.49E-05	0.649915633	6.31E-14	-0.277575785	0.004146201	-0.367480334	0.00011511	-0.550542257	1.17E-09	0.390537106	3.81E-05	0.762979479	3.11E-21	0.164735709	0.093088522	0.5940608	2.39E-11	0.129544619	0.18780351	0.186338445	0.057008009	-0.469808607	4.28E-07	0.362195426	0.00014662	0.54751375	1.50E-09	-0.242034473	0.012863361	0.468419431	4.67E-07	-0.219483674	0.024472953
tetratricopeptide.repeat.domain.1	blue	0.373540165	8.68E-05	0.324553129	0.000730703	0.700026086	9.63E-17	-0.185260054	0.058485726	-0.530403327	5.90E-09	-0.653839317	3.97E-14	0.280356692	0.003770584	0.892879263	1.79E-37	0.028363917	0.773942107	0.319295565	0.000900198	0.235265758	0.015695834	0.404121838	1.91E-05	-0.303536603	0.001645569	0.189487876	0.052866698	0.76191864	3.80E-21	-0.444081254	2.08E-06	0.307865413	0.001398835	-0.041151754	0.676818172
glutaredoxin.2	blue	0.3727546	9.00E-05	0.353023099	0.000220948	0.597146684	1.77E-11	-0.27045781	0.005264357	-0.546434727	1.64E-09	-0.688539026	4.78E-16	0.179294736	0.067236207	0.77457892	3.24E-22	-0.019827979	0.840883168	0.308658865	0.001357438	0.403735722	1.95E-05	0.276729893	0.004266911	-0.164859468	0.092839628	-0.003216014	0.974025518	0.653266994	4.25E-14	-0.459897652	7.99E-07	0.209706306	0.031788356	0.190683954	0.051360288
RAB20..member.RAS.oncogene.family	blue	0.371889187	9.38E-05	0.270114981	0.005324421	0.447039802	1.75E-06	-0.149742992	0.12734601	-0.484652107	1.62E-07	-0.570780326	2.05E-10	0.065148215	0.509073279	0.63432394	3.74E-13	-0.089728639	0.362676623	0.220817827	0.023596065	0.301749169	0.001758487	0.283067016	0.003434123	-0.090142433	0.360458559	-0.053013588	0.591196571	0.578682088	1.01E-10	-0.460499796	7.70E-07	0.15092289	0.124341282	0.279796995	0.003843637
ribosomal.protein.L22.like.1	blue	0.371466538	9.56E-05	0.377003328	7.36E-05	0.657485894	2.56E-14	-0.160004926	0.103004486	-0.452728308	1.24E-06	-0.551793154	1.05E-09	0.28181144	0.003586491	0.835306761	1.62E-28	0.063774028	0.518068801	0.331378135	0.00055424	0.273510713	0.004755517	0.378840536	6.75E-05	-0.389668347	3.98E-05	0.321735026	0.00081753	0.705857506	4.14E-17	-0.359449323	0.000165989	0.269468902	0.005439275	-0.02139787	0.828470954
hypothetical.protein.LOC390940	blue	0.370368497	0.000100674	0.365220885	0.000127721	0.674282037	3.16E-15	-0.224960885	0.021042191	-0.530636257	5.80E-09	-0.602114934	1.09E-11	0.314650101	0.001079062	0.80737807	2.43E-25	0.075457257	0.444246091	0.313401493	0.001132371	0.313870765	0.00111206	0.30870385	0.001355124	-0.252968156	0.009224617	0.093623126	0.342134481	0.66438353	1.10E-14	-0.349957213	0.000252713	0.238047387	0.014472302	-0.100464145	0.307865685
coiled.coil.domain.containing.51	blue	0.370225885	0.000101345	0.277804916	0.004114034	0.636087926	3.07E-13	-0.209379684	0.032061617	-0.388625043	4.19E-05	-0.512922679	2.21E-08	0.323048472	0.000775952	0.738014192	2.67E-19	0.120357195	0.221336329	0.345896791	0.000301289	0.166748999	0.089104564	0.273579604	0.004744559	-0.404316208	1.89E-05	0.239671604	0.013796901	0.624383555	1.10E-12	-0.273722376	0.004721921	0.302931591	0.001683032	-0.18280477	0.061967316
pituitary.tumor.transforming.1	blue	0.369895471	0.000102917	0.536913244	3.54E-09	0.552124629	1.03E-09	-0.399388393	2.44E-05	-0.436617068	3.22E-06	-0.54560356	1.76E-09	0.361531347	0.000151101	0.516211715	1.74E-08	0.270093536	0.005328199	0.226288472	0.020275736	0.231415984	0.017536559	0.002661133	0.978505897	-0.308015624	0.001390911	0.016675463	0.865923324	0.312641552	0.00116598	-0.074296534	0.451304779	0.033710679	0.732807184	0.042972917	0.663365413
hypothetical.LOC100507029	blue	0.369442233	0.000105109	0.148946936	0.129404485	0.348707704	0.00026683	0.013804506	0.888843721	-0.084086471	0.393754952	-0.362680142	0.000143427	0.076593465	0.437397037	0.548823033	1.35E-09	-0.112276034	0.254150965	0.46781235	4.86E-07	0.197241101	0.043718003	0.364573604	0.000131563	-0.331118017	0.000560175	0.290551446	0.002640353	0.519553295	1.35E-08	-0.375701783	7.83E-05	0.512874867	2.22E-08	-0.026608351	0.787592371
importin.13	blue	0.368779006	0.000108396	0.329286853	0.000603636	0.638428297	2.36E-13	-0.15422173	0.11622942	-0.470943359	3.98E-07	-0.533951285	4.47E-09	0.297732381	0.002038259	0.758204016	7.59E-21	0.091758705	0.351875482	0.16643143	0.089723832	0.089574958	0.363502543	0.353963196	0.000211974	-0.252831072	0.009263945	0.107627186	0.274469873	0.675146568	2.82E-15	-0.332223209	0.000535353	0.14825093	0.131225024	-0.051418787	0.602420063
peptidylprolyl.cis.trans.isomerase..NIMA.interacting.1	blue	0.36834203	0.000110613	0.306427957	0.001476764	0.743806992	9.96E-20	-0.188659657	0.053930978	-0.559142708	5.67E-10	-0.520278151	1.28E-08	0.406241971	1.71E-05	0.821886609	6.39E-27	0.165292826	0.091972243	0.135960125	0.166686181	0.241286187	0.013152855	0.343028044	0.000340652	-0.271118672	0.005150272	0.008453884	0.931791481	0.705141568	4.60E-17	-0.30057781	0.001836245	0.078279845	0.427342804	-0.008446539	0.931850598
transmembrane.protein.54	blue	0.367963152	0.00011257	0.361648454	0.000150302	0.705387066	4.44E-17	-0.303934023	0.001621374	-0.588506661	4.05E-11	-0.64376566	1.29E-13	0.319254294	0.00090166	0.754305711	1.55E-20	0.132613624	0.177470844	0.075910639	0.441505902	0.272099342	0.004985035	0.267961402	0.005715875	-0.18925386	0.053165646	-0.089548734	0.363643588	0.666775302	8.19E-15	-0.335370147	0.000470101	0.011564641	0.906790574	0.054386194	0.581613332
chromosome.4.open.reading.frame.52	blue	0.366827191	0.000118631	0.437371242	3.08E-06	0.739390946	2.12E-19	-0.214626715	0.027904081	-0.464161477	6.12E-07	-0.517255975	1.61E-08	0.430040408	4.69E-06	0.805505519	3.80E-25	0.21949679	0.024464198	0.340850727	0.000373635	0.232784189	0.016862065	0.302707349	0.001697112	-0.416431772	9.94E-06	0.285624081	0.003141639	0.62367832	1.19E-12	-0.210775562	0.030907509	0.242005926	0.012874302	-0.029253636	0.767050092
hypothetical.LOC100505938	blue	0.365966214	0.000123425	0.467714138	4.89E-07	0.674272056	3.16E-15	-0.341686459	0.000360642	-0.576545443	1.22E-10	-0.626678901	8.62E-13	0.359612217	0.000164777	0.73490617	4.49E-19	0.171545262	0.080158094	0.253203163	0.009157538	0.188090142	0.054672992	0.166048657	0.09047478	-0.193333304	0.048149362	-0.009724845	0.921567454	0.573476336	1.62E-10	-0.261326126	0.007087559	0.085899375	0.383600152	-0.120449779	0.220978593
chromosome.10.open.reading.frame.47	blue	0.365009092	0.000128966	0.325186727	0.000712382	0.446580244	1.80E-06	-0.143424091	0.144393205	-0.160579878	0.101756926	-0.354497957	0.000207021	0.267783883	0.005749256	0.549614713	1.26E-09	0.11321536	0.250174058	0.552024027	1.03E-09	0.169584296	0.083724857	0.177918356	0.069399002	-0.456564371	9.82E-07	0.459421044	8.23E-07	0.400431265	2.31E-05	-0.14693584	0.134718225	0.499402856	5.86E-08	-0.226488855	0.020162159
chromosome.9.open.reading.frame.16	blue	0.364460542	0.000132245	0.307508253	0.001417841	0.710790944	2.00E-17	-0.184181885	0.059994331	-0.527407922	7.45E-09	-0.625454181	9.83E-13	0.286881402	0.003006198	0.869233595	2.78E-33	0.037248033	0.705994632	0.251741508	0.009581807	0.211724138	0.030143447	0.412559897	1.22E-05	-0.334791332	0.000481525	0.111104988	0.25916934	0.781479325	7.91E-23	-0.454113474	1.14E-06	0.221653697	0.023060482	0.048557387	0.62279047
small.nuclear.ribonucleoprotein.polypeptides.B.and.B1	blue	0.364383745	0.00013271	0.387879426	4.35E-05	0.732906095	6.25E-19	-0.312570222	0.00116918	-0.501207639	5.16E-08	-0.653508062	4.13E-14	0.402423507	2.08E-05	0.817079078	2.21E-26	0.182232434	0.062802714	0.395572945	2.96E-05	0.22376133	0.02175599	0.229029554	0.018768866	-0.354810104	0.00020418	0.211456144	0.030357673	0.62576892	9.51E-13	-0.283865559	0.003340264	0.314489493	0.001085788	-0.065496443	0.50680663
DPH3..KTI11.homolog..S..cerevisiae.	blue	0.364218492	0.000133716	0.408989129	1.48E-05	0.646386675	9.53E-14	-0.330492932	0.000574677	-0.551042586	1.12E-09	-0.571656214	1.90E-10	0.382530969	5.65E-05	0.70518104	4.57E-17	0.194724186	0.046531322	0.383387553	5.42E-05	0.451425567	1.34E-06	0.134049609	0.172782057	-0.215372976	0.027351723	0.076930615	0.435376278	0.478290743	2.47E-07	-0.192242373	0.049450815	0.183097609	0.061543398	0.14124586	0.150652594
rabaptin..RAB.GTPase.binding.effector.protein.2	blue	0.362911484	0.000141926	0.278208058	0.004057979	0.567203964	2.82E-10	-0.167637358	0.087390253	-0.408186907	1.54E-05	-0.57125605	1.97E-10	0.191328107	0.050563784	0.737355637	2.99E-19	-0.030361666	0.758492352	0.276747198	0.004264411	0.111959763	0.255499688	0.35523735	0.000200349	-0.182160121	0.062908913	0.054544678	0.58051146	0.684401908	8.36E-16	-0.44770985	1.68E-06	0.217149585	0.026074026	0.037862663	0.701371217
steroid.sulfatase..microsomal...isozyme.S	blue	0.361977802	0.000148075	0.391205613	3.69E-05	0.523902687	9.74E-09	-0.403389145	1.98E-05	-0.530254095	5.97E-09	-0.591215358	3.14E-11	0.289331057	0.002757294	0.553664846	9.01E-10	0.178325216	0.068753895	0.29361183	0.002366493	0.576433001	1.24E-10	-0.008737115	0.929512056	-0.10592553	0.282173429	-0.003584893	0.971047447	0.345046635	0.000312493	-0.141590794	0.149648034	0.108469396	0.270709969	-0.019820289	0.840944065
tetra.peptide.repeat.homeobox.like	blue	0.36197517	0.000148092	0.511795736	2.41E-08	0.539895799	2.79E-09	-0.426295323	5.78E-06	-0.58800336	4.25E-11	-0.605172219	8.04E-12	0.33140031	0.000553736	0.569914568	2.22E-10	0.182838357	0.061918575	0.309748337	0.00130241	0.347255854	0.000284146	-0.032971089	0.73845527	-0.123422492	0.209708568	-0.122804347	0.212017604	0.334121349	0.000495066	-0.148227584	0.131286427	0.059836709	0.544283781	-0.11060327	0.261339949
rhabdoid.tumor.deletion.region.gene.1	blue	0.361610639	0.00015056	0.235669946	0.01551266	0.698342518	1.22E-16	-0.140878753	0.151727288	-0.443820342	2.11E-06	-0.512094877	2.35E-08	0.374127222	8.44E-05	0.820929834	8.20E-27	0.10603962	0.281652462	0.356235493	0.000191658	0.213773104	0.028547486	0.359390604	0.000166428	-0.28693565	0.003000475	0.116346899	0.237226077	0.693255663	2.50E-16	-0.333190304	0.000514466	0.294753496	0.002271081	-0.106476171	0.279664976
fibroblast.growth.factor.13	blue	0.361118605	0.00015395	0.436036554	3.33E-06	0.501418232	5.08E-08	-0.308762769	0.0013521	-0.370049252	0.000102183	-0.601307176	1.18E-11	0.224041451	0.021587472	0.606615825	6.95E-12	0.067678939	0.492720466	0.486282164	1.45E-07	0.141098505	0.151083284	0.122087277	0.21471878	-0.251692949	0.009596194	0.138687213	0.158262922	0.442791087	2.25E-06	-0.277582189	0.004145299	0.35316359	0.000219585	-0.095294736	0.333546841
FK506.binding.protein.11..19.kDa	blue	0.360372025	0.000159231	0.520325612	1.28E-08	0.662505136	1.39E-14	-0.305141371	0.001549835	-0.480999532	2.06E-07	-0.567538411	2.74E-10	0.360583873	0.000157716	0.730854723	8.75E-19	0.211622201	0.030224781	0.35365222	0.000214905	0.424476545	6.40E-06	0.192322668	0.049354044	-0.372717262	9.02E-05	0.086554858	0.379967778	0.542294269	2.30E-09	-0.186415508	0.056903593	0.17623419	0.072121659	-0.016615334	0.866402294
TBCC.domain.containing.1	blue	0.359882149	0.000162786	0.327908098	0.000638377	0.547474952	1.51E-09	-0.143071345	0.145393309	-0.336336508	0.000451582	-0.468687001	4.60E-07	0.272903008	0.004853161	0.682508146	1.08E-15	0.0671727	0.495969279	0.579307794	9.53E-11	0.287851857	0.002905273	0.258200035	0.007829271	-0.387634478	4.40E-05	0.28492276	0.003219545	0.534447883	4.30E-09	-0.281565274	0.003617065	0.451015955	1.38E-06	-0.109778463	0.264935206
ATP.synthase..H..transporting..mitochondrial.F1.complex..epsilon.subunit	blue	0.357495595	0.000181184	0.391078257	3.71E-05	0.748436723	4.44E-20	-0.260001019	0.007394012	-0.607404153	6.42E-12	-0.541823923	2.39E-09	0.429033367	4.96E-06	0.760497714	4.96E-21	0.208996411	0.032384802	0.08603721	0.382834604	0.187103201	0.055978725	0.264097138	0.006482793	-0.128783888	0.190431063	-0.031040301	0.753265275	0.634601891	3.62E-13	-0.248139814	0.010701751	-0.047134228	0.633030252	0.134808517	0.170341241
coiled.coil.domain.containing.96	blue	0.355093511	0.000201631	0.24958901	0.010238035	0.567528873	2.74E-10	-0.178895982	0.067857094	-0.447173214	1.73E-06	-0.452915884	1.23E-06	0.340614506	0.000377385	0.681980362	1.15E-15	0.096128705	0.329314153	0.39855383	2.54E-05	0.187493815	0.055458912	0.197887447	0.043018836	-0.223140191	0.022133692	0.129950305	0.186413106	0.496617941	7.12E-08	-0.23761289	0.01465778	0.284778342	0.003235801	-0.208329003	0.03295414
cysteine.rich.PDZ.binding.protein	blue	0.354802376	0.00020425	0.415609895	1.04E-05	0.627568673	7.83E-13	-0.261493224	0.007049724	-0.307725033	0.001406277	-0.473392936	3.40E-07	0.443960681	2.10E-06	0.669961901	5.48E-15	0.241720075	0.01298431	0.589023132	3.86E-11	0.128918575	0.189963926	0.123232399	0.210416728	-0.518799589	1.43E-08	0.361341011	0.000152409	0.42562787	6.00E-06	-0.126753571	0.197574122	0.41780819	9.22E-06	-0.185611146	0.058001222
dolichyl.phosphate.mannosyltransferase.polypeptide.3	blue	0.354423095	0.000207708	0.323339712	0.000766998	0.753694774	1.73E-20	-0.25729199	0.008057184	-0.596969419	1.80E-11	-0.689114457	4.42E-16	0.344781298	0.000316068	0.868939636	3.10E-33	0.104567979	0.288421833	0.179762111	0.066514343	0.261226744	0.007110147	0.332908981	0.000520463	-0.168280593	0.086165416	-0.021121443	0.830653533	0.748465794	4.41E-20	-0.403040203	2.02E-05	0.147321991	0.13368525	0.008483563	0.931552596
Yip1.domain.family..member.3	blue	0.352877928	0.000222365	0.329546898	0.000597282	0.71252579	1.54E-17	-0.229237065	0.018658826	-0.560406353	5.08E-10	-0.714951343	1.07E-17	0.258692686	0.007708016	0.921744737	3.59E-44	0.002144697	0.982676451	0.319973051	0.000876506	0.29200503	0.002506906	0.395932677	2.91E-05	-0.229401494	0.018572028	0.183739736	0.060622122	0.8006328	1.19E-24	-0.481853889	1.95E-07	0.325429903	0.000705463	-0.055576746	0.573359582
basic.leucine.zipper.transcription.factor..ATF.like.3	blue	0.352629863	0.000224805	0.389182733	4.08E-05	0.472588461	3.58E-07	-0.35017028	0.000250376	-0.515701981	1.80E-08	-0.573889803	1.56E-10	0.216670097	0.026413751	0.503520888	4.38E-08	0.114734777	0.243832232	0.210382026	0.03122927	0.428171503	5.20E-06	0.03938288	0.689982728	-0.152373594	0.120721959	-0.196203911	0.044859702	0.362870909	0.000142188	-0.226226208	0.020311139	0.026036084	0.79205614	0.078134755	0.428202579
programmed.cell.death.6	blue	0.352257337	0.000228516	0.481828977	1.95E-07	0.719250788	5.52E-18	-0.328750518	0.000616939	-0.520787186	1.23E-08	-0.489171962	1.19E-07	0.511663703	2.43E-08	0.723136941	3.01E-18	0.336333692	0.000451635	0.332905344	0.000520541	0.342915032	0.000342296	0.13701216	0.163398226	-0.441882903	2.37E-06	0.213321992	0.028892565	0.46391033	6.22E-07	-0.052277616	0.596364243	0.174996179	0.074177509	-0.166786168	0.089032306
chromosome.9.open.reading.frame.23	blue	0.352239081	0.000228699	0.389280994	4.06E-05	0.711601491	1.77E-17	-0.302199803	0.001729376	-0.56701007	2.87E-10	-0.658274282	2.33E-14	0.346217662	0.000297158	0.81409742	4.69E-26	0.13691305	0.163705905	0.219337708	0.024570557	0.221399288	0.023222382	0.278148478	0.00406622	-0.299895634	0.001882952	0.155973626	0.112091382	0.673982302	3.28E-15	-0.323175398	0.000772038	0.178371577	0.068680695	0.00332246	0.973166106
hypothetical.LOC100129250	blue	0.350769273	0.000243912	0.321026998	0.000840778	0.763818064	2.65E-21	-0.2105984	0.031052011	-0.586558667	4.87E-11	-0.592584875	2.75E-11	0.383849751	5.30E-05	0.86652712	7.44E-33	0.115493424	0.240707757	0.192624728	0.048991404	0.162681133	0.097298079	0.360571248	0.000157805	-0.220473773	0.023819588	0.048191113	0.625419097	0.748640029	4.28E-20	-0.38065297	6.18E-05	0.119792601	0.223526744	0.019674344	0.842100019
thioredoxin	blue	0.350612719	0.000245587	0.431397279	4.34E-06	0.651094493	5.50E-14	-0.367615366	0.000114394	-0.509428356	2.86E-08	-0.669988764	5.46E-15	0.320784182	0.000848889	0.743052764	1.13E-19	0.14630446	0.136420287	0.403749449	1.95E-05	0.406117009	1.72E-05	0.154729481	0.115018107	-0.240590083	0.013427242	0.031010285	0.753496242	0.559771796	5.37E-10	-0.279922377	0.003827162	0.24492191	0.011797715	-0.073268543	0.457608146
ATPase.type.13A2	blue	0.350481988	0.000246993	0.292711839	0.002444241	0.634564617	3.64E-13	-0.162032898	0.0986569	-0.45404701	1.15E-06	-0.560273104	5.14E-10	0.242535835	0.012672518	0.763796062	2.66E-21	0.034129659	0.729613818	0.184288825	0.059843292	0.163729509	0.095131736	0.381460014	5.95E-05	-0.299531518	0.001908319	0.031077426	0.752979645	0.71377436	1.28E-17	-0.407037392	1.64E-05	0.168319342	0.086092069	-0.010675553	0.913927903
chromosome.18.open.reading.frame.32	blue	0.350314204	0.000248809	0.346876688	0.000288836	0.659709296	1.96E-14	-0.246286643	0.011321474	-0.488005425	1.29E-07	-0.664295544	1.11E-14	0.282805017	0.003465429	0.843722756	1.37E-29	0.028599806	0.772113107	0.553851898	8.87E-10	0.336415875	0.000450091	0.295863935	0.002181624	-0.305114596	0.00155139	0.250186804	0.010051946	0.680122447	1.48E-15	-0.414769997	1.09E-05	0.445752585	1.89E-06	-0.051307614	0.603205963
non.SMC.element.1.homolog..S..cerevisiae.	blue	0.349607533	0.000256593	0.254680842	0.008745501	0.650915682	5.61E-14	-0.082830817	0.40088145	-0.361357876	0.000152293	-0.347153729	0.000285402	0.40242897	2.08E-05	0.748791862	4.17E-20	0.172236277	0.078930602	0.193657066	0.047768624	-0.022390976	0.820640579	0.372375298	9.17E-05	-0.448647174	1.59E-06	0.271821698	0.00503133	0.632910089	4.37E-13	-0.223015005	0.022210492	0.175876632	0.072710643	-0.15921265	0.104743206
transaldolase.1	blue	0.348182469	0.000272978	0.521054239	1.21E-08	0.808521557	1.84E-25	-0.406578486	1.68E-05	-0.570818768	2.05E-10	-0.582398338	7.17E-11	0.55725862	6.65E-10	0.759359331	6.13E-21	0.363915101	0.000135581	0.300038082	0.001873111	0.336203183	0.000454096	0.107243131	0.276196037	-0.310175942	0.001281372	0.053481069	0.587924691	0.532592448	4.98E-09	-0.080087667	0.416713356	0.100900413	0.305758986	-0.004578975	0.963024029
chromosome.12.open.reading.frame.52	blue	0.347343971	0.000283066	0.308806928	0.001349837	0.711945287	1.68E-17	-0.272173032	0.004972812	-0.627501971	7.89E-13	-0.633619902	4.04E-13	0.359727537	0.000163923	0.838277227	6.89E-29	0.090114662	0.360607161	0.298423549	0.001987423	0.215398702	0.027332848	0.252365375	0.009398652	-0.113612456	0.248505787	-0.014866335	0.880354851	0.670261018	5.28E-15	-0.370270217	0.000101136	0.185490378	0.058167508	-0.096698714	0.326440973
signal.transducing.adaptor.molecule..SH3.domain.and.ITAM.motif..1	blue	0.345919637	0.000300993	0.313582472	0.001124498	0.563261969	3.97E-10	-0.153120862	0.118889602	-0.363399555	0.000138807	-0.529438011	6.36E-09	0.252455542	0.009372437	0.752416195	2.18E-20	0.032397103	0.742848301	0.562561564	4.22E-10	0.390761163	3.77E-05	0.285476457	0.003157896	-0.342855597	0.000343163	0.335326749	0.000470949	0.584309695	6.01E-11	-0.332297067	0.000533731	0.484811393	1.60E-07	-0.118637159	0.22805695
NADH.dehydrogenase..ubiquinone..1.alpha.subcomplex..9..39kDa	blue	0.345548913	0.000305828	0.304940881	0.001561513	0.651332595	5.34E-14	-0.215103877	0.02754982	-0.52665621	7.89E-09	-0.713984744	1.24E-17	0.195074227	0.046131293	0.882280362	1.75E-35	-0.043327879	0.660755586	0.34061369	0.000377398	0.412181912	1.25E-05	0.393490771	3.29E-05	-0.242646047	0.012630898	0.200027236	0.040770295	0.76756756	1.29E-21	-0.502242026	4.79E-08	0.347465423	0.000281584	0.027189328	0.783067685
GTP.binding.protein.8..putative.	blue	0.345526072	0.000306128	0.394641597	3.10E-05	0.652958129	4.41E-14	-0.253034644	0.009205596	-0.483486676	1.75E-07	-0.558150352	6.17E-10	0.342488231	0.00034857	0.789546513	1.42E-23	0.129131925	0.18922566	0.411874206	1.27E-05	0.354004026	0.000211592	0.252795758	0.0092741	-0.390695567	3.78E-05	0.239185434	0.01399613	0.586932185	4.70E-11	-0.262437221	0.006839318	0.29035743	0.00265864	-0.173153611	0.077324411
asparagine.linked.glycosylation.14.homolog..S..cerevisiae.	blue	0.345457938	0.000307025	0.397987176	2.62E-05	0.679607702	1.58E-15	-0.280538849	0.003747079	-0.493899491	8.60E-08	-0.633568777	4.06E-13	0.32159371	0.000822122	0.833482625	2.73E-28	0.106975133	0.27740488	0.441537264	2.42E-06	0.337599219	0.000428395	0.272512619	0.004916827	-0.336109225	0.000455876	0.215269627	0.02742766	0.656123041	3.02E-14	-0.331531042	0.000550778	0.336373789	0.000450881	-0.033732488	0.73264085
transmembrane.protein.216	blue	0.345303166	0.000309072	0.224857132	0.021103125	0.617780574	2.22E-12	-0.114565776	0.244532065	-0.325949064	0.000690897	-0.539096336	2.97E-09	0.250487804	0.009959375	0.809407218	1.49E-25	0.003561881	0.971233223	0.447187379	1.73E-06	0.163533137	0.095534592	0.392351007	3.48E-05	-0.35470621	0.000205122	0.287360383	0.002955998	0.717712132	7.00E-18	-0.415641673	1.04E-05	0.463117996	6.54E-07	-0.153172126	0.118764692
lin.7.homolog.B..C..elegans.	blue	0.344475426	0.000320235	0.152145736	0.121284996	0.547805026	1.47E-09	-0.078331036	0.427039692	-0.406181375	1.71E-05	-0.468865193	4.54E-07	0.217062074	0.026135749	0.730622122	9.08E-19	-0.028869273	0.770025284	0.276953804	0.004234657	0.06973237	0.479658549	0.374160157	8.43E-05	-0.176037782	0.072444712	0.098336672	0.318274333	0.665818823	9.22E-15	-0.415176545	1.06E-05	0.265956054	0.006103165	-0.004644179	0.962497879
male.enhanced.antigen.1	blue	0.343926734	0.000327839	0.277884168	0.00410296	0.718334554	6.36E-18	-0.18324559	0.061330079	-0.595743101	2.03E-11	-0.688986732	4.49E-16	0.253278626	0.009136089	0.910803191	2.29E-41	-0.022191595	0.822211259	0.150242816	0.126066433	0.224491827	0.021318875	0.453337857	1.20E-06	-0.169037584	0.084741512	0.055137937	0.576395345	0.824231655	3.44E-27	-0.52823235	6.99E-09	0.160257823	0.102454269	0.077336775	0.432948965
casein.kinase.1..delta	blue	0.34383937	0.000329065	0.402587578	2.07E-05	0.674257715	3.17E-15	-0.221694992	0.023034294	-0.423698277	6.68E-06	-0.473203607	3.44E-07	0.382243204	5.73E-05	0.730320336	9.54E-19	0.22257376	0.022483012	0.216494446	0.026539142	0.352106848	0.000230031	0.284332251	0.003286481	-0.396240896	2.86E-05	0.190282442	0.051861977	0.583030601	6.76E-11	-0.1673135	0.088012155	0.158178335	0.107047556	0.005168667	0.958266207
heme.binding.protein.2	blue	0.343579933	0.00033273	0.483792312	1.71E-07	0.751336765	2.65E-20	-0.311127812	0.001235646	-0.567463729	2.75E-10	-0.477854357	2.54E-07	0.516102115	1.75E-08	0.738924078	2.29E-19	0.321695244	0.00081882	0.229079001	0.018742594	0.28270546	0.003477392	0.174235534	0.075463872	-0.413847889	1.14E-05	0.117904286	0.23096355	0.503169358	4.49E-08	-0.084424531	0.391849275	0.040005636	0.685337168	-0.179871396	0.066346463
extended.synaptotagmin.like.protein.1	blue	-0.343491824	0.000333983	-0.179654037	0.066680704	-0.351288073	0.000238439	0.130631249	0.184096182	0.311265849	0.00122914	0.569143272	2.38E-10	-0.019752617	0.841480014	-0.519654686	1.34E-08	0.167468999	0.087713114	-0.313601829	0.001123659	-0.104559082	0.288463085	-0.239692101	0.013788556	-0.117263513	0.233526049	0.101037069	0.305101029	-0.480775665	2.09E-07	0.478766938	2.39E-07	-0.307479648	0.001419373	0.144618503	0.141045375
solute.carrier.family.12..potassium.chloride.transporters...member.8	blue	0.342764599	0.000344495	0.447235586	1.73E-06	0.493227941	9.01E-08	-0.234890292	0.015867668	-0.240012835	0.013658545	-0.430124713	4.66E-06	0.27113046	0.005148258	0.543086459	2.16E-09	0.161438807	0.099915296	0.391812895	3.58E-05	0.256502257	0.008260139	0.158836143	0.10557749	-0.416724406	9.78E-06	0.232748615	0.016879314	0.421281849	7.63E-06	-0.146263616	0.136530954	0.267083461	0.005882659	0.013886513	0.888187649
low.density.lipoprotein.receptor.related.protein.10	blue	0.342660836	0.00034602	0.455858068	1.03E-06	0.700134252	9.48E-17	-0.394650304	3.10E-05	-0.617706324	2.23E-12	-0.640219193	1.93E-13	0.389812475	3.95E-05	0.761295237	4.27E-21	0.219256811	0.024624795	0.237036966	0.014906809	0.438797004	2.84E-06	0.143360429	0.144573315	-0.251818388	0.009559069	0.05893032	0.550409271	0.55771227	6.40E-10	-0.188011716	0.054775828	0.117781335	0.231453709	-0.133731306	0.173813424
non.metastatic.cells.4..protein.expressed.in	blue	0.342136976	0.000353812	0.341312856	0.000366398	0.57356903	1.60E-10	-0.255821549	0.008438678	-0.423152765	6.88E-06	-0.501684653	4.99E-08	0.309410342	0.00131926	0.605431445	7.83E-12	0.136929512	0.163654771	0.164123208	0.094328106	-0.085935116	0.383401557	0.206699259	0.03437998	-0.258077587	0.007859669	0.052279361	0.596351969	0.510982555	2.55E-08	-0.236532723	0.015127851	0.084329974	0.392381747	-0.017756882	0.85731745
F.box.and.leucine.rich.repeat.protein.7	blue	0.341638313	0.000361379	0.430806749	4.49E-06	0.396448202	2.83E-05	-0.289934254	0.002698924	-0.446265697	1.83E-06	-0.553566236	9.09E-10	0.141960816	0.148576015	0.51728123	1.60E-08	0.004898454	0.9604462	0.24384417	0.012186086	0.177043934	0.070802042	0.09758632	0.321998979	-0.008152554	0.93421717	-0.098802731	0.315974933	0.374544172	8.28E-05	-0.272313391	0.004949604	0.108461177	0.270746492	-0.111464048	0.257623494
hypothetical.LOC100505490	blue	0.341529855	0.000363045	0.444471073	2.04E-06	0.617068306	2.39E-12	-0.299417782	0.001916306	-0.465087187	5.78E-07	-0.487952483	1.29E-07	0.420917039	7.78E-06	0.60669242	6.90E-12	0.263718625	0.006562609	0.249037549	0.010412373	0.216331805	0.026655697	0.09475396	0.336309872	-0.228063295	0.019288652	0.030967776	0.753823365	0.412142109	1.25E-05	-0.110879465	0.260143506	0.084500908	0.391419499	0.01027064	0.91718072
acetyl.CoA.carboxylase.beta	blue	-0.339874487	0.000389358	-0.29679829	0.002108831	-0.487776494	1.31E-07	0.230249933	0.018129666	0.394467559	3.13E-05	0.517296583	1.60E-08	-0.251112051	0.009769774	-0.566578433	2.98E-10	-0.070077993	0.477478486	-0.321176119	0.000835832	-0.118314529	0.229333332	-0.127014514	0.196645406	0.064472324	0.513487609	-0.042510806	0.666769083	-0.41247393	1.23E-05	0.248959932	0.010437119	-0.245406386	0.011626684	0.208327267	0.032955632
WD.repeat.and.SOCS.box.containing.2	blue	0.338550971	0.000411647	0.460624837	7.64E-07	0.622723938	1.32E-12	-0.346565124	0.000292743	-0.434341079	3.67E-06	-0.732036198	7.21E-19	0.255999293	0.008391734	0.719621703	5.21E-18	0.085594004	0.385299506	0.451970367	1.30E-06	0.348832866	0.000265384	0.197779283	0.043135187	-0.318651859	0.00092325	0.170805839	0.081488456	0.540157371	2.73E-09	-0.354474474	0.000207237	0.350510464	0.000246686	0.228677927	0.018956605
ATP.synthase..H..transporting..mitochondrial.Fo.complex..subunit.F6	blue	0.338493542	0.00041264	0.443703106	2.13E-06	0.772424862	4.98E-22	-0.248442498	0.010603406	-0.525289941	8.76E-09	-0.556387105	7.16E-10	0.451498483	1.34E-06	0.81468508	4.05E-26	0.21871825	0.024988485	0.24476083	0.011855065	0.210388292	0.031224125	0.299503632	0.001910274	-0.395323356	3.00E-05	0.192047946	0.049685788	0.624100111	1.14E-12	-0.238399617	0.014323443	0.145688756	0.13809579	0.004183735	0.966213687
postmeiotic.segregation.increased.2.pseudogene.1	blue	0.337085333	0.000437696	0.328259972	0.000629341	0.585272115	5.49E-11	-0.159674767	0.10372628	-0.281494578	0.003625888	-0.343218538	0.000337898	0.390779351	3.76E-05	0.618898667	1.97E-12	0.229529768	0.018504557	0.29866608	0.001969858	0.239101557	0.014030753	0.231480361	0.017504308	-0.453681317	1.17E-06	0.206462258	0.034591592	0.460413445	7.74E-07	-0.105126734	0.285839008	0.215061685	0.02758099	-0.101090004	0.304846415
brain.protein.44.like	blue	0.336275494	0.000452731	0.253945004	0.008948596	0.528847114	6.66E-09	-0.131500958	0.181167627	-0.458820232	8.54E-07	-0.576629922	1.22E-10	0.132345096	0.178357905	0.730641761	9.06E-19	-0.0692768	0.482540278	0.296694468	0.002116809	0.203122736	0.037691811	0.358927961	0.000169924	-0.171357946	0.080493456	0.119777769	0.223584492	0.678826844	1.75E-15	-0.480438474	2.14E-07	0.266391657	0.006017112	0.154116747	0.1164811
translocase.of.inner.mitochondrial.membrane.9.homolog..yeast.	blue	0.33521236	0.00047319	0.371631319	9.49E-05	0.663005302	1.31E-14	-0.144276352	0.141998325	-0.360292743	0.000159801	-0.430522868	4.56E-06	0.379537974	6.52E-05	0.736487712	3.45E-19	0.203670102	0.037168261	0.295667737	0.002197194	0.161680657	0.099401499	0.331979235	0.000540744	-0.449501191	1.51E-06	0.381516834	5.93E-05	0.606196946	7.25E-12	-0.195902587	0.045195995	0.24663962	0.01120107	-0.013545834	0.890913627
dicarbonyl.L.xylulose.reductase	blue	0.3347589	0.000482172	0.379142734	6.65E-05	0.711861431	1.70E-17	-0.257048786	0.008119211	-0.543218362	2.13E-09	-0.657351374	2.61E-14	0.302358347	0.001719238	0.807144899	2.57E-25	0.092966567	0.345545227	0.105973076	0.281956242	0.120743504	0.219846355	0.336405227	0.000450291	-0.25026022	0.010029298	0.053946748	0.584673652	0.712039751	1.66E-17	-0.386439386	4.67E-05	0.083217698	0.398677605	0.070278115	0.476218641
chromosome.9.open.reading.frame.135	blue	0.334636017	0.000484633	0.355558992	0.00019751	0.707947111	3.05E-17	-0.308546775	0.001363217	-0.600851366	1.23E-11	-0.663532478	1.23E-14	0.358515669	0.000173097	0.818080327	1.71E-26	0.113554227	0.248749937	0.319482502	0.000893603	0.234244655	0.01616696	0.238872253	0.01412579	-0.209472604	0.031983677	-0.018256738	0.853345202	0.656881695	2.76E-14	-0.358759086	0.000171217	0.171311829	0.080576194	-0.056833354	0.564707713
cell.adhesion.molecule.with.homology.to.L1CAM..close.homolog.of.L1.	blue	-0.334603017	0.000485296	-0.360018084	0.000161792	-0.443121063	2.20E-06	0.180155106	0.06591224	0.462294923	6.88E-07	0.347550599	0.000280549	-0.284093605	0.003313885	-0.430530125	4.56E-06	-0.185630321	0.057974856	0.109219132	0.2673923	-0.206256332	0.034776348	-0.110333052	0.262514125	0.033552656	0.734012788	0.368969685	0.000107441	-0.301429772	0.001779388	0.102314508	0.298995353	0.248567884	0.010562899	-0.127826523	0.193775562
chromosome.15.open.reading.frame.61	blue	0.333179713	0.00051469	0.30613971	0.001492858	0.500467182	5.43E-08	-0.169875641	0.083187065	-0.397981827	2.62E-05	-0.497374963	6.75E-08	0.177575234	0.069946848	0.643754428	1.29E-13	-0.005404565	0.956363311	0.19609662	0.044979204	0.090187224	0.360218973	0.298991362	0.001946521	-0.142335949	0.147495097	0.110518504	0.261707897	0.58132267	7.92E-11	-0.350600725	0.000245715	0.186684777	0.056539975	0.007106547	0.94264198
mitochondrial.ribosomal.protein.L43	blue	0.332958284	0.000519407	0.309545864	0.00131248	0.734381195	4.90E-19	-0.177918702	0.069398451	-0.476762033	2.73E-07	-0.522706074	1.07E-08	0.407144795	1.63E-05	0.833962953	2.38E-28	0.156566977	0.110716123	0.281441489	0.003632527	0.223752274	0.021761457	0.346251945	0.000296719	-0.362979553	0.000141487	0.232233801	0.017130648	0.682770363	1.04E-15	-0.274537465	0.004594517	0.24920189	0.010360148	-0.161658492	0.099448499
pleckstrin.homology.like.domain..family.A..member.2	blue	0.33282882	0.000522184	0.401449502	2.19E-05	0.539757398	2.82E-09	-0.332232507	0.000535149	-0.478296067	2.47E-07	-0.591037844	3.19E-11	0.266029454	0.006088589	0.65608281	3.04E-14	0.102907846	0.296186941	0.365154929	0.000128107	0.393320837	3.32E-05	0.119949278	0.22291737	-0.257749883	0.007941534	0.134448696	0.171495311	0.447914577	1.66E-06	-0.245661539	0.011537483	0.213437383	0.028803962	-0.023016686	0.815716007
deoxyribose.phosphate.aldolase..putative.	blue	0.332768312	0.000523486	0.417172785	9.55E-06	0.727871332	1.42E-18	-0.235321075	0.015670655	-0.495194045	7.86E-08	-0.507720417	3.24E-08	0.407331264	1.61E-05	0.821601124	6.88E-27	0.198783859	0.042064602	0.313816181	0.001114406	0.348098645	0.000273972	0.307880542	0.001398035	-0.462916142	6.62E-07	0.308508178	0.001365213	0.664123641	1.14E-14	-0.211305675	0.030478517	0.223218121	0.022085998	-0.115558446	0.240441266
IMP3..U3.small.nucleolar.ribonucleoprotein..homolog..yeast.	blue	0.331479148	0.00055195	0.199420401	0.041397769	0.594983355	2.19E-11	-0.103007288	0.295717969	-0.422778467	7.03E-06	-0.596185808	1.95E-11	0.155525387	0.113139074	0.861657913	4.14E-32	-0.105483907	0.284196082	0.333045854	0.000517537	0.171944048	0.079447854	0.471021922	3.96E-07	-0.22083181	0.023587019	0.274381002	0.004618732	0.805249344	4.04E-25	-0.53415596	4.40E-09	0.383368197	5.42E-05	-0.028017965	0.776626725
dipeptidyl.peptidase.3	blue	0.330468134	0.000575259	0.427372292	5.44E-06	0.686329691	6.45E-16	-0.282847689	0.003460313	-0.513103623	2.19E-08	-0.618843971	1.98E-12	0.315051727	0.001062407	0.803716403	5.80E-25	0.127790226	0.193903196	0.269211658	0.005485615	0.433038254	3.95E-06	0.291963243	0.002510656	-0.358905563	0.000170095	0.114971976	0.242852331	0.655932628	3.09E-14	-0.294746282	0.002271673	0.179270363	0.067274024	-0.022456282	0.82012627
carnitine.O.acetyltransferase	blue	0.330252636	0.000580343	0.42385156	6.62E-06	0.664364506	1.11E-14	-0.278504046	0.004017259	-0.538201766	3.19E-09	-0.720832911	4.32E-18	0.229887722	0.018317392	0.812212251	7.49E-26	0.018184204	0.853921384	0.27572019	0.004415101	0.247562845	0.010891431	0.317712951	0.00095784	-0.246303597	0.011315665	0.030875127	0.754536485	0.71663856	8.26E-18	-0.456034407	1.01E-06	0.187951073	0.054855454	0.055221814	0.575814488
HD.domain.containing.3	blue	0.329392344	0.000601051	0.206516352	0.034543197	0.563862805	3.77E-10	-0.061159931	0.535401664	-0.449257079	1.53E-06	-0.570983668	2.02E-10	0.129346712	0.188484527	0.800269541	1.29E-24	-0.107540972	0.274856733	0.154318393	0.115998058	0.108958523	0.268542387	0.480293826	2.16E-07	-0.148720722	0.129994059	0.133230546	0.175445154	0.778607081	1.43E-22	-0.530265439	5.97E-09	0.237816206	0.014570733	-0.017104016	0.862510984
synaptotagmin.like.4	blue	0.328945668	0.000612068	0.440645775	2.55E-06	0.514460491	1.98E-08	-0.176183063	0.07220564	-0.232918248	0.016797201	-0.409141102	1.47E-05	0.274389092	0.004617478	0.568292326	2.56E-10	0.168855923	0.085081496	0.268889424	0.005544158	0.420653145	7.90E-06	0.238297451	0.014366482	-0.461638323	7.17E-07	0.179278585	0.067261266	0.430967418	4.45E-06	-0.138656029	0.158357411	0.186729283	0.056480059	0.063863746	0.517479042
glycogenin.2	blue	-0.32797838	0.000636563	-0.290141798	0.002679099	-0.375736806	7.82E-05	0.150525247	0.12534777	0.292155038	0.002493487	0.569102547	2.38E-10	-0.012917736	0.895942742	-0.537723596	3.32E-09	0.11035019	0.262439549	-0.281133638	0.003671238	-0.387763677	4.37E-05	-0.270525681	0.005252538	0.12185851	0.215585656	-0.055056258	0.57696124	-0.495517489	7.69E-08	0.42987662	4.73E-06	-0.284098377	0.003313335	-0.206150528	0.034871596
GPN.loop.GTPase.3	blue	0.326243721	0.000682753	0.355934624	0.00019424	0.629653067	6.24E-13	-0.275423225	0.004459551	-0.365698965	0.00012495	-0.477488972	2.60E-07	0.410016358	1.40E-05	0.700226309	9.35E-17	0.236156392	0.015294669	0.603289939	9.69E-12	0.25694157	0.00814669	0.131618848	0.180773296	-0.486243853	1.45E-07	0.441713898	2.39E-06	0.472855752	3.52E-07	-0.1305221	0.18446614	0.457766001	9.12E-07	-0.098219132	0.31885594
recombination.signal.binding.protein.for.immunoglobulin.kappa.J.region	blue	-0.325871195	0.000693064	-0.284195075	0.003302209	-0.477209592	2.65E-07	0.256878477	0.008162898	0.611123163	4.41E-12	0.66830318	6.76E-15	-0.105372658	0.284707131	-0.658978002	2.14E-14	0.122616013	0.212724696	-0.213658376	0.028634914	-0.109070349	0.268048482	-0.224355341	0.021399969	-0.149775942	0.127261353	0.169484433	0.08390983	-0.591932813	2.93E-11	0.492985357	9.16E-08	-0.100201988	0.309136156	0.014677066	0.881867012
adenylosuccinate.synthase.like.1	blue	0.324094965	0.000744219	0.38841453	4.23E-05	0.672043688	4.21E-15	-0.202530094	0.038265623	-0.470733449	4.03E-07	-0.492668343	9.36E-08	0.379141415	6.65E-05	0.749509536	3.67E-20	0.160006329	0.103001428	0.204206864	0.036660792	0.033873252	0.731567545	0.28149902	0.003625333	-0.300581492	0.001835996	0.101074091	0.304922939	0.600197282	1.32E-11	-0.258691634	0.007708273	0.112909193	0.251465572	-0.109677805	0.265376254
RuvB.like.2..E..coli.	blue	0.322635716	0.000788804	0.244057296	0.012108411	0.74071143	1.69E-19	-0.135778228	0.167259605	-0.548834072	1.35E-09	-0.54356329	2.07E-09	0.359037531	0.00016909	0.905972259	3.06E-40	0.077127735	0.434197278	0.253038115	0.009204604	0.249838648	0.01015996	0.419179286	8.56E-06	-0.26412203	0.006477574	0.146614556	0.135582305	0.796041773	3.39E-24	-0.384870947	5.04E-05	0.225775602	0.020568938	-0.168132664	0.086445883
transmembrane.protein.134	blue	0.322104896	0.00080562	0.294651267	0.002279481	0.682925448	1.02E-15	-0.113736432	0.247986515	-0.468005982	4.80E-07	-0.534871816	4.16E-09	0.286102988	0.003089417	0.784886719	3.87E-23	0.062647886	0.525500522	0.098597935	0.31698401	0.136246923	0.165785025	0.437507318	3.06E-06	-0.251925641	0.009527426	0.021023778	0.831424973	0.741002902	1.61E-19	-0.392986661	3.37E-05	0.121010918	0.218819119	0.08553227	0.385643594
hypothetical.LOC100506818	blue	0.321745885	0.000817178	0.206457626	0.034595739	0.324953896	0.000719065	-0.137690715	0.161303227	-0.310490202	0.001266108	-0.418308974	8.98E-06	0.112110788	0.25485504	0.522127845	1.11E-08	-0.098959162	0.315205567	0.537327929	3.42E-09	0.172643939	0.078213541	0.138961367	0.15743403	-0.086517084	0.380176539	0.053154412	0.590210082	0.388857995	4.14E-05	-0.344189342	0.000324179	0.407337968	1.61E-05	-0.151999105	0.121648388
La.ribonucleoprotein.domain.family..member.6	blue	0.320745921	0.000850174	0.298818118	0.001958919	0.542953824	2.18E-09	-0.154287783	0.116071284	-0.416678452	9.81E-06	-0.417712364	9.27E-06	0.307833853	0.001400505	0.629448599	6.39E-13	0.096289897	0.328500019	0.176588353	0.071542068	-0.202713262	0.038087499	0.258115864	0.007850155	-0.236955468	0.014942343	0.319752173	0.000884167	0.505630926	3.76E-08	-0.234017434	0.016273448	0.172631239	0.078235801	-0.183362777	0.06116158
solute.carrier.family.7..member.6.opposite.strand	blue	-0.320718828	0.000851085	-0.317721975	0.000957502	-0.577219679	1.15E-10	0.352838296	0.000222753	0.73416329	5.08E-19	0.62275749	1.31E-12	-0.238487246	0.014286617	-0.653630846	4.07E-14	-0.071368178	0.469387867	0.092417994	0.348411313	-0.312842244	0.001157017	-0.147304795	0.13373112	-0.036136393	0.714383813	0.211706456	0.030157542	-0.529263842	6.45E-09	0.311371195	0.001224195	0.182434199	0.062507172	-0.03478681	0.724614478
tuftelin.1	blue	0.320323896	0.000864461	0.276617369	0.004283203	0.43936964	2.74E-06	-0.058373579	0.554188307	-0.257407975	0.00802775	-0.46009488	7.89E-07	0.112023397	0.255227932	0.609276131	5.32E-12	-0.0434755	0.65967141	0.327203787	0.000656823	0.170051647	0.082863516	0.349586683	0.000256826	-0.263593184	0.006589252	0.251386067	0.009687554	0.561693475	4.55E-10	-0.366689174	0.000119388	0.362671646	0.000143482	0.002795542	0.97742054
chromosome.12.open.reading.frame.75	blue	0.320312911	0.000864836	0.188880142	0.053645942	0.415162624	1.06E-05	-0.230118544	0.01819757	-0.441915339	2.37E-06	-0.591668967	3.00E-11	0.103806185	0.291968098	0.639086759	2.19E-13	-0.141420631	0.150142974	0.529869215	6.16E-09	0.01126599	0.909187253	0.169516491	0.083850414	-0.025739946	0.794368704	0.054321309	0.582064728	0.53515623	4.07E-09	-0.47580603	2.90E-07	0.417908002	9.17E-06	-0.194724649	0.046530791
COP9.constitutive.photomorphogenic.homolog.subunit.6..Arabidopsis.	blue	0.319564496	0.000890724	0.274232379	0.00464184	0.719154087	5.61E-18	-0.142557333	0.146859981	-0.477868597	2.54E-07	-0.558582091	5.94E-10	0.335701672	0.000463671	0.867273769	5.68E-33	0.08900182	0.36659293	0.265136244	0.006268085	0.253944599	0.008948709	0.423052525	6.92E-06	-0.332175978	0.000536393	0.237002953	0.01492163	0.749824589	3.47E-20	-0.365249161	0.000127555	0.293003985	0.002418754	-0.052660872	0.593670655
malonyl.CoA.decarboxylase	blue	0.319387615	0.000896945	0.224424826	0.021358651	0.482218536	1.90E-07	-0.098741513	0.316276351	-0.425072059	6.19E-06	-0.454100614	1.14E-06	0.152295905	0.120913702	0.689480897	4.20E-16	-0.064802206	0.511330656	0.246992376	0.011081862	0.147177876	0.134070057	0.356665478	0.000188023	-0.185128838	0.058667651	0.132212482	0.178797185	0.638668789	2.30E-13	-0.383570703	5.37E-05	0.231024806	0.017733634	-0.238048007	0.014472039
purine.nucleoside.phosphorylase	blue	0.319387097	0.000896964	0.414733922	1.09E-05	0.567968682	2.63E-10	-0.223746016	0.021765236	-0.443150384	2.20E-06	-0.442703692	2.26E-06	0.340522722	0.000378851	0.612157815	3.96E-12	0.200521046	0.040265568	0.266540374	0.005987981	0.361012529	0.000154691	0.15561547	0.112927912	-0.317545012	0.00096415	-0.001078285	0.991289772	0.416709545	9.79E-06	-0.145980738	0.137299288	0.095134695	0.334363046	0.212543059	0.029496741
apolipoprotein.B.mRNA.editing.enzyme..catalytic.polypeptide.like.3G	blue	0.319320163	0.000899328	0.218614515	0.025059062	0.591404112	3.08E-11	-0.081529538	0.408346845	-0.431348606	4.35E-06	-0.529907802	6.14E-09	0.172066068	0.079231546	0.766896462	1.47E-21	-0.026740353	0.786563701	0.185374776	0.058327048	0.5271224	7.61E-09	0.450286304	1.44E-06	-0.229241753	0.018656347	0.077559268	0.431622569	0.721156848	4.11E-18	-0.433397358	3.87E-06	0.197855342	0.043053343	0.187689335	0.055200214
hypothetical.LOC100506696	blue	0.317878772	0.000951646	0.285843811	0.003117581	0.519392213	1.37E-08	-0.196347317	0.044700385	-0.507199691	3.36E-08	-0.603276331	9.71E-12	0.154280269	0.116089264	0.699552538	1.03E-16	-0.058137556	0.555794143	0.270709913	0.005220574	0.194265423	0.04705995	0.280799419	0.003713683	-0.123846703	0.208134372	0.035306216	0.72067121	0.628715859	6.92E-13	-0.429871894	4.73E-06	0.230513555	0.017994083	-0.09554012	0.332297858
solute.carrier.family.25..mitochondrial.carrier..Graves.disease.autoantigen...member.16	blue	0.315346315	0.00105034	0.374551043	8.27E-05	0.51619081	1.74E-08	-0.264457908	0.006407521	-0.397400731	2.70E-05	-0.5887076	3.98E-11	0.197470789	0.043468469	0.655369832	3.31E-14	0.036726564	0.709925673	0.450466461	1.42E-06	0.361788947	0.000149348	0.186521812	0.056759812	-0.240035772	0.013649288	0.153153928	0.118809021	0.49658687	7.14E-08	-0.328351692	0.000627005	0.354424717	0.000207693	0.17639986	0.071850068
mitochondrial.ribosomal.protein.S15	blue	0.315240771	0.001054649	0.473513284	3.37E-07	0.778222921	1.55E-22	-0.352120391	0.000229894	-0.623501401	1.21E-12	-0.646570954	9.33E-14	0.43960562	2.71E-06	0.804789931	4.50E-25	0.259254976	0.00757165	0.195150926	0.046044023	0.400352369	2.32E-05	0.2151232	0.027535555	-0.243030065	0.012486811	0.009496202	0.923405845	0.604709775	8.42E-12	-0.216747722	0.026358497	0.050761925	0.607070096	0.122710485	0.212369794
chromosome.6.open.reading.frame.52	blue	0.314912317	0.001068161	0.183745939	0.060613279	0.533816673	4.52E-09	-0.058713105	0.551882188	-0.387895866	4.34E-05	-0.295109919	0.002242013	0.321007223	0.000841436	0.608264868	5.89E-12	0.123803202	0.20829541	0.163524278	0.095552797	0.164666855	0.093227222	0.26901858	0.005520627	-0.247784308	0.010818279	0.045352571	0.645947609	0.491161824	1.04E-07	-0.190018685	0.052193735	0.09515635	0.334252531	-0.18660158	0.05665212
methyltransferase.like.1	blue	0.314736135	0.001075474	0.264410279	0.006417413	0.471147787	3.93E-07	-0.137557009	0.161714447	-0.30709553	0.001440096	-0.477660374	2.57E-07	0.159971051	0.103078362	0.609433035	5.23E-12	-0.013782979	0.88901595	0.340357965	0.000381497	0.182700297	0.062119129	0.272082451	0.004987841	-0.279144331	0.003930421	0.132421928	0.178103765	0.537044443	3.50E-09	-0.357395333	0.000181998	0.303820586	0.001628247	0.099663415	0.311756897
zinc.finger.protein.189	blue	-0.314207777	0.001097679	-0.115723651	0.239765094	-0.303498665	0.001647896	0.115246616	0.241721168	0.335540759	0.000466782	0.577056551	1.17E-10	0.048865175	0.620585235	-0.513874004	2.07E-08	0.229137606	0.018711498	-0.217319409	0.025954598	-0.031621922	0.748794285	-0.282265731	0.003530676	-0.084704085	0.390277577	0.075366472	0.444795931	-0.506872753	3.44E-08	0.534025427	4.45E-09	-0.2603713	0.007307221	-0.009207071	0.925731148
F.box.protein.36	blue	0.314189859	0.00109844	0.236246036	0.015254787	0.673405031	3.53E-15	-0.184717618	0.059240791	-0.455003402	1.08E-06	-0.459861615	8.01E-07	0.413503314	1.16E-05	0.744713086	8.51E-20	0.155223387	0.113849232	0.313715878	0.001118727	0.150544025	0.125300102	0.248653053	0.010535462	-0.274258016	0.004637847	0.090341928	0.359392212	0.571899135	1.86E-10	-0.250316645	0.010011922	0.212123905	0.029826264	-0.176194609	0.072186668
hypothetical.LOC100506922	blue	0.312977857	0.001150996	0.359747926	0.000163773	0.514900172	1.91E-08	-0.263795453	0.006546338	-0.456122823	1.01E-06	-0.415237375	1.06E-05	0.346666517	0.000291466	0.51950042	1.36E-08	0.191717033	0.050087829	0.182939669	0.061771739	0.023615564	0.81100931	0.079674541	0.41912877	-0.148538677	0.130470007	-0.055798	0.571831739	0.358534145	0.000172953	-0.139891825	0.154644996	-0.004521517	0.963487694	0.027093017	0.783817261
hypothetical.LOC100507475	blue	0.312950502	0.001152208	0.367485116	0.000115085	0.471486382	3.84E-07	-0.191814448	0.049969196	-0.390012242	3.91E-05	-0.426158114	5.83E-06	0.240451633	0.013482405	0.529569796	6.30E-09	0.088091776	0.371532978	0.212572531	0.029473688	0.107033132	0.277142968	0.149300786	0.128486365	-0.199427377	0.041390511	-0.065842714	0.504557914	0.425581537	6.02E-06	-0.224623394	0.021240954	0.072872521	0.460049382	-0.029173878	0.767667184
YdjC.homolog..bacterial.	blue	0.312213058	0.001185328	0.191414145	0.050458173	0.574238799	1.51E-10	-0.139314831	0.156370135	-0.442043106	2.35E-06	-0.605324686	7.91E-12	0.149056274	0.129120255	0.79331675	6.23E-24	-0.064497565	0.513322405	0.233166066	0.016677861	0.238015373	0.014485898	0.418298529	8.98E-06	-0.235350944	0.015657074	0.150007893	0.126666615	0.743589867	1.03E-19	-0.487263707	1.35E-07	0.274463177	0.004606	0.012306782	0.900838542
transmembrane.protein.223	blue	0.311701315	0.001208818	0.374351384	8.35E-05	0.760476699	4.97E-21	-0.210534986	0.031103873	-0.477329955	2.63E-07	-0.472208667	3.67E-07	0.482463553	1.87E-07	0.806317097	3.13E-25	0.262817895	0.006756055	0.191811463	0.049972828	0.165120065	0.09231726	0.300620703	0.001833344	-0.357259223	0.000183108	0.236853015	0.014987119	0.641558808	1.66E-13	-0.180671921	0.06512718	0.124386378	0.206143934	-0.037549642	0.703724494
DEAD..Asp.Glu.Ala.Asp..box.polypeptide.41	blue	0.310800804	0.001251185	0.291861734	0.002519786	0.678783432	1.76E-15	-0.119694324	0.223909577	-0.462160415	6.94E-07	-0.636633859	2.89E-13	0.207438495	0.033726923	0.855896069	2.90E-31	-0.009759139	0.921291756	0.203160819	0.037655186	0.251609426	0.009620984	0.472052709	3.70E-07	-0.248927262	0.01044755	0.06030467	0.541134366	0.811780167	8.33E-26	-0.498024094	6.45E-08	0.239604009	0.013824452	0.058681185	0.552098797
phospholipase.C..beta.4	blue	0.309872769	0.001296255	0.403080515	2.01E-05	0.495663556	7.61E-08	-0.051173494	0.604154687	-0.208765386	0.032580933	-0.22212544	0.02276283	0.3406359	0.000377044	0.529580057	6.29E-09	0.22098321	0.02348926	0.240226833	0.013572394	0.03815272	0.69919309	0.251664886	0.009604517	-0.478475601	2.44E-07	0.346128491	0.0002983	0.395880878	2.91E-05	-0.045979893	0.641387134	0.21351467	0.028744745	-0.264823955	0.00633194
RAB..member.RAS.oncogene.family.like.5	blue	0.309702357	0.00130469	0.247915926	0.010775009	0.606856101	6.79E-12	-0.144782438	0.140590505	-0.452390651	1.27E-06	-0.508982001	2.95E-08	0.298751052	0.001963738	0.773779475	3.80E-22	0.042397016	0.667608241	0.391179118	3.69E-05	0.24711733	0.011039903	0.328778161	0.000616247	-0.288387162	0.002850916	0.165601056	0.091359221	0.60446965	8.62E-12	-0.344648953	0.000317865	0.309934268	0.001293224	-0.075522908	0.443848715
chromosome.11.open.reading.frame.2	blue	0.309167403	0.001331494	0.311277073	0.001228612	0.686880861	5.98E-16	-0.218442624	0.025176382	-0.56099755	4.83E-10	-0.65025561	6.07E-14	0.27032455	0.005287632	0.839071902	5.46E-29	0.047845244	0.627905591	0.095587578	0.332056641	0.169305418	0.084242231	0.384892623	5.03E-05	-0.186869469	0.056291674	0.041627845	0.673291294	0.760050598	5.39E-21	-0.42965033	4.79E-06	0.107220072	0.276299907	0.013467163	0.891543312
mannosidase..beta.A..lysosomal.like	blue	0.308701946	0.001355222	0.344056325	0.000326028	0.724686974	2.36E-18	-0.250941483	0.009821263	-0.53841629	3.14E-09	-0.611497545	4.24E-12	0.370121272	0.00010184	0.813842296	5.00E-26	0.140730441	0.152163094	0.178590975	0.068335141	0.243735845	0.012225733	0.307489457	0.001418848	-0.246333618	0.011305385	0.059876017	0.544018887	0.674799334	2.95E-15	-0.306753722	0.001458766	0.159227872	0.104709584	-0.090811022	0.356892496
pleckstrin.2	blue	0.308576934	0.00136166	0.405368726	1.79E-05	0.576625351	1.22E-10	-0.304077985	0.001612689	-0.403870374	1.93E-05	-0.502694219	4.64E-08	0.33100245	0.000562831	0.585862357	5.20E-11	0.19993631	0.040863804	0.239512441	0.013861851	0.321352062	0.00083003	0.118342785	0.229221344	-0.322203283	0.000802479	0.195395384	0.045766787	0.418316233	8.97E-06	-0.126129476	0.199808148	0.153376046	0.118268818	-0.075945349	0.441296513
proteasome..prosome..macropain..26S.subunit..ATPase..4	blue	0.307536453	0.001416332	0.493432137	8.88E-08	0.789280961	1.51E-23	-0.362285342	0.000146023	-0.561827823	4.50E-10	-0.542625897	2.24E-09	0.539219673	2.94E-09	0.77649061	2.20E-22	0.365060206	0.000128664	0.199316482	0.041506027	0.41168394	1.28E-05	0.161367567	0.100067038	-0.425745155	5.96E-06	0.135731908	0.167405858	0.524186355	9.53E-09	-0.067072387	0.496614381	0.053455261	0.588105106	-0.095064528	0.334721293
G.protein.pathway.suppressor.2	blue	0.304992393	0.001558505	0.324748681	0.000725003	0.681686729	1.20E-15	-0.188735604	0.053832655	-0.470357206	4.13E-07	-0.595762958	2.03E-11	0.308745163	0.001353003	0.784554643	4.15E-23	0.11215745	0.254656089	0.168388901	0.085960527	0.218670543	0.025020922	0.352216346	0.000228928	-0.275839179	0.004397402	-0.003511166	0.971642638	0.686320668	6.45E-16	-0.352292602	0.000228162	0.151093773	0.123910666	0.025113054	0.799270026
vacuolar.protein.sorting.72.homolog..S..cerevisiae.	blue	0.304429871	0.001591639	0.348722894	0.000266654	0.559726134	5.39E-10	-0.128584529	0.191124037	-0.286116599	0.003087944	-0.461042796	7.44E-07	0.28437	0.003282165	0.644895022	1.13E-13	0.116837058	0.235242442	0.31063123	0.001259312	0.164992066	0.092573544	0.295021312	0.002249208	-0.392114804	3.52E-05	0.264832584	0.006330168	0.528242645	6.98E-09	-0.247035171	0.011067476	0.309337951	0.001322895	-0.012306823	0.900838207
RAP1.GTPase.activating.protein	blue	0.302413308	0.001715737	0.313562382	0.00112537	0.558029348	6.23E-10	-0.126948402	0.196880407	-0.371400043	9.59E-05	-0.495351426	7.78E-08	0.214795651	0.027778217	0.710113765	2.21E-17	0.017588992	0.858652441	0.272333287	0.004946322	0.168272049	0.086181594	0.345480622	0.000306726	-0.289673671	0.002724002	0.111701145	0.256606193	0.63275889	4.44E-13	-0.36267022	0.000143492	0.257193458	0.008082263	-0.04927518	0.617652857
mitotic.spindle.organizing.protein.1	blue	0.30164794	0.001765087	0.193402299	0.048068015	0.439011034	2.80E-06	-0.216628922	0.026443098	-0.331906328	0.000542365	-0.653137544	4.32E-14	0.08927756	0.365104112	0.664454503	1.09E-14	-0.149635245	0.12762315	0.673590196	3.45E-15	0.236153485	0.015295963	0.209776407	0.031729964	-0.069988794	0.478040611	0.137142917	0.162992957	0.565834004	3.18E-10	-0.502323691	4.77E-08	0.580529558	8.52E-11	-0.022272354	0.821574974
podocalyxin.like	blue	-0.298829561	0.001958098	-0.094567657	0.337265119	-0.406293535	1.70E-05	0.036895685	0.708649935	0.397756882	2.65E-05	0.492080547	9.75E-08	-0.046442386	0.638033435	-0.572183541	1.81E-10	0.14199522	0.148476635	-0.039230871	0.691118423	-0.08566594	0.384898781	-0.34605819	0.000299204	-0.034549265	0.726420305	0.139360811	0.156232135	-0.575300526	1.37E-10	0.508340661	3.09E-08	-0.092006368	0.350571651	-0.26316255	0.006681447
gap.junction.protein..alpha.4..37kDa	blue	0.298783337	0.001961417	0.133509735	0.174534032	0.295501317	0.00221048	0.047135859	0.63301848	-0.24545655	0.011609099	-0.263883594	0.006527716	0.03794175	0.700777085	0.496847367	7.01E-08	-0.136317277	0.165564513	0.13556572	0.167931375	-0.024960009	0.80046779	0.344328867	0.00032225	-0.155602307	0.112958749	0.046398736	0.638349647	0.49070858	1.07E-07	-0.374893284	8.14E-05	0.137272719	0.162591388	-0.091429323	0.353614213
enoyl.CoA.hydratase..short.chain..1..mitochondrial	blue	0.298614071	0.001973613	0.461214424	7.36E-07	0.753050109	1.95E-20	-0.319964774	0.000876792	-0.59756388	1.70E-11	-0.607362268	6.45E-12	0.404393065	1.88E-05	0.795103993	4.18E-24	0.235228143	0.015712976	0.100004631	0.310094841	0.492310676	9.60E-08	0.263399065	0.006630671	-0.257800783	0.00792877	0.003475258	0.971932527	0.623298561	1.24E-12	-0.208068918	0.033178283	0.007035596	0.943213685	0.007159885	0.942212223
hypothetical.LOC100131607	blue	0.297413691	0.002062093	0.186543026	0.056731156	0.639645618	2.06E-13	-0.066888994	0.497794891	-0.513241695	2.16E-08	-0.478671581	2.40E-07	0.271896179	0.005018874	0.804828333	4.46E-25	0.002781012	0.977537873	0.07880819	0.424220306	0.054782607	0.57885904	0.449643974	1.50E-06	-0.147527327	0.133138427	0.100723341	0.306612914	0.737388162	2.97E-19	-0.424464603	6.40E-06	0.105644622	0.283458888	-0.071170337	0.470623637
mucin.like.1	blue	0.296848156	0.002105008	0.372508896	9.11E-05	0.513077452	2.19E-08	-0.313314636	0.001136167	-0.455554303	1.04E-06	-0.567426429	2.76E-10	0.259450585	0.007524713	0.603285284	9.70E-12	0.092042265	0.350382918	0.358679978	0.000171826	0.324029456	0.00074617	0.109989481	0.264012219	-0.20403094	0.03682647	0.026348501	0.789618391	0.413386339	1.17E-05	-0.231174766	0.01765786	0.214675003	0.027868055	-0.02639715	0.789238978
LYR.motif.containing.5	blue	0.296751843	0.002112397	0.25457326	0.008774938	0.528189388	7.01E-09	-0.099626378	0.311937652	-0.378832188	6.75E-05	-0.565005157	3.42E-10	0.129047225	0.189518501	0.781123237	8.51E-23	-0.096777341	0.326045911	0.436422101	3.26E-06	0.180585188	0.065258397	0.408577942	1.51E-05	-0.351632173	0.000234871	0.348485729	0.000269413	0.694303908	2.16E-16	-0.487318352	1.35E-07	0.433699504	3.81E-06	-0.026408163	0.789153092
hypothetical.protein.LOC728392	blue	0.296532256	0.00212933	0.267992777	0.005709993	0.653200267	4.28E-14	-0.21648773	0.026543946	-0.538718105	3.07E-09	-0.454449934	1.12E-06	0.421967875	7.35E-06	0.702327367	6.92E-17	0.164657622	0.093245834	0.181565956	0.063787063	-0.027022309	0.784367703	0.197731236	0.043186954	-0.141851562	0.14889194	-0.040685322	0.680280278	0.537305781	3.43E-09	-0.224474433	0.021329195	0.058805407	0.551256063	-0.146072718	0.137049099
H2A.histone.family..member.Z	blue	0.295750607	0.002190605	0.350461357	0.000247216	0.587992193	4.26E-11	-0.217686534	0.025698013	-0.318590777	0.000925465	-0.62360164	1.20E-12	0.22597947	0.020451955	0.726061369	1.89E-18	0.036750002	0.709748828	0.49514426	7.89E-08	0.310999156	0.001241738	0.300380512	0.001849645	-0.398235885	2.58E-05	0.288589422	0.002830617	0.591679469	3.00E-11	-0.378613679	6.82E-05	0.460397468	7.75E-07	0.184079511	0.060139213
phosphatidylinositol.glycan.anchor.biosynthesis..class.H	blue	0.294353995	0.002304066	0.411264925	1.31E-05	0.674703281	2.99E-15	-0.216851673	0.02628466	-0.390589614	3.80E-05	-0.521949055	1.13E-08	0.358407722	0.000173936	0.753494494	1.80E-20	0.200380621	0.040408563	0.306045368	0.00149816	0.378052812	7.00E-05	0.284154137	0.003306915	-0.429880687	4.73E-06	0.327064296	0.000660533	0.59331453	2.57E-11	-0.20128754	0.039492478	0.270924693	0.005183529	-0.017306709	0.860897932
ectonucleoside.triphosphate.diphosphohydrolase.6..putative.	blue	0.293190815	0.002402581	0.259602494	0.007488439	0.55319834	9.37E-10	-0.029918547	0.761911294	-0.375386361	7.95E-05	-0.415047415	1.07E-05	0.205221088	0.035717787	0.6841629	8.63E-16	0.026212373	0.790680336	0.067434349	0.494288733	0.157303368	0.109027631	0.434539108	3.63E-06	-0.244621193	0.011904977	-0.022955588	0.816196554	0.669603184	5.74E-15	-0.367054204	0.000117396	0.075322295	0.445063628	0.135658563	0.167637639
erythroblast.membrane.associated.protein..Scianna.blood.group.	blue	-0.292198841	0.00248958	-0.214588393	0.027932699	-0.43669373	3.20E-06	0.224570363	0.021272333	0.484051611	1.68E-07	0.52544504	8.66E-09	-0.157608069	0.108334871	-0.569753686	2.25E-10	0.02986467	0.762327303	-0.19285965	0.048710894	-0.232808157	0.016850452	-0.158370492	0.106616481	0.021779336	0.825461168	0.098858543	0.315700299	-0.473553874	3.36E-07	0.35545008	0.000198467	-0.092475363	0.348110886	-0.069525124	0.480968344
F.box.and.leucine.rich.repeat.protein.12	blue	-0.291248619	0.00257557	-0.190357232	0.051768222	-0.418009138	9.12E-06	0.20296266	0.037846086	0.428935981	4.99E-06	0.618929789	1.97E-12	-0.066758885	0.498633301	-0.627814124	7.63E-13	0.150174887	0.126239754	-0.472147929	3.68E-07	-0.207884422	0.03333806	-0.197294944	0.043659401	-0.014901266	0.880075821	-0.017313735	0.860842029	-0.531851179	5.27E-09	0.475947661	2.88E-07	-0.3745442	8.28E-05	-0.021097243	0.83084467
GDP.mannose.pyrophosphorylase.B	blue	0.291138832	0.002585676	0.298503879	0.00198159	0.671017923	4.79E-15	-0.197211728	0.04375	-0.528929837	6.62E-09	-0.48480562	1.60E-07	0.364105363	0.000134409	0.768906638	9.95E-22	0.163953305	0.094674256	0.230106009	0.01820406	0.370986202	9.78E-05	0.270171066	0.005314553	-0.217282481	0.025980528	-0.007849105	0.936660517	0.630783121	5.52E-13	-0.245022356	0.011762076	0.101606282	0.302370412	-0.07993175	0.417623995
lymphocyte.antigen.6.complex..locus.G5C	blue	0.290120165	0.002681159	0.157640379	0.108261613	0.625397293	9.89E-13	-0.031423004	0.750322465	-0.46858496	4.63E-07	-0.51927822	1.38E-08	0.217385746	0.025908074	0.834233359	2.20E-28	-0.039331498	0.690366541	0.211486445	0.030333387	0.26617855	0.006059076	0.482126827	1.91E-07	-0.20774804	0.033456586	0.098085006	0.319520454	0.779547303	1.18E-22	-0.471866817	3.75E-07	0.249039748	0.010411673	-0.063118321	0.52238947
chromosome.17.open.reading.frame.79	blue	0.290044266	0.002688399	0.210165815	0.03140725	0.663503671	1.23E-14	-0.140742167	0.152128602	-0.588929129	3.90E-11	-0.509398904	2.87E-08	0.317524393	0.000964928	0.790963461	1.05E-23	0.047295322	0.631867632	0.121092342	0.218507014	0.094330456	0.33848382	0.347821775	0.000277276	-0.112924256	0.251401922	-0.027025644	0.784341741	0.68713645	5.78E-16	-0.384588947	5.11E-05	0.059543306	0.546262977	-0.019198644	0.845870099
dynactin.3..p22.	blue	0.289777272	0.002714007	0.372581881	9.08E-05	0.813361708	5.63E-26	-0.239633546	0.013812407	-0.560930921	4.86E-10	-0.527532377	7.37E-09	0.527609919	7.33E-09	0.831481654	4.78E-28	0.284294439	0.00329081	0.186557957	0.056710994	0.196621648	0.044396928	0.290010693	0.002691607	-0.312235023	0.001184329	0.095704732	0.331461665	0.641721775	1.63E-13	-0.188781458	0.053773364	0.09785854	0.320644485	-0.049152374	0.618530549
hypothetical.LOC100505806	blue	0.289015765	0.002788255	0.249094385	0.010394285	0.490861591	1.06E-07	-0.161954941	0.098821314	-0.359958608	0.000162226	-0.514617418	1.95E-08	0.170844294	0.081418835	0.646612574	9.28E-14	-0.00640753	0.948275639	0.311121849	0.001235928	0.191029949	0.050931183	0.287435988	0.002948143	-0.253600015	0.009045236	0.123799437	0.208309353	0.566049622	3.12E-10	-0.363518191	0.000138058	0.290810595	0.002616103	-0.131577764	0.180910648
MEI5.meiotic.recombination.protein.homolog..S..cerevisiae.	blue	0.288080382	0.002881955	0.150400778	0.1256641	0.416490441	9.91E-06	0.006160174	0.950269804	-0.166524857	0.089541293	-0.415158068	1.06E-05	0.122633596	0.212658611	0.626402579	8.88E-13	-0.095077316	0.334655986	0.547611026	1.49E-09	0.168254026	0.086215732	0.348418882	0.000270195	-0.259464231	0.007521448	0.283344752	0.003401214	0.558865304	5.80E-10	-0.409994543	1.40E-05	0.556193264	7.28E-10	-0.070676948	0.473713181
proteasome..prosome..macropain..assembly.chaperone.1	blue	0.287498106	0.002941704	0.388630742	4.19E-05	0.523242161	1.02E-08	-0.260003054	0.007393532	-0.317495534	0.000966017	-0.38388601	5.29E-05	0.365331122	0.000127077	0.573590522	1.60E-10	0.22427061	0.021450445	0.449838228	1.48E-06	0.178752739	0.068081266	0.095899634	0.33047334	-0.421590935	7.50E-06	0.359006655	0.000169324	0.370048435	0.000102186	-0.061305313	0.534430196	0.307385834	0.001424409	-0.199847353	0.040955462
EF.hand.calcium.binding.domain.11	blue	0.287019447	0.002991652	0.314587164	0.001081693	0.646847297	9.03E-14	-0.180405342	0.065531169	-0.488962738	1.21E-07	-0.382449422	5.67E-05	0.441663258	2.40E-06	0.680789077	1.35E-15	0.22524711	0.020874874	0.217232605	0.026015584	0.181291416	0.064196176	0.217421856	0.025882779	-0.336080245	0.000456426	0.064575406	0.512813102	0.482609406	1.85E-07	-0.133251294	0.175377322	0.075994973	0.44099725	-0.148272241	0.131168993
TBC1.domain.family..member.22A	blue	0.286883229	0.003006005	0.29405311	0.002329193	0.625535529	9.75E-13	-0.178006061	0.069259527	-0.400994666	2.24E-05	-0.354831599	0.000203986	0.43302228	3.96E-06	0.608343745	5.84E-12	0.252855625	0.00925689	0.140604042	0.152535249	0.136554881	0.164821403	0.20831751	0.032964018	-0.34193128	0.000356916	0.173383188	0.076926569	0.472878826	3.51E-07	-0.087928556	0.372423279	0.060908404	0.53708448	0.012045944	0.90292987
V.set.domain.containing.T.cell.activation.inhibitor.1	blue	0.286335938	0.003064298	0.441694636	2.40E-06	0.505658103	3.76E-08	-0.233804111	0.016373974	-0.311747637	0.001206675	-0.479788503	2.23E-07	0.236058318	0.015338403	0.62311365	1.26E-12	0.111815272	0.256117492	0.305660926	0.001519942	0.133543214	0.174425007	0.206033226	0.034977453	-0.366247961	0.000121837	0.305583619	0.001524356	0.46585117	5.50E-07	-0.216304025	0.026675648	0.248907403	0.010453895	-0.086064863	0.382681125
zinc.finger..DHHC.type.containing.16	blue	0.286115309	0.003088084	0.346210435	0.00029725	0.499634203	5.76E-08	0.049566393	0.615573718	-0.210578378	0.031068377	-0.24801454	0.010742688	0.230035848	0.01824042	0.566662561	2.96E-10	0.096952901	0.32516491	0.023199542	0.814278204	0.047940068	0.627223478	0.46431942	6.06E-07	-0.415578171	1.04E-05	0.291568465	0.002546332	0.560099797	5.22E-10	-0.186912292	0.05623423	0.08133695	0.409458606	-0.034721225	0.725112911
alpha.2.glycoprotein.1..zinc.binding	blue	0.286039771	0.003096266	0.428919698	4.99E-06	0.411540196	1.29E-05	-0.317084153	0.000981663	-0.438827333	2.83E-06	-0.4732586	3.43E-07	0.184242127	0.059909207	0.471002998	3.96E-07	0.090193954	0.360182981	0.156756891	0.11027873	0.231542862	0.017473046	0.034432918	0.727305325	-0.092253664	0.349272766	-0.10182488	0.301326027	0.331098284	0.000560628	-0.180503134	0.065382734	0.007561169	0.938979507	0.024053464	0.807572017
translocase.of.inner.mitochondrial.membrane.17.homolog.B..yeast.	blue	0.28597431	0.003103372	0.282881986	0.003456206	0.611383085	4.29E-12	-0.1656393	0.091283387	-0.450150473	1.45E-06	-0.401792146	2.15E-05	0.343103667	0.000339557	0.644460361	1.19E-13	0.161397327	0.100003627	0.000986885	0.992028059	0.058198985	0.555375981	0.290027329	0.002690017	-0.208031698	0.033210463	-0.025392893	0.797081146	0.582101261	7.37E-11	-0.22575151	0.0205828	-0.03514728	0.721877063	-0.077354439	0.43284358
SH3KBP1.binding.protein.1	blue	0.284641824	0.003251236	0.269116046	0.005502928	0.507141811	3.37E-08	-0.168523301	0.085706822	-0.56129655	4.71E-10	-0.673394272	3.54E-15	0.039777999	0.687033918	0.74027525	1.82E-19	-0.164036424	0.094504788	0.120980816	0.218934583	0.205624107	0.035348771	0.390228669	3.87E-05	0.003786821	0.96941739	-0.160062008	0.102880093	0.72884995	1.21E-18	-0.587546784	4.44E-11	0.107554168	0.274797499	0.146712948	0.135317237
nitric.oxide.synthase.interacting.protein	blue	0.283642001	0.003366306	0.252807816	0.009270632	0.703370154	5.95E-17	-0.149615235	0.127674668	-0.556658048	7.00E-10	-0.591483504	3.06E-11	0.270529875	0.005251808	0.844394299	1.11E-29	0.025514717	0.796128737	0.045384342	0.645716327	0.176307586	0.072001235	0.42625395	5.79E-06	-0.143204284	0.14501579	-0.032520044	0.741906663	0.79129019	9.73E-24	-0.447588936	1.69E-06	0.060911305	0.537065059	0.009988731	0.919446212
chromosome.1.open.reading.frame.97	blue	0.28308405	0.003432096	0.35960299	0.000164845	0.62133303	1.53E-12	-0.25774676	0.007942318	-0.547007921	1.57E-09	-0.444541646	2.03E-06	0.404354251	1.89E-05	0.61651552	2.53E-12	0.231349904	0.017569717	0.100391708	0.308216387	0.286081097	0.003091787	0.16667112	0.089256115	-0.215297242	0.027407352	0.031134364	0.75254165	0.44384101	2.11E-06	-0.124873809	0.204357921	-0.059498346	0.546566566	0.074095828	0.452531636
chromosome.1.open.reading.frame.194	blue	0.282930514	0.003450402	0.254560956	0.00877831	0.510119803	2.72E-08	-0.162593178	0.09748158	-0.433007831	3.96E-06	-0.331188343	0.000558564	0.358099609	0.000176354	0.510116949	2.72E-08	0.178406252	0.068625988	0.066113107	0.502805566	-0.047943415	0.627199408	0.135252765	0.168924304	-0.043673683	0.658216992	-0.032736612	0.740248846	0.387811641	4.36E-05	-0.114907678	0.243117685	-0.02829447	0.774480807	-0.147424571	0.133411858
heat.shock.70kDa.protein.5..glucose.regulated.protein..78kDa.	blue	0.282262997	0.003531009	0.308994521	0.001340263	0.51977836	1.33E-08	-0.150640931	0.125054316	-0.248370596	0.010626695	-0.366866482	0.000118417	0.301509908	0.001774123	0.650496961	5.90E-14	0.131636629	0.180713874	0.496281066	7.29E-08	0.299528587	0.001908524	0.237043987	0.014903751	-0.519874398	1.32E-08	0.441507076	2.42E-06	0.466028133	5.44E-07	-0.165844588	0.090877167	0.443911723	2.10E-06	-0.194921684	0.046305268
chromosome.7.open.reading.frame.30	blue	0.281631364	0.003608833	0.242755917	0.012589527	0.702943727	6.33E-17	-0.068301208	0.488742472	-0.43055758	4.55E-06	-0.471118456	3.93E-07	0.323840657	0.000751819	0.855182355	3.67E-31	0.076707634	0.436712155	0.186937535	0.056200391	0.257501211	0.008004158	0.470072997	4.21E-07	-0.361301897	0.000152679	0.281979469	0.003565755	0.762105148	3.66E-21	-0.358543813	0.000172878	0.212302874	0.029685186	0.027947332	0.777175171
regulatory.subunit.of.type.II.PKA.R.subunit..RIIa..domain.containing.1	blue	0.281551107	0.003618831	0.289685279	0.002722881	0.540225257	2.72E-09	-0.103855048	0.291739771	-0.460337867	7.78E-07	-0.314259359	0.001095493	0.35152179	0.00023601	0.562942576	4.09E-10	0.158172858	0.107059862	0.065058249	0.509659724	-0.020907715	0.832341949	0.228986545	0.018791743	-0.142893035	0.145900837	-0.116462113	0.236758771	0.45498241	1.08E-06	-0.16722337	0.088185855	-0.063055531	0.522804167	-0.109685929	0.265340639
transmembrane.protein.147	blue	0.281306814	0.003649416	0.457046773	9.53E-07	0.791873185	8.56E-24	-0.313011489	0.001149507	-0.613428413	3.48E-12	-0.591435137	3.07E-11	0.455907562	1.02E-06	0.820000533	1.04E-26	0.264074982	0.006487441	0.135206229	0.169072324	0.205363834	0.035586716	0.252260688	0.00942917	-0.294497394	0.002292177	0.145647739	0.138207961	0.640658501	1.84E-13	-0.196595243	0.044426062	0.043135011	0.662173132	-0.080918608	0.411879689
chromosome.20.open.reading.frame.94	blue	-0.28072423	0.003723292	-0.215919391	0.026953204	-0.500479252	5.43E-08	0.174871505	0.074387132	0.401555513	2.18E-05	0.485939371	1.48E-07	-0.216798532	0.026322385	-0.614018611	3.27E-12	-0.027310666	0.782123597	-0.388480522	4.22E-05	-0.339266492	0.000399455	-0.227100269	0.019818986	0.118497771	0.228607778	-0.124121724	0.207118326	-0.518862588	1.43E-08	0.308564535	0.0013623	-0.309146522	0.001332551	-0.055376467	0.574744221
protein.phosphatase.2..catalytic.subunit..alpha.isozyme	blue	0.280359823	0.003770179	0.301381931	0.001782538	0.524256552	9.48E-09	-0.199492438	0.041322863	-0.298935222	0.001950531	-0.494677268	8.15E-08	0.266459369	0.006003833	0.641152512	1.74E-13	0.092683056	0.347024613	0.603646111	9.36E-12	0.333444696	0.000509097	0.185659027	0.057935402	-0.377517399	7.19E-05	0.367475671	0.000115135	0.474782631	3.10E-07	-0.229100254	0.018731312	0.495537228	7.68E-08	-0.073934475	0.453519289
brain.protein.I3	blue	0.27971912	0.003853901	0.21692122	0.026235359	0.557610899	6.46E-10	-0.186548292	0.056724044	-0.449115531	1.54E-06	-0.490928725	1.06E-07	0.228281581	0.019170157	0.63768991	2.57E-13	0.05589389	0.571170182	0.117350021	0.233178944	0.270785804	0.005207457	0.271322254	0.005115574	-0.202093368	0.038693141	0.033833535	0.73187033	0.574407402	1.49E-10	-0.328722314	0.000617646	0.066306572	0.501553717	0.327746773	0.00064256
FK506.binding.protein.1B..12.6.kDa	blue	0.278080742	0.004075607	0.346283375	0.000296318	0.517330837	1.60E-08	-0.278440795	0.00402593	-0.527763723	7.24E-09	-0.653632584	4.07E-14	0.141737657	0.149221852	0.693358638	2.46E-16	-0.038336062	0.697817577	0.200763954	0.040019213	0.115349572	0.241298065	0.237332407	0.014778605	-0.053274037	0.58937268	0.037348823	0.705235722	0.588839423	3.93E-11	-0.407558852	1.60E-05	0.156122757	0.111744487	-0.054126839	0.583418599
acyl.CoA.binding.domain.containing.6	blue	0.276317343	0.004326914	0.23528765	0.015685865	0.561919572	4.46E-10	-0.169431977	0.084007123	-0.363899566	0.000135678	-0.449488319	1.51E-06	0.277636265	0.004137689	0.704693167	4.91E-17	0.073962964	0.45334482	0.221008806	0.023472767	0.042877207	0.664069807	0.298137774	0.002008302	-0.369365089	0.000105487	0.28181584	0.003585946	0.581420176	7.85E-11	-0.287054535	0.002987965	0.231337553	0.017575921	-0.077570985	0.431552788
interferon.regulatory.factor.7	blue	0.27615014	0.004351446	0.179040027	0.067632273	0.450211102	1.44E-06	-0.113154042	0.25043235	-0.346285231	0.000296294	-0.378705401	6.79E-05	0.179339297	0.06716711	0.512025389	2.37E-08	0.065626343	0.505962439	0.031466347	0.7499894	0.44262422	2.27E-06	0.235240815	0.015707199	-0.155599026	0.112966434	-0.163983689	0.094612279	0.454297664	1.13E-06	-0.238090476	0.01445402	-0.030568397	0.756898871	0.123941579	0.20778346
hypothetical.LOC100129827	blue	0.275766341	0.004408229	0.268299351	0.005652803	0.48330316	1.77E-07	-0.219723988	0.024312979	-0.464941832	5.83E-07	-0.418563953	8.85E-06	0.292161721	0.00249289	0.486972376	1.38E-07	0.13592808	0.166787097	0.03666923	0.710358345	0.041671736	0.672966506	0.093532112	0.342606021	-0.011920112	0.903938996	-0.229569118	0.018483901	0.3692974	0.000105819	-0.186344488	0.056999816	-0.088793826	0.367718422	-0.10910575	0.267892252
mediator.complex.subunit.24	blue	0.275597804	0.004433372	0.2978933	0.00202632	0.66245382	1.40E-14	-0.14888676	0.129561121	-0.439491821	2.73E-06	-0.486853782	1.39E-07	0.32861636	0.000620308	0.763258775	2.95E-21	0.13557535	0.167900888	0.261563761	0.007033807	0.410058358	1.40E-05	0.340765696	0.000374981	-0.377696009	7.12E-05	0.142079129	0.148234464	0.657861624	2.45E-14	-0.262992596	0.006718146	0.211646344	0.0302055	-0.026955923	0.784884598
syntabulin..syntaxin.interacting.	blue	0.275380426	0.004465991	0.427855834	5.30E-06	0.503908658	4.26E-08	-0.238260376	0.014382129	-0.266315354	0.006032107	-0.448708898	1.58E-06	0.288711119	0.002818467	0.618636638	2.03E-12	0.129768895	0.187033922	0.593539773	2.51E-11	0.264711183	0.00635514	0.151444466	0.123030533	-0.465951486	5.47E-07	0.406504492	1.69E-05	0.422498502	7.14E-06	-0.162138269	0.098435014	0.470146392	4.19E-07	-0.17395023	0.075950967
ribokinase	blue	0.274397775	0.004616131	0.145031329	0.139902035	0.631519886	5.09E-13	-0.100660576	0.306915968	-0.425989341	5.88E-06	-0.405528956	1.77E-05	0.355761176	0.000195744	0.774800043	3.10E-22	0.084511262	0.391361258	0.305535027	0.001527137	0.164294826	0.093979476	0.333537442	0.000507152	-0.298446268	0.001985772	0.214004297	0.028371994	0.63557607	3.25E-13	-0.291959031	0.002511034	0.277762735	0.004119939	-0.191201231	0.050719856
coiled.coil.domain.containing.86	blue	0.273191178	0.004806638	0.146726031	0.135282021	0.56932831	2.34E-10	-0.051192098	0.604023044	-0.427652491	5.36E-06	-0.529875455	6.15E-09	0.157518022	0.108539241	0.827947822	1.27E-27	-0.096019172	0.329868107	0.299588402	0.001904336	0.18029072	0.065705499	0.472322305	3.64E-07	-0.200271449	0.040520026	0.194645265	0.046621909	0.785050781	3.74E-23	-0.514883851	1.92E-08	0.340862441	0.00037345	-0.043427035	0.660027277
growth.arrest.specific.2.like.1	blue	0.27223916	0.004961866	0.202021051	0.038764318	0.565464356	3.28E-10	-0.077171782	0.433934073	-0.386970842	4.55E-05	-0.480586253	2.12E-07	0.191511443	0.05033896	0.764185618	2.47E-21	-0.035417836	0.719824757	0.23816814	0.014421119	0.077598974	0.431386107	0.433450336	3.86E-06	-0.324994335	0.0007179	0.178105157	0.069102209	0.73212007	7.11E-19	-0.432063102	4.18E-06	0.244210854	0.012052714	0.021003813	0.831582698
CDP.diacylglycerol..inositol.3.phosphatidyltransferase	blue	0.271209194	0.005134818	0.185613089	0.057998551	0.522038184	1.12E-08	-0.041110294	0.677125637	-0.403984522	1.92E-05	-0.549098418	1.32E-09	0.069610967	0.480425588	0.779085055	1.30E-22	-0.140244312	0.153598137	0.152103183	0.121390367	0.17417292	0.075570556	0.50628185	3.59E-08	-0.24252074	0.012678227	0.275915609	0.004386067	0.765963019	1.76E-21	-0.527874633	7.18E-09	0.265931946	0.00610796	0.089757329	0.362522566
chromosome.1.open.reading.frame.122	blue	0.270443982	0.005266768	0.335106108	0.000475281	0.606344858	7.15E-12	-0.225944161	0.020472175	-0.571324686	1.96E-10	-0.667967612	7.05E-15	0.173308076	0.077056552	0.803617909	5.93E-25	-0.037135729	0.706840575	0.186060208	0.057386315	0.279059497	0.003941829	0.367412499	0.000115471	-0.126082624	0.199976589	0.008214035	0.933722199	0.729044836	1.17E-18	-0.483460339	1.75E-07	0.136237875	0.165813399	0.07443243	0.450475139
B.cell.translocation.gene.4	blue	-0.270249725	0.005300742	-0.363480069	0.000138299	-0.443555376	2.15E-06	0.357850479	0.000178332	0.554943654	8.09E-10	0.626810301	8.50E-13	-0.14186024	0.148866827	-0.528169874	7.02E-09	-0.023406706	0.812650013	-0.140109379	0.153998248	-0.2739191	0.004690887	-0.06780068	0.491940869	-0.028225959	0.775012358	0.160292424	0.10237917	-0.41808674	9.09E-06	0.289267039	0.002763555	-0.026618167	0.787515861	0.014601614	0.882469959
myosin.light.chain.kinase.family..member.4	blue	-0.269272877	0.005474555	-0.381060055	6.06E-05	-0.51114395	2.52E-08	0.175839419	0.072772164	0.290424116	0.002652341	0.336983392	0.000439563	-0.326566654	0.000673928	-0.52096571	1.22E-08	-0.212458292	0.029563132	-0.240386	0.013508625	-0.151649644	0.122517834	-0.181041711	0.064570133	0.411297458	1.31E-05	-0.181257152	0.064247385	-0.395362221	2.99E-05	0.092749278	0.346678705	-0.166650324	0.08929662	0.017305851	0.860904755
enoyl.CoA.hydratase.1..peroxisomal	blue	0.268287094	0.00565508	0.4203452	8.03E-06	0.800838279	1.13E-24	-0.289070429	0.002782865	-0.58639436	4.94E-11	-0.557486622	6.52E-10	0.494363205	8.33E-08	0.804487966	4.83E-25	0.28772745	0.002918039	0.17900236	0.067691004	0.237595175	0.014665385	0.235891449	0.015413066	-0.277263427	0.004190415	0.053675319	0.586567577	0.624055297	1.14E-12	-0.178238916	0.068890323	0.053684566	0.586503008	-0.010858298	0.912460301
TAF10.RNA.polymerase.II..TATA.box.binding.protein..TBP..associated.factor..30kDa	blue	0.267894956	0.005728349	0.346395213	0.000294894	0.711565988	1.78E-17	-0.182229832	0.062806533	-0.536451915	3.67E-09	-0.624909007	1.04E-12	0.282974548	0.003445143	0.850437855	1.70E-30	0.059394145	0.547270507	0.097572754	0.322066576	0.334550628	0.00048635	0.415947197	1.02E-05	-0.204517755	0.036369535	0.007295036	0.941123348	0.737684964	2.83E-19	-0.420344927	8.03E-06	0.089164238	0.365715526	0.168608386	0.085546516
proteasome..prosome..macropain..26S.subunit..ATPase..2	blue	0.267630531	0.005778231	0.243740858	0.012223895	0.644223117	1.22E-13	-0.095458255	0.33271421	-0.443172701	2.20E-06	-0.610786817	4.56E-12	0.179825658	0.066416683	0.875547218	2.57E-34	-0.04003194	0.685141206	0.316055069	0.001021819	0.478303415	2.46E-07	0.495606242	7.64E-08	-0.314763049	0.001074354	0.209661234	0.031825946	0.79302287	6.64E-24	-0.494401026	8.31E-08	0.352044868	0.000230658	0.155402887	0.11342672
adenosylmethionine.decarboxylase.1	blue	0.267608058	0.005782488	0.480878262	2.08E-07	0.509128259	2.92E-08	-0.335024329	0.000476896	-0.21947142	0.024481134	-0.450904277	1.39E-06	0.353415447	0.000217161	0.495542116	7.68E-08	0.274738375	0.004563588	0.547230802	1.54E-09	0.392354086	3.48E-05	0.005334009	0.956932432	-0.533755517	4.54E-09	0.388826757	4.15E-05	0.254535427	0.008785311	-0.011319184	0.908760313	0.367221765	0.000116492	0.067696494	0.492608006
chromosome.22.open.reading.frame.23	blue	0.266538237	0.005988398	0.115333519	0.241364001	0.50563022	3.76E-08	-0.036962204	0.708148377	-0.410236922	1.38E-05	-0.384182711	5.21E-05	0.215648716	0.027149995	0.689051889	4.45E-16	-0.02376015	0.809873979	0.21556304	0.027212538	0.145747411	0.137935502	0.358335906	0.000174497	-0.167511154	0.087632185	0.064639307	0.512395197	0.593053428	2.63E-11	-0.355879422	0.000194718	0.216336394	0.026652402	-0.161100909	0.100636632
v.raf.murine.sarcoma.3611.viral.oncogene.homolog	blue	0.266091637	0.006076265	0.223190986	0.022102596	0.470799246	4.01E-07	-0.087404512	0.375290526	-0.363723769	0.00013677	-0.544837709	1.87E-09	0.070343111	0.475809849	0.638637727	2.31E-13	-0.097496903	0.322444691	0.085322439	0.386814526	0.275856435	0.00439484	0.400780008	2.27E-05	-0.101022401	0.30517161	-0.030329295	0.758741956	0.642028209	1.57E-13	-0.465598384	5.59E-07	0.124985941	0.203948631	0.199812856	0.040991053
chromosome.12.open.reading.frame.5	blue	0.264701227	0.006357192	0.411167492	1.32E-05	0.456050173	1.01E-06	-0.340205166	0.000383965	-0.452390153	1.27E-06	-0.580931407	8.21E-11	0.195218547	0.045967196	0.542163735	2.32E-09	0.082213643	0.404412035	0.387550173	4.42E-05	0.453694702	1.17E-06	0.047195409	0.632588599	-0.14897587	0.129329224	-0.075398251	0.444603416	0.356614698	0.000188449	-0.2483053	0.010647884	0.175974006	0.072549861	0.344323341	0.000322326
hydroxymethylbilane.synthase	blue	0.264094294	0.00648339	0.177994897	0.069277268	0.5650959	3.39E-10	-0.058370409	0.554209857	-0.401991473	2.13E-05	-0.556521065	7.08E-10	0.120117838	0.222263087	0.82256468	5.35E-27	-0.116416933	0.236941945	0.242287646	0.01276668	0.200902453	0.039879313	0.504780807	4.00E-08	-0.24334365	0.012370217	0.192274467	0.049412117	0.80611143	3.29E-25	-0.53787973	3.28E-09	0.322359842	0.000797503	-0.084079546	0.393794049
chromosome.9.open.reading.frame.167	blue	0.263346286	0.006641972	0.377357262	7.24E-05	0.466937798	5.14E-07	-0.320266713	0.000866414	-0.399344012	2.44E-05	-0.481259074	2.03E-07	0.248360324	0.010630027	0.484940054	1.58E-07	0.181142112	0.06441956	0.133408534	0.174863893	0.388985632	4.12E-05	0.060907476	0.537090695	-0.23531727	0.015672386	0.031461883	0.750023699	0.337615349	0.000428106	-0.115280984	0.241579873	0.038613824	0.695735544	0.083474413	0.397219214
mitochondrial.ribosomal.protein.L48	blue	0.262992095	0.006718254	0.217110812	0.026101358	0.615083285	2.93E-12	-0.069402748	0.481742663	-0.436338346	3.27E-06	-0.499495101	5.82E-08	0.244678746	0.011884383	0.818803673	1.42E-26	-0.000204735	0.998346149	0.243895332	0.0121674	0.124293114	0.206486934	0.447571191	1.69E-06	-0.293137437	0.002407192	0.242395956	0.012725512	0.728153615	1.35E-18	-0.403850017	1.94E-05	0.278551476	0.004010768	-0.050935988	0.605836339
ribosomal.RNA.processing.36.homolog..S..cerevisiae.	blue	0.262592952	0.006805147	0.284468579	0.003270918	0.574321575	1.50E-10	-0.188949256	0.05355685	-0.425205053	6.14E-06	-0.545933987	1.71E-09	0.236970847	0.014935632	0.748639227	4.28E-20	0.043686132	0.658125677	0.299686649	0.001897474	0.286745986	0.003020529	0.312578537	0.001168807	-0.212078208	0.029862378	0.172787327	0.077962574	0.616732694	2.47E-12	-0.34190835	0.000357263	0.261744318	0.006993206	0.010957295	0.911665391
transmembrane.protein.99	blue	0.262371366	0.006853814	0.288991329	0.002790667	0.492646631	9.38E-08	-0.214091948	0.028305701	-0.460822332	7.55E-07	-0.329792806	0.000591329	0.33751214	0.000429958	0.500622341	5.38E-08	0.185728034	0.057840648	-0.027254179	0.782563062	-0.07478648	0.44831768	0.126964047	0.196824777	-0.244373718	0.011993887	0.042868003	0.664137562	0.364420459	0.000132487	-0.096266096	0.328620151	-0.09612639	0.329325856	-0.1918443	0.049932889
L.antigen.family..member.3	blue	0.260903109	0.007184145	0.233240067	0.016642367	0.533650908	4.58E-09	-0.167615416	0.087432276	-0.397015819	2.75E-05	-0.519536375	1.35E-08	0.210723376	0.030950016	0.671286777	4.63E-15	0.007347559	0.940700215	0.253902217	0.008960532	0.128352953	0.191931288	0.286231178	0.003075572	-0.256559285	0.008245333	0.123137631	0.210770407	0.586269339	5.00E-11	-0.36834636	0.000110591	0.239255186	0.013967393	0.104846965	0.287130299
Kruppel.like.factor.2..lung.	blue	0.260887052	0.007187834	0.26199923	0.00693624	0.407531251	1.60E-05	-0.192322332	0.049354449	-0.279898476	0.003830298	-0.412748398	1.21E-05	0.183379122	0.061138108	0.522486759	1.08E-08	0.044693262	0.65075479	0.395360744	2.99E-05	0.106763914	0.278360114	0.114467782	0.244938496	-0.266582788	0.005979695	0.082333107	0.40372721	0.403994258	1.92E-05	-0.247498009	0.010912929	0.261683904	0.007006768	-0.080208735	0.416007042
polynucleotide.kinase.3..phosphatase	blue	0.260724382	0.007225301	0.140245186	0.153595548	0.548014941	1.44E-09	-0.015374393	0.876297878	-0.414044124	1.13E-05	-0.386065785	4.75E-05	0.204067426	0.036792058	0.67993778	1.51E-15	0.000662864	0.994645415	-0.101815422	0.301371166	0.078203377	0.427795818	0.436118747	3.31E-06	-0.142945273	0.145752012	-0.023339779	0.813175934	0.691002121	3.41E-16	-0.377355634	7.24E-05	-0.039597303	0.68838189	0.04782379	0.628059966
absent.in.melanoma.1	blue	0.260358316	0.007310249	0.224767684	0.021155779	0.289003485	0.002789467	-0.080736732	0.412934868	-0.175912502	0.072651382	-0.528191538	7.01E-09	-0.082862264	0.400702047	0.555538824	7.70E-10	-0.217209896	0.026031559	0.414177623	1.12E-05	0.237428884	0.014736948	0.326970283	0.000663045	-0.186556603	0.056712821	0.366544419	0.000120186	0.525056966	8.92E-09	-0.479314166	2.31E-07	0.4913385	1.03E-07	0.197423997	0.043519207
mesoderm.induction.early.response.1..family.member.2	blue	0.256729152	0.008201372	0.16172018	0.099317732	0.356808254	0.00018683	-0.110047603	0.263758378	-0.421537716	7.52E-06	-0.549568209	1.27E-09	-0.011473913	0.907518581	0.55518892	7.93E-10	-0.176227851	0.072132067	0.058652195	0.552295556	0.090757113	0.357179216	0.325092018	0.000715094	0.054477826	0.580976138	-0.145695993	0.138076006	0.59057433	3.33E-11	-0.517503294	1.58E-08	0.066497347	0.500320867	0.104861439	0.287063397
protein.tyrosine.phosphatase..non.receptor.type.9	blue	0.25648649	0.008264236	0.254811017	0.008709997	0.363025733	0.00014119	-0.232235009	0.017130054	-0.263173207	0.006679151	-0.46900053	4.50E-07	0.11124886	0.258549173	0.516917521	1.65E-08	-0.007867013	0.936516308	0.52707851	7.64E-09	0.15407325	0.116585501	0.116631135	0.236074384	-0.288368313	0.002852815	0.207350229	0.033804345	0.409991502	1.40E-05	-0.29769189	0.002041274	0.410621399	1.36E-05	0.053978853	0.584449823
zinc.finger.protein.552	blue	0.256461113	0.008270835	0.158462166	0.106411305	0.354676079	0.000205395	0.010038756	0.919044158	-0.217935867	0.025524988	-0.421714936	7.45E-06	-0.010001	0.919347604	0.621240361	1.54E-12	-0.192859646	0.048710898	0.368557072	0.000109517	0.307148856	0.001437202	0.427899634	5.28E-06	-0.204287968	0.036584622	0.223832389	0.021713136	0.617471321	2.29E-12	-0.476857048	2.71E-07	0.39520894	3.01E-05	-0.015858232	0.872437264
TBP.like.1	blue	0.255187557	0.008608015	0.142913583	0.145842284	0.469227609	4.44E-07	-0.003886667	0.96861143	-0.336965112	0.000439898	-0.362651027	0.000143617	0.164709376	0.093141548	0.682481055	1.08E-15	-0.051236716	0.603707393	0.33590915	0.000459687	0.210838692	0.030856155	0.369119871	0.000106695	-0.137384764	0.162245342	0.223855166	0.021699414	0.602423213	1.06E-11	-0.348698226	0.00026694	0.33971694	0.000391951	-0.260287012	0.007326898
roundabout..axon.guidance.receptor..homolog.1..Drosophila.	blue	0.255115592	0.008627424	0.16637962	0.089825186	0.357421652	0.000181784	-0.014934554	0.879809924	-0.095447036	0.332771299	-0.457576459	9.23E-07	0.012074082	0.902704234	0.618142422	2.13E-12	-0.182847107	0.061905882	0.545231152	1.81E-09	0.096070326	0.329609324	0.373470419	8.71E-05	-0.24507882	0.011742083	0.468105526	4.77E-07	0.593345617	2.56E-11	-0.455879917	1.02E-06	0.636973672	2.78E-13	-0.158164718	0.107078156
nuclear.receptor.coactivator.7	blue	-0.254963291	0.008668628	-0.359059858	0.00016892	0.025266486	0.798069702	0.366102331	0.000122656	0.151805297	0.122129986	0.064101542	0.515917545	-0.197674732	0.043247899	0.255020242	0.0086532	-0.254797029	0.008713806	0.05340656	0.588445625	0.409658938	1.43E-05	0.488473706	1.25E-07	-0.151322775	0.123335394	0.324011168	0.000746715	0.396838921	2.78E-05	-0.310117767	0.001284216	0.327423074	0.000651028	-0.038207283	0.698783634
chromosome.15.open.reading.frame.40	blue	0.254039601	0.008922256	0.157849605	0.107788163	0.381391666	5.97E-05	-0.028335314	0.774163966	-0.196349946	0.044697468	-0.373419592	8.73E-05	0.095317944	0.33342859	0.591563635	3.03E-11	-0.088510033	0.369257495	0.466864055	5.16E-07	0.111560699	0.257208465	0.325377154	0.000706959	-0.317004901	0.000984703	0.370503137	0.000100044	0.54456273	1.91E-09	-0.353007403	0.000221101	0.48934132	1.18E-07	-0.130553681	0.184359044
NTF2.like.export.factor.1	blue	0.254008354	0.008930949	0.26526537	0.00624185	0.564595124	3.54E-10	-0.139450204	0.155964102	-0.262387314	0.006850301	-0.311092683	0.001237307	0.365865607	0.000123997	0.626540305	8.75E-13	0.201911107	0.038872739	0.244017836	0.01212276	0.100955082	0.305495663	0.243634297	0.012263001	-0.530289339	5.96E-09	0.362071535	0.000147446	0.49073587	1.07E-07	-0.119026853	0.226521908	0.229263899	0.018644637	-0.17457967	0.074879682
small.nucleolar.RNA.host.gene.8..non.protein.coding.	blue	0.253886432	0.008964939	0.324154625	0.000742446	0.52250375	1.08E-08	-0.15988398	0.103268441	-0.202546628	0.038249516	-0.368921222	0.000107683	0.308369725	0.001372392	0.532352022	5.07E-09	0.166713246	0.089174114	0.206797211	0.03429284	-0.124580662	0.205430716	0.227714461	0.019479325	-0.363523689	0.000138024	0.319385495	0.00089702	0.462705139	6.71E-07	-0.1659344	0.0906999	0.187270293	0.055755878	-0.042226491	0.66886657
chromosome.11.open.reading.frame.68	blue	0.251736212	0.009583376	0.174589839	0.074862475	0.539852975	2.80E-09	-0.097652885	0.321667427	-0.398789124	2.51E-05	-0.536663151	3.61E-09	0.154883329	0.114653017	0.728895926	1.20E-18	-0.04002473	0.685194914	0.143195368	0.145041085	0.139177555	0.156782685	0.388989902	4.11E-05	-0.245972534	0.01142957	0.105396077	0.284599501	0.690712763	3.55E-16	-0.44679128	1.77E-06	0.213454288	0.028791	0.01135918	0.90843931
nuclear.factor..interleukin.3.regulated	blue	0.251099783	0.00977347	0.238941331	0.014097101	0.352564048	0.000225456	-0.031132618	0.75255508	-0.25701323	0.008128315	-0.364233204	0.000133626	0.061109701	0.535737516	0.529001404	6.58E-09	-0.056080872	0.569881191	0.243202728	0.012422495	0.280424507	0.003761818	0.305060078	0.001554561	-0.279033674	0.003945307	0.260490533	0.007279466	0.465565753	5.60E-07	-0.326783706	0.000668055	0.247782687	0.010818813	0.243615714	0.012269832
odz..odd.Oz.ten.m.homolog.4..Drosophila.	blue	0.250940475	0.009821568	0.296642082	0.002120846	0.498994995	6.03E-08	-0.165115379	0.092326632	-0.371754825	9.44E-05	-0.393967521	3.21E-05	0.258910461	0.007654946	0.60647046	7.06E-12	0.117705613	0.231755944	0.245153712	0.011715611	0.351352901	0.000237763	0.202606742	0.038191002	-0.340429284	0.000380349	0.245805499	0.01148742	0.438293518	2.92E-06	-0.168149696	0.086413554	0.211764115	0.0301116	-0.099410553	0.312992313
suppressor.of.tumorigenicity.20	blue	-0.250771815	0.009872717	-0.380183533	6.32E-05	-0.493898527	8.60E-08	0.343244621	0.000337523	0.422566734	7.11E-06	0.539766983	2.82E-09	-0.298607868	0.001974061	-0.521808139	1.14E-08	-0.15966375	0.103750435	-0.366698649	0.000119336	-0.202085334	0.038701044	-0.010364459	0.916426913	0.089426572	0.364301099	-0.016505861	0.867274453	-0.329441708	0.000599845	0.169751568	0.083415753	-0.207713568	0.033486601	-0.046856692	0.635035336
deiodinase..iodothyronine..type.I	blue	0.249901524	0.010140378	0.331502528	0.000551422	0.506702595	3.48E-08	-0.238849067	0.01413543	-0.401036701	2.24E-05	-0.366789811	0.000118836	0.354832679	0.000203976	0.5526055	9.85E-10	0.185598084	0.058019189	0.279068736	0.003940585	0.150620346	0.125106495	0.101222416	0.304210122	-0.290175027	0.002675937	0.141709359	0.149303897	0.346655015	0.00029161	-0.103777067	0.292104217	0.130137114	0.18577538	-0.039879521	0.686277004
iron.sulfur.cluster.scaffold.homolog..E..coli.	blue	0.249436862	0.010285877	0.172045558	0.079267872	0.645107104	1.10E-13	-0.041174254	0.676651337	-0.432772651	4.01E-06	-0.569368927	2.33E-10	0.173483999	0.076752391	0.888279761	1.38E-36	-0.093059837	0.345059402	0.250622697	0.009918133	0.258812348	0.007678815	0.547488247	1.51E-09	-0.270394252	0.005275447	0.266445432	0.006006564	0.838191722	7.06E-29	-0.540324403	2.70E-09	0.344403697	0.00032122	0.10308664	0.295344092
hypothetical.LOC100128511	blue	0.249347546	0.010314053	0.148826724	0.129717535	0.511447308	2.47E-08	-0.037061641	0.707398846	-0.308522207	0.001364487	-0.171799358	0.079704963	0.371271621	9.65E-05	0.518749445	1.44E-08	0.21409691	0.028301952	0.0021306	0.982790303	-0.042110337	0.669724208	0.253430762	0.009092982	-0.363467376	0.000138379	0.090535352	0.358360178	0.458880586	8.51E-07	-0.064060584	0.516186323	-0.015546434	0.874924807	-0.121703403	0.216174821
RNA..guanine.9...methyltransferase.domain.containing.1	blue	0.249292851	0.010331341	0.246855171	0.011128095	0.568142462	2.59E-10	-0.108942104	0.26861496	-0.263453156	0.006619106	-0.399328538	2.44E-05	0.287839251	0.002906564	0.728210337	1.34E-18	0.106397818	0.280021002	0.417715817	9.27E-06	0.39282997	3.40E-05	0.336625094	0.000446183	-0.492592863	9.41E-08	0.421314074	7.62E-06	0.566655051	2.96E-10	-0.223931312	0.021653596	0.416012468	1.02E-05	-0.133775941	0.173668524
importin.4	blue	0.247592418	0.010881638	0.124391994	0.206123293	0.522332216	1.10E-08	-0.023502882	0.811894394	-0.47954255	2.27E-07	-0.402439912	2.08E-05	0.174273331	0.075399531	0.720965446	4.23E-18	-0.032059598	0.745435279	0.07015718	0.47697976	0.336560639	0.000447384	0.43007883	4.67E-06	-0.110448252	0.262013112	-0.018000986	0.855377151	0.689220853	4.35E-16	-0.383793274	5.31E-05	0.083363373	0.397849637	-0.083871926	0.394967227
F.box.protein.6	blue	0.247300329	0.010978704	0.291237497	0.002576592	0.577622182	1.11E-10	-0.193653361	0.047772967	-0.423104431	6.90E-06	-0.343051508	0.000340312	0.3904401	3.83E-05	0.58056955	8.49E-11	0.22356911	0.021872281	0.109861009	0.264573892	0.26012003	0.007366018	0.172575314	0.078333882	-0.231399409	0.017544871	0.142174917	0.14795837	0.445733152	1.89E-06	-0.086678294	0.379286098	0.036910032	0.708541749	-0.012408071	0.900026614
zinc.finger.protein.213	blue	0.246788565	0.0111506	0.108032985	0.27265389	0.324801353	0.000723475	-0.088932593	0.36696729	-0.44304207	2.21E-06	-0.521584544	1.16E-08	-0.043338865	0.660674876	0.53455279	4.27E-09	-0.201683542	0.039097956	-0.032605257	0.741254224	0.043932444	0.656319928	0.335654754	0.000464576	0.073565156	0.455784416	-0.175421148	0.073466547	0.583449806	6.51E-11	-0.52537775	8.70E-09	0.008158936	0.934165786	0.077420999	0.432446594
kinesin.family.member.4A	blue	0.245818599	0.011482874	0.317746966	0.000956567	0.40713711	1.63E-05	-0.354739843	0.000204816	-0.465719834	5.55E-07	-0.570761671	2.06E-10	0.175576605	0.073207848	0.514487269	1.97E-08	0.044688994	0.650785954	0.349903691	0.000253303	0.484759518	1.60E-07	0.01469621	0.881714043	-0.052737922	0.5931298	-0.013901171	0.888070389	0.325245325	0.000710709	-0.220548811	0.023770684	0.200692023	0.040092032	-0.110507347	0.261756353
SID1.transmembrane.family..member.1	blue	0.243516246	0.01230645	0.167367917	0.087907413	0.34394001	0.000327653	0.094837484	0.335882176	-0.207232383	0.033907947	-0.302768302	0.001693274	0.010620259	0.914372016	0.565019123	3.41E-10	-0.128567786	0.191182319	0.208620319	0.0327046	0.333278363	0.000512601	0.454105319	1.14E-06	-0.228654203	0.018969329	0.268704206	0.005578059	0.575460144	1.35E-10	-0.379963866	6.39E-05	0.292796045	0.00243687	-0.012303243	0.900866911
chromosome.3.open.reading.frame.26	blue	0.242737362	0.012596505	0.144951809	0.140121722	0.56554876	3.26E-10	-0.023909155	0.808704371	-0.351814299	0.000233003	-0.492034254	9.78E-08	0.168741474	0.085296246	0.817062806	2.22E-26	-0.090999459	0.355891392	0.357152291	0.000183984	0.249027671	0.010415519	0.481926526	1.94E-07	-0.293023662	0.002417046	0.30265396	0.00170048	0.756997082	9.49E-21	-0.481936046	1.94E-07	0.419524373	8.40E-06	-0.104895277	0.286907035
proteasomal.ATPase.associated.factor.1	blue	0.2421	0.012838277	0.202002666	0.038782431	0.555482267	7.73E-10	-0.036465622	0.71189563	-0.300961445	0.001810442	-0.442266359	2.32E-06	0.203339873	0.037483387	0.745213287	7.80E-20	0.010768124	0.913184442	0.238479791	0.014289746	0.123919022	0.20786685	0.441165006	2.47E-06	-0.306637716	0.001465152	0.286118241	0.003087767	0.676860079	2.26E-15	-0.373237478	8.80E-05	0.310909165	0.001246016	-0.056796545	0.564960267
ATPase..H..transporting.V0.subunit.e2	blue	0.241484228	0.013075691	0.152966949	0.119265241	0.408902923	1.49E-05	-0.186153297	0.057259518	-0.534597682	4.25E-09	-0.511617453	2.44E-08	0.086021125	0.382923896	0.555764666	7.55E-10	-0.084152818	0.39338051	-0.08363488	0.396309222	-0.012854921	0.896445924	0.219514454	0.024452413	0.185663512	0.05792924	-0.200386496	0.040402572	0.535277506	4.03E-09	-0.41267015	1.22E-05	-0.076222871	0.439624369	0.06589125	0.504243131
homeobox.containing.1	blue	-0.241159982	0.013202236	-0.072512869	0.462272624	-0.27913307	0.003931933	0.150186323	0.126210564	0.351740665	0.000233757	0.492367802	9.56E-08	0.005912471	0.952267073	-0.424162591	6.51E-06	0.159314854	0.104517629	-0.122294621	0.213935223	-0.121352637	0.217511396	-0.167268918	0.08809804	-0.14772317	0.132618478	0.185101097	0.058706172	-0.40347665	1.97E-05	0.433699314	3.81E-06	-0.118581131	0.228278247	-0.142898614	0.14588494
prenylcysteine.oxidase.1.like	blue	-0.240807096	0.013341171	-0.202650593	0.038148364	-0.453089654	1.21E-06	0.26780863	0.005744592	0.561534632	4.61E-10	0.738960184	2.28E-19	-0.01645893	0.867648394	-0.678487524	1.83E-15	0.183813168	0.060517489	-0.182296508	0.062708737	-0.311460885	0.00122	-0.265287308	0.006237402	-0.0808995	0.411990468	0.121204685	0.218076912	-0.608205333	5.93E-12	0.56153067	4.62E-10	-0.17291735	0.077735557	-0.127035226	0.196571825
meiosis.expressed.gene.1.homolog..mouse.	blue	0.240179425	0.013591439	0.06542822	0.507250287	0.46146427	7.25E-07	0.070383619	0.475555173	-0.314512258	0.001084833	-0.280859972	0.00370596	0.170797441	0.081503666	0.642102633	1.56E-13	-0.049288914	0.617554731	0.2050554	0.035870432	0.152978921	0.11923599	0.415841915	1.03E-05	-0.151523606	0.122832582	0.19948576	0.041329803	0.607511972	6.35E-12	-0.348609137	0.000267974	0.244415279	0.011978915	0.017585661	0.858678926
tRNA.yW.synthesizing.protein.3.homolog..S..cerevisiae.	blue	0.239727628	0.013774102	0.235597024	0.01554557	0.591858201	2.95E-11	-0.051677048	0.600596129	-0.340340034	0.000381785	-0.436137831	3.31E-06	0.257135889	0.008096948	0.762780722	3.23E-21	0.02953116	0.764903991	0.295058194	0.00224621	0.026026436	0.792131453	0.413813442	1.14E-05	-0.365342945	0.000127008	0.294047369	0.002329675	0.659410236	2.03E-14	-0.368493636	0.000109839	0.298213269	0.002002767	-0.007706343	0.937810233
pancreatic.progenitor.cell.differentiation.and.proliferation.factor.homolog..zebrafish.	blue	0.23948999	0.013871034	0.20104872	0.039732011	0.605807717	7.54E-12	-0.11996832	0.22284339	-0.47066683	4.05E-07	-0.54561291	1.76E-09	0.214333564	0.028123639	0.784841166	3.90E-23	-0.031840754	0.747114231	0.092337829	0.348831389	0.052787001	0.592785401	0.426318785	5.77E-06	-0.113594746	0.248580023	-0.000818767	0.993386063	0.721907389	3.65E-18	-0.462225594	6.91E-07	0.114040934	0.246714289	0.007571652	0.938895068
high.mobility.group.nucleosomal.binding.domain.4	blue	0.239360157	0.013924243	0.303545981	0.001644995	0.363594425	0.000137579	-0.179879077	0.066334677	-0.226013853	0.020432283	-0.519978948	1.31E-08	0.047712186	0.628863281	0.560233808	5.16E-10	-0.090090524	0.360736348	0.486108081	1.46E-07	0.290507794	0.002644457	0.224673699	0.021211226	-0.246421019	0.011275504	0.329298784	0.000603343	0.462374884	6.85E-07	-0.364068544	0.000134635	0.451404562	1.34E-06	0.159043328	0.105117759
patatin.like.phospholipase.domain.containing.6	blue	0.23881161	0.014151017	0.227822998	0.019419825	0.569434045	2.32E-10	-0.110680872	0.261003409	-0.422098345	7.30E-06	-0.431620794	4.28E-06	0.259293375	0.007562416	0.620318535	1.70E-12	0.10449808	0.288746025	0.050566262	0.608458276	0.276088269	0.004360556	0.322398302	0.000796285	-0.253346967	0.009116703	-0.049554001	0.61566213	0.590747338	3.28E-11	-0.289224563	0.002767717	0.001104242	0.991080102	0.419121619	8.59E-06
polymerase..DNA.directed...epsilon.4..p12.subunit.	blue	0.236081394	0.015328103	0.408355658	1.53E-05	0.65786471	2.45E-14	-0.319224646	0.000902712	-0.450296859	1.44E-06	-0.555722961	7.58E-10	0.370909989	9.82E-05	0.69592785	1.72E-16	0.218010327	0.025473509	0.186031774	0.057425092	0.185393639	0.058300991	0.196809637	0.04418997	-0.353154442	0.000219673	0.141785474	0.149083287	0.536064305	3.79E-09	-0.189336965	0.053059323	0.112333364	0.253907006	0.064559037	0.51292018
phosphoenolpyruvate.carboxykinase.2..mitochondrial.	blue	0.235567602	0.015558865	0.180240061	0.065782666	0.458617938	8.65E-07	-0.036523345	0.711459689	-0.28126458	0.003654727	-0.403460079	1.98E-05	0.098508947	0.317423124	0.598958753	1.49E-11	-0.023366023	0.812969695	0.071339189	0.469568829	0.359400648	0.000166352	0.409930634	1.41E-05	-0.257244498	0.008069263	0.109343257	0.266845702	0.611426203	4.27E-12	-0.363345073	0.000139152	0.13273301	0.177077499	0.424383147	6.43E-06
UTP6..small.subunit..SSU..processome.component..homolog..yeast.	blue	-0.234363533	0.016111489	-0.024868846	0.801181477	-0.310476694	0.001266761	0.146818369	0.135033673	0.511627342	2.44E-08	0.572813176	1.71E-10	0.056145775	0.569434094	-0.536459391	3.67E-09	0.259587494	0.007492014	0.018398371	0.852220332	0.012300655	0.900887652	-0.295507578	0.002209979	-0.160477633	0.101977911	0.112666566	0.252492301	-0.556617295	7.02E-10	0.570382676	2.13E-10	-0.042013399	0.670440289	-0.094927082	0.335423751
chromosome.12.open.reading.frame.45	blue	0.234261134	0.016159261	0.321265739	0.000832872	0.423522684	6.74E-06	-0.1969092	0.044080686	-0.234642947	0.015981755	-0.33366918	0.000504402	0.264403292	0.006418866	0.441387995	2.44E-06	0.159839041	0.10336665	0.175578944	0.073203962	-0.014316423	0.884749537	0.144352756	0.141785107	-0.363369288	0.000138998	0.207604487	0.033581729	0.329271356	0.000604017	-0.114218521	0.245974407	0.077672925	0.430945899	0.067867237	0.491514925
zinc.finger..DHHC.type.containing.1	blue	0.234003553	0.016279972	0.177599465	0.069908044	0.516593249	1.69E-08	0.039520094	0.688958157	-0.249451559	0.010281247	-0.135031699	0.169628304	0.336082713	0.00045638	0.494774506	8.10E-08	0.186543417	0.056730628	-0.021124767	0.830627286	0.016883141	0.864269383	0.338986419	0.000404187	-0.354775889	0.00020449	0.020591819	0.834838863	0.497637809	6.63E-08	-0.11475408	0.243752386	-0.045713087	0.64332513	0.03600187	0.715401345
coiled.coil.helix.coiled.coil.helix.domain.containing.4	blue	0.233929413	0.016314862	0.266761615	0.005944875	0.584361528	5.98E-11	-0.133892507	0.173290534	-0.451595418	1.33E-06	-0.45260187	1.25E-06	0.249505248	0.010264349	0.715772044	9.43E-18	0.062107899	0.529083006	0.124406736	0.206069115	0.228302336	0.019158923	0.34414165	0.000324841	-0.309980411	0.001290953	0.227163259	0.019783918	0.631505765	5.10E-13	-0.318166238	0.000940996	0.110254694	0.262855285	0.183257105	0.061313506
chromosome.11.open.reading.frame.49	blue	0.232516727	0.016992125	0.112615518	0.252708686	0.62906384	6.66E-13	0.043580204	0.658902853	-0.381486014	5.94E-05	-0.380925377	6.10E-05	0.258899741	0.007657551	0.828694885	1.03E-27	-0.018466354	0.85168051	0.192502727	0.049137607	0.079529495	0.419978727	0.530964419	5.65E-09	-0.245461713	0.011607291	0.215934404	0.026942324	0.807125924	2.58E-25	-0.419887053	8.24E-06	0.249683187	0.010208519	-0.113143316	0.250477549
branched.chain.ketoacid.dehydrogenase.kinase	blue	0.230957113	0.017767932	0.234782842	0.015917142	0.572574121	1.75E-10	-0.168584884	0.085590771	-0.449667592	1.49E-06	-0.591036932	3.19E-11	0.167298391	0.088041254	0.737403215	2.96E-19	-0.036533679	0.711381656	0.201081402	0.039699159	0.139244475	0.156581471	0.365404865	0.000126648	-0.257825787	0.007922506	0.08985332	0.362007411	0.710590919	2.06E-17	-0.452122354	1.29E-06	0.203131991	0.037682908	0.08549044	0.385876852
tetratricopeptide.repeat.domain.30B	blue	0.230277962	0.018115209	0.050466592	0.609165947	0.389270888	4.06E-05	0.005901402	0.952356328	-0.273430945	0.004768233	-0.261836031	0.006972663	0.176413861	0.071827154	0.604467825	8.62E-12	-0.066867022	0.497936428	0.44745365	1.70E-06	0.048863263	0.620598929	0.292691113	0.002446058	-0.269301459	0.005469398	0.373736388	8.60E-05	0.50867725	3.02E-08	-0.3030822	0.001673634	0.439840706	2.67E-06	-0.317216326	0.000976611
midline.1..Opitz.BBB.syndrome.	blue	-0.229988968	0.018264751	-0.159330343	0.104483476	-0.352147162	0.000229624	0.138419172	0.159076476	0.485479079	1.53E-07	0.631353768	5.19E-13	0.079531386	0.419967639	-0.528136613	7.04E-09	0.219592313	0.024400522	0.04190885	0.671212926	-0.355820574	0.000195228	-0.322264074	0.000800543	-0.202436154	0.038357247	0.344635792	0.000318044	-0.567201206	2.82E-10	0.566712174	2.94E-10	0.014362327	0.884382555	-0.349684471	0.000255734
cell.death.inducing.DFFA.like.effector.b	blue	0.229467773	0.018537139	0.157485303	0.108613574	0.610402263	4.74E-12	-0.049890818	0.613261039	-0.436331502	3.27E-06	-0.514098541	2.03E-08	0.21286181	0.029248221	0.80265471	7.44E-25	-0.041785067	0.67212815	0.134896607	0.170059581	0.077060934	0.43459662	0.477340908	2.62E-07	-0.198381854	0.042490333	0.109780056	0.26492823	0.758826304	6.77E-21	-0.467493688	4.96E-07	0.202679036	0.03812073	-0.104435805	0.289035062
chromosome.9.open.reading.frame.46	blue	0.22933554	0.018606801	0.432027966	4.19E-06	0.456624846	9.78E-07	-0.312990484	0.001150437	-0.373607422	8.65E-05	-0.464726712	5.91E-07	0.282348413	0.003520601	0.49027437	1.10E-07	0.165070341	0.092416753	0.452684238	1.24E-06	0.270661707	0.005228921	-0.000472864	0.996180215	-0.212319432	0.029672162	0.166037943	0.090495871	0.298122023	0.002009458	-0.103776098	0.292108748	0.267758549	0.005754033	-0.042651838	0.665729595
guanosine.monophosphate.reductase	blue	0.228813578	0.018883988	0.144600099	0.141096507	0.452970262	1.22E-06	-0.059082915	0.549375679	-0.242120954	0.012830264	-0.17061468	0.081835243	0.342320218	0.000351068	0.43982449	2.67E-06	0.226624723	0.020085461	0.093849127	0.340965359	0.132507305	0.177821671	0.170469321	0.082099731	-0.290407117	0.002653946	-0.010649417	0.914137821	0.320251641	0.000866929	-0.033254161	0.736291846	0.031858438	0.746978523	-0.019911267	0.840223651
katanin.p80..WD.repeat.containing..subunit.B.1	blue	0.228236436	0.019194612	0.037187672	0.706449261	0.480373959	2.15E-07	0.023592223	0.811192624	-0.417920654	9.17E-06	-0.441682194	2.40E-06	0.07946127	0.420378862	0.764792808	2.20E-21	-0.174243903	0.075449623	0.186766445	0.05643007	0.135818508	0.167132497	0.49339956	8.90E-08	-0.128353635	0.19192891	0.169481437	0.083915385	0.776176111	2.35E-22	-0.532732249	4.92E-09	0.263439522	0.006622019	-0.120034988	0.22258451
acid.phosphatase.2..lysosomal	blue	0.227457314	0.019620918	0.364069968	0.000134626	0.506951034	3.42E-08	-0.230065568	0.01822501	-0.468394394	4.68E-07	-0.40225859	2.10E-05	0.268605138	0.005596267	0.526504793	7.98E-09	0.175839192	0.07277254	0.017223861	0.861557177	0.336769435	0.000443505	0.182286565	0.062723313	-0.14385909	0.14316706	0.042203675	0.669035001	0.429902313	4.72E-06	-0.110866184	0.260200951	-0.05564226	0.572906984	-0.004656843	0.962395691
KIAA1797	blue	0.22741407	0.019644816	0.148395604	0.130845	0.448813586	1.57E-06	0.008836244	0.92871441	-0.359952379	0.000162272	-0.389493961	4.01E-05	0.129350588	0.188471172	0.677234902	2.15E-15	-0.078895359	0.423706409	0.255236997	0.008594703	0.347831023	0.000277165	0.403813716	1.94E-05	-0.176352492	0.071927637	0.147251577	0.133873158	0.607650123	6.27E-12	-0.373414078	8.73E-05	0.28018816	0.003792449	-0.133924329	0.173187449
transmembrane.protein.14C	blue	0.227348487	0.019681107	0.247861624	0.010792843	0.621945002	1.43E-12	-0.147645174	0.132825366	-0.390916345	3.74E-05	-0.5394459	2.89E-09	0.243802692	0.012201254	0.770065417	7.93E-22	0.032052864	0.745486921	0.26142726	0.007064639	0.06800959	0.490604578	0.38397432	5.26E-05	-0.288517451	0.002837825	0.318302127	0.000935999	0.700006299	9.65E-17	-0.389742081	3.96E-05	0.304615961	0.001580608	0.000105123	0.999150814
EPS8.like.1	blue	0.227052363	0.019845692	0.404398852	1.88E-05	0.550888982	1.14E-09	-0.057793116	0.558141629	-0.25363525	0.009035324	-0.247380486	0.010951991	0.344449184	0.000320595	0.489633228	1.15E-07	0.249945596	0.010126672	-0.039060291	0.692393687	0.303331523	0.001658182	0.311207946	0.001231865	-0.347140798	0.000285561	-0.035289887	0.72079507	0.434547455	3.63E-06	-0.056473065	0.567181997	-0.12252665	0.213060794	0.17257857	0.078328169
zinc.finger.protein.385A	blue	0.226092943	0.020387091	0.267495641	0.005803826	0.486999554	1.38E-07	-0.199635092	0.041174861	-0.439146923	2.78E-06	-0.412966623	1.20E-05	0.23811146	0.014445124	0.508351305	3.09E-08	0.106572822	0.279226225	-0.059245682	0.548274223	0.030294327	0.759011614	0.179205021	0.067375496	-0.087336145	0.37566558	-0.086126204	0.382340815	0.424718635	6.31E-06	-0.222993762	0.022223547	-0.117046544	0.234398208	0.312507197	0.001172015
surfeit.1	blue	0.225418645	0.020775149	0.209161119	0.032245581	0.631566518	5.07E-13	-0.019845041	0.840748051	-0.409881614	1.41E-05	-0.443566882	2.15E-06	0.236190324	0.015279562	0.838081742	7.29E-29	0.004178227	0.966258138	0.131579164	0.180905964	0.159701824	0.103666979	0.512105608	2.35E-08	-0.320170828	0.000869697	0.261395036	0.007071935	0.774867309	3.06E-22	-0.40778283	1.58E-05	0.195011275	0.046203024	0.037386008	0.704955805
hypothetical.LOC100128737	blue	0.222471399	0.02254664	0.207480388	0.033690229	0.444962203	1.98E-06	-0.131870503	0.179933634	-0.409574293	1.43E-05	-0.266594588	0.005977392	0.308811046	0.001349626	0.450227252	1.44E-06	0.17642987	0.07180096	0.081405355	0.409063518	0.071960948	0.465695864	0.112090932	0.254939731	-0.025910597	0.793035862	-0.06678749	0.498448911	0.333829752	0.000501068	-0.074635226	0.449238659	-0.038281912	0.698223733	-0.140918443	0.151610821
twist.homolog.1..Drosophila.	blue	0.222359533	0.022616352	0.165788882	0.090987255	0.347929479	0.000275986	-0.109091081	0.267956981	-0.192080552	0.049646318	-0.436632742	3.22E-06	0.054067508	0.583831939	0.543484381	2.09E-09	-0.118186758	0.229840199	0.37780755	7.09E-05	0.102242966	0.29933516	0.259621218	0.007483979	-0.283640365	0.003366497	0.322184028	0.000803092	0.489373873	1.17E-07	-0.377721383	7.12E-05	0.407409447	1.61E-05	-0.16717578	0.088277681
ankyrin.repeat.domain.45	blue	0.221974822	0.022857505	0.119962972	0.222864164	0.443102122	2.21E-06	-0.002071478	0.983267782	-0.303275376	0.001661651	-0.324410503	0.000734886	0.199572032	0.041240231	0.659772632	1.94E-14	-0.024206977	0.806367882	0.401303729	2.21E-05	0.194131666	0.047215011	0.338638147	0.000410143	-0.337571642	0.000428889	0.275698255	0.004418371	0.546425604	1.64E-09	-0.319765968	0.000883687	0.392323117	3.49E-05	-0.212534928	0.029503104
CTD..carboxy.terminal.domain..RNA.polymerase.II..polypeptide.A..small.phosphatase.2	blue	0.22191028	0.022898178	0.296693701	0.002116868	0.552005468	1.04E-09	-0.113884213	0.247368513	-0.179601048	0.066762392	-0.419965369	8.20E-06	0.282312748	0.003524944	0.643603405	1.31E-13	0.109026259	0.268243143	0.425712766	5.97E-06	0.308264709	0.001377861	0.309565415	0.001311505	-0.485838856	1.49E-07	0.335319648	0.000471088	0.521145442	1.20E-08	-0.222312961	0.022645429	0.40234796	2.09E-05	0.028062917	0.776277745
zinc.finger.protein.182	blue	-0.221205037	0.023346653	-0.163176655	0.096269348	-0.461081293	7.42E-07	0.185972184	0.057506426	0.38925582	4.06E-05	0.631435626	5.14E-13	-0.069501548	0.481117466	-0.678894627	1.73E-15	0.127768697	0.193978928	-0.436547817	3.23E-06	-0.295915517	0.002177546	-0.271642071	0.005061486	0.064889827	0.510758526	-0.0732936	0.457453925	-0.606447659	7.07E-12	0.508006254	3.17E-08	-0.437049201	3.14E-06	-0.010623554	0.914345553
RAP1A..member.of.RAS.oncogene.family	blue	0.220575948	0.02375302	0.283101135	0.003430065	0.382697542	5.60E-05	-0.228958673	0.018806581	-0.316408867	0.001007847	-0.607035985	6.67E-12	0.047131129	0.633052626	0.581288848	7.94E-11	-0.11326423	0.249968329	0.510707947	2.61E-08	0.242254178	0.012779424	0.195438567	0.045717957	-0.205651407	0.03532389	0.199126543	0.041704507	0.470893162	3.99E-07	-0.435445183	3.44E-06	0.439080373	2.79E-06	0.162098891	0.098517888
t.complex.11.homolog..mouse.	blue	0.218959085	0.024825287	0.137614364	0.161537953	0.360749869	0.000156538	-0.063006744	0.523126499	-0.327751871	0.000642427	-0.356413318	0.000190147	0.097748467	0.321191735	0.530035106	6.08E-09	-0.053864047	0.585250413	0.099451354	0.312792754	0.047891458	0.627573114	0.286978982	0.00299591	-0.105556024	0.283865127	0.058308799	0.554628825	0.480506942	2.13E-07	-0.333234232	0.000513535	0.136878921	0.163811955	-0.051668028	0.600659793
cyclin.dependent.kinase.inhibitor.1A..p21..Cip1.	blue	0.218417804	0.025193361	0.183124535	0.061504538	0.636200563	3.03E-13	-0.111915831	0.25568742	-0.456639778	9.77E-07	-0.485797456	1.50E-07	0.284113414	0.003311603	0.780214889	1.03E-22	0.063432016	0.520320158	0.243054016	0.012477872	0.37240585	9.15E-05	0.390960592	3.73E-05	-0.321957358	0.000810351	0.124981576	0.20396455	0.672375916	4.03E-15	-0.35165837	0.000234602	0.220880428	0.023555589	0.093826243	0.341083627
hypothetical.LOC100506815	blue	-0.218252927	0.025306399	-0.276272594	0.004333467	-0.516954525	1.64E-08	0.318006135	0.000946914	0.561323372	4.70E-10	0.588427929	4.08E-11	-0.251983505	0.009510393	-0.632306286	4.67E-13	-0.056191728	0.569117634	-0.260860874	0.007193852	-0.137282631	0.162560752	-0.131078907	0.182584507	0.013319131	0.892728326	-0.035993702	0.715463146	-0.458241918	8.85E-07	0.286736621	0.003021522	-0.169352579	0.084154559	0.062432878	0.5269255
coiled.coil.domain.containing.43	blue	0.218249183	0.025308971	0.246806119	0.011144665	0.442755228	2.25E-06	-0.178586067	0.068342856	-0.216008065	0.026888999	-0.569611312	2.28E-10	0.117647589	0.231987725	0.633513496	4.09E-13	-0.06312245	0.522362208	0.64314749	1.38E-13	0.272864883	0.004859346	0.223743659	0.021766659	-0.274263623	0.004636974	0.213424195	0.028814077	0.515601172	1.82E-08	-0.403236829	2.00E-05	0.58979143	3.59E-11	-0.056539344	0.566726444
protein.kinase.C..delta.binding.protein	blue	0.217984416	0.025491413	0.168444444	0.085855607	0.554709083	8.25E-10	-0.090411023	0.35902334	-0.39490265	3.06E-05	-0.425354885	6.09E-06	0.247191257	0.011015144	0.748050931	4.75E-20	-0.008197368	0.933856382	0.256698046	0.008209407	-0.031824934	0.74723565	0.348311653	0.000271454	-0.27190624	0.005017193	0.235646422	0.01552327	0.644165618	1.23E-13	-0.374651828	8.23E-05	0.245712967	0.011519577	-0.155868921	0.112335436
phosphatidylcholine.transfer.protein	blue	0.217671328	0.025708597	0.293824474	0.002348452	0.478056668	2.50E-07	-0.201673236	0.039108182	-0.407772692	1.58E-05	-0.514294261	2.00E-08	0.164584768	0.093392795	0.606488563	7.04E-12	0.013786747	0.888985802	0.252913158	0.009240378	0.29320658	0.002401221	0.228695157	0.018947368	-0.103454354	0.29361563	0.133449703	0.174729647	0.487749208	1.31E-07	-0.312204394	0.001185722	0.22253697	0.022505863	0.209248508	0.03217192
SFT2.domain.containing.2	blue	0.216451458	0.026569906	0.259741874	0.007455294	0.448460646	1.61E-06	-0.115694244	0.239885356	-0.318038399	0.000945719	-0.470702335	4.04E-07	0.118824451	0.227318277	0.61942073	1.87E-12	-0.033701141	0.732879936	0.236955547	0.014942309	0.368723344	0.000108676	0.316864356	0.000990116	-0.297518827	0.002054203	0.165958957	0.090651478	0.536311193	3.71E-09	-0.334337204	0.000490666	0.23908776	0.014036456	0.030207823	0.759678821
programmed.cell.death.2	blue	0.216199273	0.026750996	0.228288308	0.019166515	0.470374847	4.13E-07	-0.050375261	0.609814719	-0.211204836	0.03055973	-0.370945833	9.80E-05	0.197071381	0.043903153	0.660913245	1.69E-14	0.009637926	0.922266272	0.447824618	1.67E-06	0.242767016	0.012585354	0.351035972	0.000241084	-0.388864289	4.14E-05	0.470843731	4.00E-07	0.550415059	1.18E-09	-0.27433497	0.004625878	0.457897643	9.05E-07	-0.17237194	0.078691393
sorting.nexin.6	blue	0.215622239	0.02716931	0.20871634	0.0326227	0.442376848	2.30E-06	-0.192337887	0.04933572	-0.244461102	0.011962427	-0.513368636	2.14E-08	0.176974743	0.070914032	0.591252966	3.12E-11	0.003838881	0.968997156	0.638612922	2.31E-13	0.383366227	5.42E-05	0.16411975	0.09433514	-0.289089696	0.002780967	0.218034431	0.025456864	0.450778999	1.40E-06	-0.301330151	0.001785953	0.522113615	1.12E-08	-0.015490751	0.875369172
growth.differentiation.factor.15	blue	0.215353919	0.027365712	0.298087547	0.002011991	0.5607991	4.92E-10	-0.150434328	0.125578774	-0.311304089	0.001227343	-0.396002901	2.90E-05	0.307428936	0.001422093	0.622216518	1.39E-12	0.167689774	0.087289927	0.2325688	0.016966736	0.304533721	0.001585474	0.256822389	0.00817733	-0.393248316	3.33E-05	0.165590618	0.091379928	0.50070813	5.34E-08	-0.17661134	0.071504579	0.202320668	0.038470138	-0.179218992	0.06735379
kelch.like.6..Drosophila.	blue	0.215277578	0.027421811	0.365876271	0.000123937	0.534796163	4.19E-09	-0.18998721	0.052233442	-0.337888223	0.000423244	-0.364429163	0.000132435	0.370531433	9.99E-05	0.535989749	3.81E-09	0.225790789	0.020560203	0.293125057	0.002408262	0.203771566	0.037071886	0.130608817	0.18417217	-0.357695939	0.000179569	0.116184128	0.237887368	0.371163038	9.70E-05	-0.079944626	0.417548749	0.134110236	0.172586123	0.020182596	0.838075894
MARVEL.domain.containing.2	blue	0.214566612	0.027948977	0.180065221	0.066049561	0.364452239	0.000132295	-0.075135086	0.446199057	-0.169070767	0.084679527	-0.351313454	0.000238174	0.155731547	0.112656267	0.557971837	6.26E-10	-0.015279632	0.877054328	0.522132112	1.11E-08	0.170187696	0.082614109	0.211170304	0.030587584	-0.275304707	0.004477403	0.228891116	0.018842588	0.434959493	3.54E-06	-0.265557514	0.006182852	0.465217747	5.73E-07	-0.305935049	0.001504381
MAP.microtubule.affinity.regulating.kinase.4	blue	0.213699704	0.028603394	0.129613843	0.187565726	0.452755205	1.24E-06	-0.04851159	0.62311888	-0.325124662	0.000714158	-0.342787284	0.000344163	0.157862154	0.107759818	0.584344886	5.99E-11	0.01734295	0.86060958	-0.008033507	0.935175656	0.088954794	0.36684721	0.386280289	4.70E-05	-0.327592341	0.000646587	0.222993709	0.02222358	0.577179953	1.16E-10	-0.291124453	0.002587002	0.089806751	0.362257279	0.023560722	0.811440046
chromosome.9.open.reading.frame.85	blue	0.211272992	0.030504819	0.158075198	0.107279488	0.336356392	0.000451208	-0.105627719	0.283536359	-0.362616993	0.000143839	-0.582616027	7.03E-11	-0.058191944	0.555423903	0.594470231	2.30E-11	-0.238824872	0.014145496	0.246412075	0.011278558	0.190706161	0.051332656	0.348446822	0.000269868	0.052667447	0.593624492	0.147174435	0.134079255	0.572215797	1.81E-10	-0.546800956	1.59E-09	0.339268915	0.000399414	0.070859012	0.472571844
Bardet.Biedl.syndrome.12	blue	0.21076195	0.030918591	0.173443073	0.076823062	0.550847294	1.14E-09	-0.138373135	0.15921652	-0.399014744	2.48E-05	-0.466913167	5.15E-07	0.266679726	0.005960797	0.74049628	1.76E-19	0.012684503	0.897811271	0.479759945	2.24E-07	0.166327469	0.089927299	0.275384422	0.004465389	-0.265228135	0.006249405	0.25245003	0.009374038	0.58723904	4.57E-11	-0.334978584	0.000477801	0.424420436	6.42E-06	-0.304029309	0.001615621
ribophorin.II	blue	0.210272645	0.031319203	0.31148799	0.001218735	0.60784816	6.14E-12	-0.160265425	0.102437766	-0.393039064	3.36E-05	-0.537151549	3.47E-09	0.224534562	0.021293538	0.79202611	8.28E-24	0.036216829	0.713775634	0.386702349	4.61E-05	0.38142741	5.96E-05	0.348129889	0.000273601	-0.312936676	0.001152821	0.260073819	0.007376876	0.680143557	1.47E-15	-0.348654737	0.000267444	0.354625534	0.000205856	-0.07332076	0.4572868
hexokinase.1	blue	0.208414034	0.032881137	0.188023805	0.054759966	0.322741701	0.000785486	-0.107730742	0.274005683	-0.429692028	4.78E-06	-0.403839156	1.94E-05	0.042033936	0.670288558	0.491351785	1.03E-07	-0.110613721	0.261294608	-0.092792273	0.346454237	-0.045734177	0.643171854	0.274764653	0.004559556	0.040068286	0.684870466	0.02574917	0.794296652	0.46186457	7.07E-07	-0.355877758	0.000194732	-0.017916995	0.856044673	0.109729956	0.265147684
nucleolar.protein.7..27kDa	blue	0.207417999	0.033744888	0.268146293	0.005681291	0.689125232	4.41E-16	-0.144744677	0.14069518	-0.422473244	7.15E-06	-0.523943434	9.71E-09	0.338329185	0.000415495	0.818121979	1.69E-26	0.089869932	0.361918303	0.343336121	0.000336209	0.232892481	0.016809651	0.363275936	0.000139591	-0.310477132	0.001266739	0.214838485	0.027746381	0.664498147	1.09E-14	-0.330479784	0.000574986	0.307607624	0.001412529	-0.086456043	0.38051403
transmembrane.protein.61	blue	0.207101484	0.034023338	0.109242843	0.267287825	0.517789403	1.54E-08	-0.019709096	0.841824732	-0.365603685	0.000125498	-0.345143885	0.000311192	0.22112926	0.023395284	0.695068701	1.94E-16	0.021836106	0.825013468	0.114899876	0.243149896	-0.007750227	0.937456805	0.391549217	3.62E-05	-0.259422379	0.007531465	0.187016124	0.056095148	0.639662795	2.06E-13	-0.312135336	0.001188869	0.18784165	0.054999369	-0.274048839	0.004670519
ankyrin.repeat.domain.26.pseudogene	blue	-0.206399242	0.034648042	-0.265287043	0.006237456	-0.438797862	2.84E-06	0.115118436	0.24224865	0.167486356	0.087679784	0.272785664	0.00487222	-0.27257455	0.004906678	-0.480173396	2.18E-07	-0.153572006	0.117793807	-0.360513933	0.000158214	-0.157657026	0.108223883	-0.177904237	0.069421477	0.475231994	3.01E-07	-0.409233168	1.46E-05	-0.358637351	0.000172154	0.076085282	0.440452928	-0.350962357	0.000241862	0.091611076	0.352654121
coronin..actin.binding.protein..1B	blue	0.20548697	0.035473976	0.32383515	0.000751984	0.677239336	2.15E-15	-0.282700369	0.003478005	-0.543402718	2.10E-09	-0.546550997	1.63E-09	0.361064091	0.00015433	0.692389871	2.82E-16	0.1880288	0.054753413	0.057951923	0.557058709	0.24714688	0.01103	0.209571264	0.031901096	-0.161386961	0.100025711	-0.112199261	0.254477908	0.577658138	1.11E-10	-0.232888345	0.01681165	-0.013205638	0.893637015	0.010548107	0.914951574
nucleotide.binding.protein.like	blue	-0.204241145	0.03662858	-0.219975174	0.024146725	-0.45825236	8.85E-07	-0.008193543	0.933887172	0.207715978	0.033484502	0.25811226	0.00785105	-0.197319456	0.043632744	-0.550726271	1.15E-09	-0.063086024	0.522602755	-0.083204642	0.39875186	-0.139232824	0.15661649	-0.396509818	2.82E-05	0.433213037	3.91E-06	-0.240402067	0.013502202	-0.550839383	1.14E-09	0.224728107	0.021179113	-0.130102331	0.185894002	-0.055624948	0.573026567
l.3.mbt.like.4..Drosophila.	blue	-0.202828953	0.037975352	-0.115605737	0.240247572	-0.367105882	0.000117117	0.109539822	0.265981653	0.410622611	1.36E-05	0.509955391	2.75E-08	-0.039732974	0.68736971	-0.541876764	2.38E-09	0.15014007	0.12632866	-0.126125963	0.199820774	-0.220993068	0.023482907	-0.263201585	0.006673043	-0.015034478	0.879011842	0.174596607	0.074851025	-0.512996419	2.20E-08	0.463377649	6.43E-07	-0.11377377	0.247830272	-0.010795283	0.912966333
ribosomal.protein.L13	blue	0.201448773	0.039331448	0.15325375	0.118566012	0.53795188	3.26E-09	-0.034783221	0.724641756	-0.352031868	0.00023079	-0.40540713	1.79E-05	0.183546164	0.060898651	0.701031986	8.34E-17	-0.042988518	0.663250624	0.054025143	0.584127165	-0.061561353	0.532721424	0.441615297	2.41E-06	-0.219172094	0.024681703	0.235597135	0.01554552	0.68897089	4.50E-16	-0.399429319	2.43E-05	0.133731029	0.173814323	-0.088113456	0.37141482
hypothetical.LOC100289092	blue	0.201142295	0.039638012	0.146324078	0.136367156	0.449301824	1.53E-06	0.056975368	0.563733837	-0.264352011	0.006429534	-0.278243379	0.0040531	0.159619264	0.10384801	0.535695292	3.90E-09	0.00178069	0.985616329	-0.029277	0.766869344	0.02432668	0.805429257	0.416963324	9.66E-06	-0.199607011	0.041203961	-0.020104242	0.838696001	0.561502827	4.63E-10	-0.315099809	0.001060429	0.016722467	0.865548932	0.084438717	0.391769433
hypothetical.LOC100507644	blue	0.200940711	0.03984074	0.192340596	0.049332459	0.594604446	2.27E-11	0.058079888	0.556186839	-0.304278449	0.001600667	-0.228247718	0.019188498	0.325340742	0.000707993	0.638180835	2.43E-13	0.120803181	0.219616821	-0.090542333	0.358322967	0.019432445	0.844016708	0.458946869	8.48E-07	-0.255177417	0.008610747	0.104706775	0.287778812	0.618971275	1.96E-12	-0.229302541	0.018624221	-0.029935202	0.761782709	0.004497918	0.963678127
interferon..alpha.inducible.protein.27.like.1	blue	0.200770064	0.040013032	0.082100993	0.405058433	0.405527328	1.77E-05	-0.104084684	0.29066831	-0.49361847	8.77E-08	-0.506964544	3.42E-08	0.037349218	0.705232746	0.582988819	6.79E-11	-0.124348734	0.206282328	-0.071699241	0.467323912	0.187296615	0.05572084	0.321040201	0.000840339	0.18053722	0.06533106	-0.158279554	0.106820318	0.595056191	2.17E-11	-0.457371847	9.34E-07	-0.02746198	0.780946734	0.060984475	0.536575263
heme.binding.protein.1	blue	0.19756986	0.043361204	0.197347681	0.043602067	0.366439562	0.000120768	-0.096544195	0.32721825	-0.148558207	0.130418884	-0.397641483	2.66E-05	0.113224311	0.250136366	0.507126355	3.38E-08	-0.016103351	0.870482571	0.418754752	8.76E-06	0.142446202	0.14717854	0.234217868	0.016179483	-0.335670725	0.000464267	0.343712749	0.000330849	0.434110808	3.72E-06	-0.28997873	0.002694664	0.405473794	1.78E-05	0.271493827	0.005086494
adenylosuccinate.lyase	blue	0.196872408	0.044121045	0.136757464	0.164189779	0.538442962	3.13E-09	0.006146082	0.95038342	-0.335726379	0.000463195	-0.43314319	3.93E-06	0.14804224	0.131774688	0.794525664	4.76E-24	-0.094849353	0.335821423	0.276468699	0.004304813	0.073113093	0.458565548	0.496630679	7.11E-08	-0.286742751	0.003020872	0.376868583	7.41E-05	0.757411924	8.79E-21	-0.4573718	9.34E-07	0.359952026	0.000162275	-0.090688653	0.357543532
eukaryotic.translation.initiation.factor.3..subunit.L	blue	0.196444526	0.044592658	0.136105939	0.166227564	0.509770437	2.79E-08	0.000291744	0.99764329	-0.314404598	0.001089359	-0.448524751	1.60E-06	0.115777408	0.239545354	0.719698553	5.15E-18	-0.117532365	0.232448482	0.099075323	0.314635042	-0.191900073	0.049865114	0.504683537	4.03E-08	-0.211234901	0.030535498	0.322242969	0.000801215	0.740479744	1.76E-19	-0.495685949	7.60E-08	0.245835546	0.011476995	-0.037861363	0.701380983
keratin.4	blue	0.195891841	0.045208026	0.207926098	0.033301911	0.429254576	4.90E-06	-0.071862186	0.466309885	-0.254601554	0.008767188	-0.393748867	3.24E-05	0.130833706	0.183411388	0.583227587	6.64E-11	-0.033778816	0.732287547	0.127700426	0.194219222	-0.011121215	0.910349373	0.348715423	0.00026674	-0.237349414	0.014771254	0.306659014	0.001463978	0.54087151	2.58E-09	-0.323287453	0.000768598	0.213034287	0.029114488	-0.03608669	0.714759706
t.complex.associated.testis.expressed.1	blue	0.195259157	0.045921108	0.06989725	0.478617882	0.472398144	3.62E-07	-0.011889107	0.904187671	-0.328611786	0.000620424	-0.419536746	8.40E-06	0.126559707	0.198266145	0.660862405	1.70E-14	-0.076211309	0.439693961	0.125458905	0.202228734	0.131483548	0.181225916	0.404695096	1.85E-05	-0.14643678	0.136062234	-0.021908177	0.824445177	0.652365962	4.73E-14	-0.434177322	3.70E-06	0.194969631	0.046250525	-0.0325317	0.74181741
proteasome..prosome..macropain..26S.subunit..non.ATPase..1	blue	0.195080509	0.04612414	0.366909572	0.000118182	0.645651646	1.04E-13	-0.234626435	0.015989397	-0.378821085	6.75E-05	-0.432066892	4.18E-06	0.411243188	1.31E-05	0.697447156	1.39E-16	0.243443512	0.012333287	0.301084593	0.001802229	0.396306492	2.85E-05	0.213574173	0.028699225	-0.420837747	7.82E-06	0.297132743	0.002083313	0.480766554	2.09E-07	-0.098282275	0.31854341	0.22233403	0.022632271	-0.122953277	0.21145964
chromosome.9.open.reading.frame.80	blue	0.194331058	0.046984017	0.105515817	0.284049613	0.362072652	0.000147439	0.026012321	0.792241634	-0.198810481	0.042036535	-0.219955151	0.024159942	0.160174836	0.102634566	0.520472636	1.26E-08	0.002952229	0.976155349	0.220380995	0.023880172	0.059854704	0.544162508	0.336727784	0.000444276	-0.417652996	9.30E-06	0.46060248	7.65E-07	0.457706288	9.15E-07	-0.23261035	0.0169465	0.285381254	0.00316842	0.020532983	0.835304095
serine.threonine.kinase.39	blue	0.193868063	0.047521839	0.347289317	0.000283735	0.459716855	8.08E-07	-0.165015929	0.092525722	-0.278947893	0.003956882	-0.339919164	0.000388625	0.254752973	0.008725812	0.520220267	1.29E-08	0.160410149	0.102123974	0.282281392	0.003528765	0.363479995	0.000138299	0.195218921	0.045966772	-0.388052373	4.31E-05	0.374861602	8.15E-05	0.381206205	6.02E-05	-0.084749768	0.390021101	0.237527355	0.014694535	-0.107550665	0.274813223
sema.domain..immunoglobulin.domain..Ig...short.basic.domain..secreted...semaphorin..3E	blue	-0.193397065	0.048074181	-0.302255592	0.001725803	-0.492474444	9.49E-08	0.144937041	0.140162549	0.49356293	8.80E-08	0.555218489	7.91E-10	-0.093438747	0.34309016	-0.640069991	1.96E-13	0.063540643	0.519604565	-0.004863093	0.960731504	-0.368231794	0.000111179	-0.370066812	0.000102099	0.112424373	0.253520061	0.140781198	0.15201384	-0.60270373	1.03E-11	0.428185635	5.20E-06	0.018219823	0.85363843	-0.225487111	0.02073546
hypothetical.LOC100287628	blue	0.1933501	0.048129548	0.202090087	0.038696368	0.491064604	1.05E-07	-0.071100358	0.471061172	-0.369694894	0.000103882	-0.372870541	8.95E-05	0.221696268	0.023033485	0.605794921	7.55E-12	0.037383387	0.704975533	0.172526463	0.078419639	0.150302703	0.125913783	0.315956547	0.001025741	-0.224233545	0.021472557	0.128573777	0.191161462	0.522992428	1.04E-08	-0.282674513	0.003481119	0.151674723	0.12245528	-0.017253275	0.86132311
WD.repeat.domain.45	blue	0.192461852	0.049186672	0.335710139	0.000463507	0.713532376	1.32E-17	-0.117706655	0.231751783	-0.426426498	5.74E-06	-0.502355416	4.75E-08	0.330562475	0.000573047	0.809839567	1.34E-25	0.137910862	0.160627849	0.139028168	0.157232552	0.349951711	0.000252774	0.443927222	2.10E-06	-0.368039345	0.000112174	0.142259652	0.147714458	0.736099474	3.68E-19	-0.305243095	0.001543941	0.15007552	0.126493618	0.061914128	0.530371537
zinc.finger.and.SCAN.domain.containing.5A	blue	0.192459838	0.04918909	0.000663376	0.994641275	0.329744189	0.000592501	0.024494588	0.804113118	-0.362492611	0.000144655	-0.387063903	4.52E-05	0.005150676	0.95841134	0.586333589	4.97E-11	-0.220376249	0.023883275	0.167302673	0.088033007	0.109148774	0.267702468	0.3721166	9.28E-05	0.00599569	0.95159603	0.00128849	0.989591848	0.615027542	2.95E-12	-0.487462048	1.34E-07	0.200220101	0.040572541	-0.105708398	0.283166702
cytochrome.b..ascorbate.dependent.3	blue	0.189258912	0.053159178	0.105788087	0.282801892	0.504844891	3.98E-08	-0.017888513	0.856271056	-0.492171378	9.69E-08	-0.391143248	3.70E-05	0.128059716	0.192957027	0.669714544	5.66E-15	-0.054343609	0.581909575	-0.158576302	0.106156286	0.265130505	0.006269253	0.440880416	2.51E-06	-0.051363341	0.602811966	-0.052687114	0.593486423	0.688766096	4.63E-16	-0.395252356	3.01E-05	-0.072948925	0.459577839	0.045170088	0.647276692
mitochondrial.ribosomal.protein.S21	blue	0.189246758	0.05317474	0.160238136	0.102497019	0.601779394	1.13E-11	-0.112108665	0.254864093	-0.510199576	2.70E-08	-0.487448427	1.34E-07	0.259494207	0.007514281	0.725831688	1.96E-18	0.02195581	0.824069627	0.030227042	0.759530568	0.111894801	0.255777324	0.375534367	7.90E-05	-0.103211532	0.294756275	0.01925632	0.845412807	0.65328962	4.24E-14	-0.369363719	0.000105493	0.043128158	0.662223524	0.02778461	0.778439075
calcium.modulating.ligand	blue	0.188673447	0.053913115	0.239031859	0.014059581	0.502936351	4.56E-08	-0.170143544	0.082694983	-0.308237866	0.001379262	-0.390918032	3.74E-05	0.292728644	0.002442768	0.568016264	2.62E-10	0.1090861	0.267978963	0.329222175	0.000605226	-0.050805604	0.606760394	0.206339902	0.034701269	-0.315048526	0.001062539	0.365825169	0.000124228	0.463091383	6.55E-07	-0.192727893	0.048868056	0.276192352	0.004345241	-0.023155783	0.814622224
chromosome.12.open.reading.frame.68	blue	0.18846787	0.054179924	0.259484656	0.007516564	0.378966202	6.70E-05	-0.315752872	0.001033892	-0.480654476	2.11E-07	-0.423939615	6.59E-06	0.255209133	0.008602203	0.430257567	4.63E-06	0.110403276	0.262208639	0.185566021	0.058063309	0.184813792	0.059106339	-0.058763763	0.551538508	0.075793753	0.442211436	-0.220600364	0.023737136	0.22565915	0.020636017	-0.117347495	0.233189075	-0.001673692	0.986480531	-0.227598126	0.019543273
ras.homolog.gene.family..member.G..rho.G.	blue	0.187082031	0.056007011	0.227961421	0.01934417	0.438168488	2.94E-06	-0.230229239	0.018140347	-0.526574527	7.94E-09	-0.56362103	3.85E-10	0.08923924	0.365310797	0.554548431	8.37E-10	-0.019160566	0.846172029	-0.040918616	0.67854781	0.381661358	5.89E-05	0.235676335	0.01550978	-0.055886475	0.571221324	-0.151832385	0.122062586	0.508768811	3.00E-08	-0.379750836	6.46E-05	-0.070240462	0.476455545	0.449932614	1.47E-06
acid.phosphatase.6..lysophosphatidic	blue	0.187016822	0.056094213	0.164991471	0.092574736	0.426858116	5.60E-06	0.003425139	0.972337141	-0.20513515	0.035796892	-0.215570952	0.027206757	0.213268892	0.028933416	0.541230308	2.51E-09	0.061629599	0.532266427	0.125773337	0.201091107	0.04799341	0.626839896	0.333188712	0.000514499	-0.26129112	0.007095508	0.312318765	0.001180528	0.485817153	1.49E-07	-0.172449828	0.078554319	0.203372094	0.037452541	-0.232052316	0.017220017
ankyrin.repeat.domain.9	blue	0.186441855	0.056867929	0.166467076	0.089654152	0.552992145	9.53E-10	-0.054222147	0.582754897	-0.391560676	3.62E-05	-0.488937768	1.21E-07	0.137389044	0.162232136	0.745080787	7.98E-20	-0.07930722	0.421283174	0.124079875	0.207272705	0.167879752	0.086927075	0.462013622	7.01E-07	-0.176042383	0.072437131	0.184678867	0.059295036	0.751906611	2.39E-20	-0.455497937	1.05E-06	0.205026368	0.035897236	0.033576633	0.733829818
cerebellar.degeneration.related.protein.2..62kDa	blue	0.186106884	0.057322709	0.246467907	0.011259502	0.452486123	1.26E-06	-0.030002295	0.761264774	-0.19241894	0.049238224	-0.361739492	0.000149683	0.149909028	0.126919849	0.655794143	3.14E-14	-0.008517755	0.931277404	0.458125496	8.92E-07	0.340955865	0.000371977	0.361967505	0.000148144	-0.433446473	3.86E-06	0.478079596	2.50E-07	0.558266463	6.11E-10	-0.29037334	0.002657136	0.481165607	2.04E-07	-0.08201746	0.40553814
transmembrane.protein.115	blue	0.185645403	0.057954124	0.137655071	0.161412775	0.515364681	1.85E-08	-0.014308698	0.884811294	-0.320280368	0.000865947	-0.298423154	0.001987452	0.224700296	0.021195522	0.647543428	8.33E-14	0.072931999	0.459682276	0.006473196	0.947746292	0.201900211	0.038883497	0.396675348	2.80E-05	-0.231807697	0.017341113	0.192891805	0.048672602	0.63470807	3.58E-13	-0.244689453	0.011880555	0.090207449	0.360110821	-0.076491507	0.438009182
chromosome.9.open.reading.frame.66	blue	0.185128998	0.05866743	0.222499959	0.022528871	0.47605877	2.85E-07	-0.221454346	0.023187262	-0.449546562	1.50E-06	-0.566384571	3.03E-10	0.162674863	0.097311151	0.652379602	4.72E-14	-0.041688913	0.672839415	0.389685697	3.97E-05	0.348421128	0.000270169	0.202363554	0.038428183	-0.176611199	0.071504809	0.038741502	0.694779267	0.513391081	2.14E-08	-0.380765961	6.15E-05	0.28585081	0.003116818	-0.05888356	0.550726189
hypothetical.transcript	blue	0.184938355	0.058932571	0.031955636	0.746232721	0.281595065	0.003613352	-0.037323833	0.705423863	-0.253788388	0.008992355	-0.329963688	0.000587224	0.04917005	0.618404182	0.490964987	1.05E-07	-0.144544365	0.141251448	0.263778833	0.006549855	0.189348999	0.053043941	0.236134188	0.015304561	-0.074358369	0.450927174	0.097299423	0.323430475	0.42779369	5.32E-06	-0.355830325	0.000195143	0.27462065	0.004581688	-0.013630966	0.890232316
hypothetical.LOC100506119	blue	0.184853545	0.059050837	0.145832412	0.137703471	0.437098485	3.13E-06	-0.009448364	0.923790527	-0.306825977	0.001454801	-0.322465831	0.000794151	0.146144035	0.136855351	0.55675765	6.94E-10	-0.019640806	0.842365703	0.047172034	0.632757327	0.128374237	0.191856992	0.375589631	7.88E-05	-0.224943628	0.021052316	0.067109736	0.496374142	0.549524985	1.27E-09	-0.303741648	0.001633045	0.067987301	0.490747056	0.04655071	0.637248984
chromosome.19.open.reading.frame.54	blue	0.184462002	0.059599358	0.138058677	0.160175557	0.407081912	1.64E-05	0.105677321	0.283309051	-0.227886588	0.019385038	-0.340052155	0.000386452	0.051678367	0.600586822	0.613153737	3.58E-12	-0.09914291	0.314303393	0.062736961	0.524910739	0.264229252	0.006455138	0.527766972	7.24E-09	-0.259252798	0.007572174	0.082286891	0.403992062	0.642333038	1.52E-13	-0.418085806	9.09E-06	0.178816236	0.067981821	0.102773958	0.296819143
chromatin.modifying.protein.4C	blue	0.183671415	0.060719606	0.305707238	0.001517302	0.570024691	2.20E-10	-0.197325655	0.043626005	-0.377624994	7.15E-05	-0.443162086	2.20E-06	0.320872915	0.000845917	0.649180581	6.88E-14	0.14559098	0.138363299	0.330835381	0.00056669	0.182865676	0.061878952	0.218524485	0.025120451	-0.354395598	0.000207961	0.366024041	0.000123098	0.506201915	3.61E-08	-0.187949611	0.054857374	0.283645437	0.003365904	-0.164002343	0.094574245
chromosome.6.open.reading.frame.57	blue	0.182751885	0.062044127	0.18364255	0.060760829	0.363512688	0.000138093	-0.208312609	0.032968231	-0.409742032	1.42E-05	-0.466211079	5.38E-07	0.13947376	0.155893528	0.47986941	2.22E-07	-0.03562009	0.718291852	0.219760867	0.024288509	0.194902727	0.046326926	0.100343571	0.308449591	0.09146946	0.353402054	-0.036581518	0.711020449	0.360442987	0.000158722	-0.276032346	0.004368804	0.17321179	0.077223435	-0.086236693	0.381728289
death.associated.protein.like.1	blue	0.181184367	0.064356275	0.256772264	0.008190248	0.395394616	2.99E-05	-0.141022924	0.151304548	-0.203995574	0.036859853	-0.310499008	0.001265683	0.199949851	0.040849867	0.447283873	1.72E-06	0.086863528	0.378264517	0.02618729	0.790876046	-0.303205187	0.001665996	0.208124939	0.033129895	-0.317446022	0.000967888	0.403011557	2.02E-05	0.384228799	5.20E-05	-0.161478265	0.099831327	0.101601778	0.302391953	-0.052168718	0.597130601
PDZ.and.LIM.domain.4	blue	0.180590893	0.065249759	0.115370716	0.241211234	0.586007219	5.13E-11	0.016025852	0.871100498	-0.431768665	4.25E-06	-0.412822039	1.21E-05	0.184341699	0.059768728	0.784785125	3.95E-23	-0.063560865	0.519471405	0.028461702	0.773183761	-0.001263946	0.989790099	0.520030489	1.31E-08	-0.181886081	0.063312701	0.158461618	0.10641253	0.79958553	1.51E-24	-0.460950151	7.49E-07	0.129994455	0.186262244	-0.056723119	0.565464207
vacuolar.protein.sorting.33.homolog.B..yeast.	blue	0.180220697	0.065812183	0.074504224	0.450037182	0.397091446	2.74E-05	0.090713452	0.357411536	-0.267551594	0.005793197	-0.34147883	0.000363831	0.020101324	0.838719095	0.653603431	4.08E-14	-0.17882251	0.067972001	0.123412453	0.209745922	0.221699289	0.023031571	0.539940255	2.78E-09	-0.170188689	0.082612289	0.16459289	0.093376402	0.696127088	1.67E-16	-0.460720137	7.59E-07	0.249010886	0.010420868	0.071849407	0.466389368
complement.factor.properdin	blue	0.17901694	0.067668266	0.181689217	0.063604073	0.527109676	7.62E-09	-0.069419372	0.481637437	-0.312455623	0.00117434	-0.245959371	0.01143412	0.336817148	0.000442623	0.548958321	1.33E-09	0.176301104	0.072011863	0.132307957	0.178480848	0.143066733	0.145406419	0.261867912	0.006965535	-0.341893453	0.000357489	0.091969116	0.350767572	0.456342296	9.95E-07	-0.121748166	0.216004674	0.077760097	0.430427323	-0.059279155	0.548047846
dual.specificity.phosphatase.23	blue	0.178379744	0.068667807	0.310344733	0.001273153	0.697899955	1.30E-16	-0.235226956	0.015713517	-0.46716321	5.06E-07	-0.568171428	2.59E-10	0.345337673	0.000308615	0.773747589	3.82E-22	0.139983801	0.15437132	0.160275333	0.102416259	0.173141072	0.077346187	0.306752154	0.001458852	-0.294093711	0.002325788	0.177020683	0.070839659	0.654075813	3.86E-14	-0.292171324	0.002492034	0.128966165	0.189799066	0.059869768	0.544060997
argininosuccinate.lyase	blue	0.17775331	0.069662087	0.089417136	0.364351918	0.549882969	1.24E-09	0.018199474	0.853800082	-0.355771468	0.000195654	-0.326246929	0.000682664	0.254773801	0.008720135	0.685425679	7.28E-16	0.055786072	0.571914062	0.048343144	0.624327447	0.194442169	0.0468557	0.436384551	3.26E-06	-0.243196283	0.01242489	0.039408371	0.689792343	0.657335995	2.61E-14	-0.299550865	0.001906963	0.107249975	0.276165209	-0.058216405	0.555257422
outer.dense.fiber.of.sperm.tails.3B	blue	0.17761756	0.069879079	0.1295986	0.187618068	0.585437026	5.41E-11	0.009926834	0.919943725	-0.393240908	3.33E-05	-0.269994926	0.005345599	0.324978297	0.000718362	0.606180976	7.26E-12	0.13693561	0.163635831	-0.111439923	0.257727161	0.201460957	0.039319302	0.377211214	7.29E-05	-0.086280197	0.381487275	-0.117303587	0.23336521	0.59679217	1.83E-11	-0.213372422	0.028853813	-0.107307664	0.275905478	0.044159564	0.654656635
inositol.3.phosphate.synthase.1	blue	0.177599148	0.069908552	0.098071472	0.31958756	0.518281661	1.49E-08	0.007674222	0.938068932	-0.344039741	0.000326259	-0.491039301	1.05E-07	0.083539949	0.396847417	0.749474745	3.69E-20	-0.133942862	0.173127434	0.077942665	0.429342397	-0.006838564	0.944801446	0.528737108	6.72E-09	-0.168452026	0.085841292	0.165900899	0.090765991	0.794934904	4.34E-24	-0.528114519	7.05E-09	0.222337951	0.022629823	-0.006582046	0.946868891
pyrophosphatase..inorganic..1	blue	0.175126129	0.07395952	0.218752004	0.024965558	0.484053719	1.68E-07	-0.153533674	0.11788661	-0.406033577	1.73E-05	-0.549485457	1.28E-09	0.098564864	0.317147153	0.708607429	2.77E-17	-0.074726541	0.448682519	0.304412807	0.001592654	0.465156277	5.75E-07	0.357322835	0.000182588	-0.220315759	0.023922851	0.272116324	0.004982216	0.619236577	1.90E-12	-0.404448641	1.88E-05	0.323675553	0.000756791	-0.082737721	0.401412843
nudix..nucleoside.diphosphate.linked.moiety.X..type.motif.4	blue	0.174077268	0.075733765	0.04304572	0.662829806	0.304986821	0.00155883	0.03023984	0.759431852	-0.115274587	0.24160617	-0.190227537	0.051930894	0.143679912	0.143671159	0.461961078	7.03E-07	-0.025967565	0.792591049	0.47703522	2.68E-07	0.167106944	0.088410636	0.258156453	0.007840078	-0.357612342	0.000180241	0.389062644	4.10E-05	0.383100122	5.49E-05	-0.210431984	0.031188268	0.453156221	1.21E-06	-0.120091373	0.222365724
inositol.myo..1.or.4..monophosphatase.2	blue	0.173327977	0.077022096	0.257867852	0.007911978	0.542259886	2.31E-09	-0.132972017	0.176291965	-0.383558465	5.37E-05	-0.405349217	1.79E-05	0.290632139	0.00263278	0.630270633	5.84E-13	0.129477136	0.188035526	0.105209277	0.285458765	0.105962061	0.282006549	0.276678162	0.004274394	-0.226162848	0.02034722	0.121839514	0.215657751	0.513288069	2.16E-08	-0.202339105	0.038452096	0.111633606	0.256895697	-0.128779073	0.190447781
DENN.MADD.domain.containing.4C	blue	-0.172325909	0.078772491	-0.012184188	0.901821385	-0.320406245	0.000861656	0.046488814	0.637697166	0.471139121	3.93E-07	0.46974302	4.30E-07	0.041500168	0.674236433	-0.50991477	2.76E-08	0.227269244	0.019725035	0.181781112	0.063467926	-0.020437413	0.836059919	-0.347116603	0.00028586	-0.23739707	0.014750673	0.261372615	0.007077015	-0.564434747	3.59E-10	0.525287179	8.76E-09	0.078967059	0.423283977	0.097084472	0.32450566
RD.RNA.binding.protein	blue	0.171504677	0.08023066	0.158808606	0.105638713	0.668142648	6.90E-15	-0.043191153	0.661760374	-0.393912958	3.22E-05	-0.462528122	6.78E-07	0.311709443	0.001208442	0.835543424	1.52E-28	0.052313708	0.596110349	0.225224095	0.020888285	0.187640621	0.055264576	0.466115049	5.41E-07	-0.295538347	0.002207517	0.185941715	0.057548048	0.748301907	4.54E-20	-0.37773081	7.11E-05	0.27101742	0.005167607	-0.071765154	0.466913584
cornichon.homolog.4..Drosophila.	blue	0.171419142	0.08038377	0.170136891	0.082707174	0.609171667	5.37E-12	-0.157892087	0.107692229	-0.372441563	9.14E-05	-0.432365205	4.11E-06	0.322640174	0.000788665	0.701712122	7.56E-17	0.155401646	0.113429637	0.312656057	0.00116533	0.431457421	4.32E-06	0.276640857	0.004279797	-0.384639138	5.10E-05	0.351949322	0.000231627	0.566032167	3.12E-10	-0.206968656	0.034140767	0.305463253	0.001531253	0.070883106	0.472420909
clusterin.associated.protein.1	blue	-0.170862127	0.081386567	-0.228560518	0.01901965	-0.368946428	0.000107557	0.148847345	0.129663794	0.438328116	2.92E-06	0.362709125	0.000143238	-0.124564004	0.2054918	-0.363609326	0.000137486	-0.03234791	0.743225185	0.235499911	0.015589491	0.067733045	0.492373902	-0.18554816	0.058087899	-0.149036945	0.129170467	0.177888362	0.069446753	-0.39752917	2.68E-05	0.230792437	0.017851605	0.254169625	0.008886164	-0.265295837	0.006235674
cystinosis..nephropathic	blue	0.170501074	0.082041897	0.179376635	0.067109256	0.476043146	2.86E-07	-0.015883075	0.872239118	-0.32748465	0.000649409	-0.380835446	6.13E-05	0.136279642	0.165682446	0.621319935	1.53E-12	-0.019279738	0.84522715	0.104953403	0.28663857	0.29456976	0.002286198	0.376231286	7.64E-05	-0.227325926	0.019693605	0.053931986	0.584776583	0.593667254	2.48E-11	-0.332247671	0.000534815	0.120388379	0.221215792	0.058370205	0.554211242
tubulin..beta.2A	blue	0.169828	0.083274816	0.190682851	0.05136166	0.463467787	6.40E-07	-0.167467673	0.08771566	-0.327129123	0.000658806	-0.334872964	0.000479898	0.240464684	0.013477197	0.545025379	1.84E-09	0.086531747	0.380095494	0.223420606	0.021962487	0.194601748	0.046671922	0.190588536	0.051479148	-0.315374763	0.001049182	0.184622471	0.059374053	0.450972415	1.38E-06	-0.194196093	0.04714027	0.136301105	0.165615184	-0.160136033	0.102718953
mitochondrial.methionyl.tRNA.formyltransferase	blue	0.169348015	0.08416304	0.104577216	0.288379007	0.352312046	0.000227967	-0.018785538	0.84914692	-0.1466627	0.135452556	-0.387261707	4.48E-05	0.052700764	0.593390605	0.529538363	6.32E-09	-0.093817493	0.341128856	0.3423483	0.000350649	0.108499854	0.27057465	0.313977487	0.001107488	-0.163273883	0.096068508	0.258675849	0.007712132	0.514122743	2.03E-08	-0.354715024	0.000205042	0.400046098	2.36E-05	0.019087308	0.846752972
hydroxyacylglutathione.hydrolase	blue	0.168074089	0.08655714	0.172849957	0.077853158	0.639452226	2.11E-13	-0.019039072	0.847135539	-0.356633871	0.000188288	-0.300337174	0.0018526	0.363549253	0.000137863	0.682212028	1.12E-15	0.15325231	0.118569515	0.01036311	0.916437756	0.210073109	0.031483825	0.396137271	2.88E-05	-0.261748607	0.006992244	0.06643681	0.500711907	0.617249903	2.34E-12	-0.208263772	0.033010236	0.024173845	0.806627724	0.024444684	0.804504232
family.with.sequence.similarity.53..member.A	blue	0.167386028	0.087872574	0.195351441	0.045816519	0.408318103	1.53E-05	-0.116306204	0.237391289	-0.363780294	0.000136418	-0.362046975	0.000147611	0.146212646	0.136669152	0.466207388	5.38E-07	0.044451158	0.652523645	-0.047484508	0.630503415	0.187834643	0.055008596	0.224428201	0.021356646	-0.036379606	0.712545416	-0.103968681	0.291209242	0.437399277	3.08E-06	-0.255150365	0.008618041	-0.093540094	0.34256465	0.158497289	0.106332776
leucine.rich.repeat.containing.43	blue	0.165909342	0.09074933	-0.030845291	0.754766179	0.315570117	0.001041257	0.139870078	0.154709757	-0.264662655	0.006365147	-0.182840186	0.061915922	0.051509018	0.601782537	0.479723808	2.24E-07	-0.112573617	0.252886396	-0.136798928	0.164060722	-0.163796572	0.094994463	0.432774757	4.01E-06	-0.059424906	0.547062655	-0.048179197	0.625504692	0.567072946	2.85E-10	-0.377652766	7.14E-05	-0.018793624	0.849082759	-0.034229391	0.72885436
transcription.elongation.factor.A..SII..like.4	blue	0.165165692	0.09222604	0.175539706	0.073269187	0.499188457	5.95E-08	0.035801228	0.716919935	-0.16667623	0.089246167	-0.306840223	0.00145402	0.202195737	0.038592573	0.636527406	2.92E-13	0.013713819	0.889569316	0.182893863	0.061838093	0.029433984	0.76565525	0.453376769	1.19E-06	-0.501452925	5.07E-08	0.430236986	4.63E-06	0.580761977	8.34E-11	-0.294822743	0.002265407	0.285879881	0.003113648	-0.060904365	0.537111524
PQ.loop.repeat.containing.2	blue	0.164403666	0.093758903	0.03013499	0.760240726	0.432498783	4.08E-06	0.1598329	0.103380077	-0.100072355	0.309765645	-0.212993338	0.029146191	0.101861607	0.301150788	0.619831892	1.79E-12	-0.048054977	0.626397295	0.249036003	0.010412865	0.226997599	0.019876259	0.53931095	2.92E-09	-0.476621086	2.75E-07	0.396317749	2.85E-05	0.667571856	7.41E-15	-0.342443001	0.000349241	0.391287287	3.67E-05	0.118006631	0.230556096
hypothetical.LOC100506098	blue	0.162742181	0.097170874	0.107955573	0.272999686	0.437425635	3.07E-06	0.150061539	0.126529367	-0.089254496	0.365228504	-0.107866325	0.273398722	0.219614506	0.024385749	0.561559387	4.60E-10	0.053881915	0.585125778	0.257985841	0.007882513	0.134861973	0.170170277	0.444893607	1.98E-06	-0.412212247	1.25E-05	0.4067049	1.67E-05	0.540955826	2.56E-09	-0.192917605	0.048641897	0.328341098	0.000627274	-0.107762917	0.273861562
hypothetical.LOC100507376	blue	0.160815611	0.10124886	0.126102117	0.199906494	0.500348415	5.48E-08	0.000794424	0.993582701	-0.301240249	0.001791897	-0.368133988	0.000111684	0.169403854	0.084059322	0.712943491	1.45E-17	-0.041595978	0.673527149	0.234593582	0.01600461	0.234932172	0.015848421	0.435484422	3.44E-06	-0.282625354	0.003487045	0.246351948	0.011299113	0.641300807	1.71E-13	-0.365887136	0.000123875	0.297543252	0.002052373	-0.195360847	0.04580587
heparan.sulfate..glucosamine..3.O.sulfotransferase.6	blue	0.159955889	0.10311144	0.026023141	0.792157173	0.520705988	1.24E-08	0.138217784	0.159689774	-0.240426133	0.013492587	-0.188610056	0.053995271	0.236880502	0.014975095	0.635750043	3.19E-13	0.032360757	0.743126757	0.008420751	0.932058166	0.041663664	0.673026238	0.508212394	3.12E-08	-0.33729023	0.000433965	0.148674676	0.130114318	0.666262526	8.73E-15	-0.294773065	0.002269476	0.097715066	0.321357913	-0.145298415	0.139166084
cytochrome.P450..family.2..subfamily.R..polypeptide.1	blue	0.159036605	0.105132651	0.229719945	0.018404914	0.364316224	0.00013312	0.033173049	0.736911553	-0.220943515	0.023514858	-0.272747464	0.004878439	0.062396605	0.527166092	0.507193904	3.36E-08	-0.037036153	0.707590941	-0.024685639	0.802616231	0.094089255	0.339725928	0.398953644	2.49E-05	-0.197736344	0.043181448	0.218728299	0.024981658	0.530202277	6.00E-09	-0.28350251	0.003382647	0.058368644	0.554221858	0.033660186	0.733192339
hairy.and.enhancer.of.split.6..Drosophila.	blue	0.158693407	0.105895129	0.121103756	0.218463287	0.421078616	7.72E-06	-0.046086183	0.640615747	-0.387349667	4.46E-05	-0.341466717	0.000364017	0.126809993	0.197373044	0.55278191	9.70E-10	-0.022247363	0.821771865	-0.017401756	0.86014173	0.101869112	0.301114989	0.336102337	0.000456007	-0.04328356	0.661081219	-0.021213468	0.829926791	0.554630722	8.31E-10	-0.310003228	0.001289832	0.009493181	0.923430131	-0.014749218	0.881290508
transmembrane.protein.104	blue	0.157795573	0.107910275	0.218971559	0.024816859	0.446730173	1.78E-06	-0.085044884	0.388366666	-0.261995168	0.006937144	-0.275647325	0.004425971	0.21637132	0.026627339	0.498378	6.30E-08	0.102127292	0.299885116	0.160493399	0.101943811	0.154397632	0.115808666	0.249171582	0.010369762	-0.393593205	3.27E-05	0.203574456	0.037259303	0.446986395	1.75E-06	-0.154128714	0.11645239	0.145921797	0.137459791	0.098353752	0.318189871
CoA.synthase	blue	0.157630164	0.10828477	0.241374051	0.013118571	0.641431911	1.68E-13	-0.052745231	0.593078504	-0.341990945	0.000356013	-0.411469933	1.30E-05	0.299724986	0.001894802	0.721635035	3.81E-18	0.130435725	0.184759293	0.111251189	0.258539144	0.355701576	0.000196263	0.440773254	2.53E-06	-0.329189428	0.000606033	0.126006042	0.20025214	0.668177834	6.87E-15	-0.254446352	0.008809776	0.166997411	0.088622525	0.056641466	0.566024867
ribosomal.protein.L10	blue	0.157553589	0.108458481	0.147231246	0.133927452	0.517937897	1.53E-08	-0.04336741	0.66046519	-0.294347944	0.002304569	-0.494705019	8.13E-08	0.113936021	0.247152114	0.709327313	2.49E-17	-0.075441256	0.444342973	0.185742141	0.057821295	0.2917123	0.002533281	0.458104714	8.93E-07	-0.24745532	0.010927104	0.165004914	0.092547794	0.68218064	1.12E-15	-0.455448594	1.05E-06	0.276689045	0.004272819	0.254372432	0.008830124
ST6..alpha.N.acetyl.neuraminyl.2.3.beta.galactosyl.1.3..N.acetylgalactosaminide.alpha.2.6.sialyltransferase.1	blue	0.157343225	0.108936818	0.286330394	0.003064894	0.373189258	8.82E-05	-0.067827992	0.491766059	-0.132591828	0.177542723	-0.21944359	0.024499723	0.19852146	0.042342081	0.483213195	1.78E-07	0.11712359	0.234088244	0.300984781	0.001808883	0.236919522	0.01495804	0.233163725	0.016678985	-0.377745462	7.11E-05	0.3698921	0.000102933	0.370930384	9.81E-05	-0.079824935	0.418248524	0.301127211	0.001799395	-0.277990534	0.004088139
zinc.finger.CCCH.type.containing.11A	blue	-0.15721283	0.10923414	-0.133471261	0.174659381	-0.366652458	0.00011959	0.105138655	0.285784071	0.599226652	1.45E-11	0.449869357	1.47E-06	-0.013843747	0.888529774	-0.527707071	7.28E-09	0.14223605	0.147782367	0.310934395	0.001244815	-0.141903828	0.148740741	-0.30315929	0.001668843	-0.19280002	0.048781969	0.251428752	0.009674801	-0.539261372	2.93E-09	0.42917677	4.92E-06	0.264186217	0.006464135	-0.121450844	0.217136595
family.with.sequence.similarity.71..member.E1	blue	0.153613898	0.117692452	0.031409062	0.750429608	0.446571452	1.80E-06	0.072075816	0.464982261	-0.168450916	0.085843388	-0.286596762	0.003036392	0.134913403	0.170005917	0.621718418	1.46E-12	-0.076157303	0.440019108	0.177707884	0.069734638	0.074291943	0.451332822	0.454673415	1.10E-06	-0.289667995	0.002724551	0.274683967	0.004571945	0.64035353	1.90E-13	-0.370617894	9.95E-05	0.310420005	0.001269503	-0.158254872	0.106875694
cyclin.B1	blue	0.153369819	0.118283936	0.151121144	0.123841799	0.396659757	2.80E-05	-0.012852461	0.896465631	-0.160217247	0.102542393	-0.201036556	0.039744243	0.242353699	0.01274156	0.516673893	1.68E-08	0.103566449	0.293090052	0.312120855	0.001189529	0.125105315	0.203513548	0.257481632	0.008009107	-0.444943587	1.98E-06	0.480799939	2.09E-07	0.388523355	4.21E-05	-0.108495361	0.270594611	0.34786102	0.000276806	-0.216353814	0.026639899
tetratricopeptide.repeat.domain.29	blue	0.150601881	0.125153314	0.032599673	0.741296972	0.390382736	3.84E-05	0.032639296	0.740993648	-0.157052876	0.109599725	-0.003632709	0.970661445	0.380767332	6.15E-05	0.402967895	2.03E-05	0.200455258	0.040332507	0.231658534	0.017415315	-0.033942708	0.731038148	0.143365732	0.144558306	-0.314214332	0.001097401	0.302626656	0.001702205	0.2501554	0.010061648	0.052955522	0.591603547	0.202266753	0.038522936	-0.402581608	2.07E-05
DPY30.domain.containing.2	blue	0.148889004	0.129555276	0.07378267	0.454449585	0.437511882	3.06E-06	0.042242481	0.668748541	-0.280096383	0.003804404	-0.264848758	0.006326847	0.207417218	0.033745573	0.564010367	3.72E-10	0.01036279	0.916440327	0.12986021	0.186721237	0.220328549	0.023914478	0.34489631	0.000314514	-0.177666428	0.069800903	0.086492022	0.380315079	0.499989683	5.62E-08	-0.266302337	0.006034669	0.149417817	0.12818381	-0.090449079	0.358820273
RAD50.interactor.1	blue	0.148824209	0.129724091	0.223280088	0.022048137	0.445563529	1.91E-06	-0.101616419	0.302321926	-0.149167272	0.128832201	-0.191479344	0.050378263	0.373644773	8.63E-05	0.472542709	3.59E-07	0.20819952	0.033065569	0.446874365	1.76E-06	0.023897632	0.808794803	0.113208139	0.250204463	-0.450082532	1.46E-06	0.340611769	0.000377429	0.287167338	0.002976139	-0.01995953	0.839841525	0.325403101	0.000706223	-0.270892275	0.005189105
zinc.finger.protein.642	blue	0.148606951	0.130291352	0.061168928	0.535341523	0.366279794	0.000121659	0.17399309	0.075877632	-0.202699945	0.038100426	-0.157163262	0.109347328	0.094540332	0.337405369	0.559641547	5.43E-10	-0.055540214	0.573612029	-0.00589254	0.952427793	0.135781073	0.167250624	0.493564257	8.80E-08	-0.322127151	0.000804908	0.34303034	0.000340619	0.560851687	4.89E-10	-0.288657663	0.002823798	0.160752562	0.101384552	-0.006234078	0.949673958
actin..alpha.2..smooth.muscle..aorta	blue	0.147728267	0.132604965	-0.008961149	0.927709455	0.361605995	0.000150591	0.040327939	0.682937475	-0.180143729	0.06592961	-0.296297781	0.002147546	0.083931406	0.394630917	0.53429457	4.35E-09	-0.097860986	0.320632332	0.251413537	0.009679345	0.216098623	0.026823564	0.363645957	0.000137257	-0.224366294	0.021393451	0.227641201	0.019519574	0.535088065	4.09E-09	-0.361252415	0.000153021	0.33760161	0.000428352	-0.044215446	0.654247647
ribonuclease.P.MRP.21kDa.subunit	blue	0.146995351	0.134558636	0.226577807	0.020111917	0.659853557	1.92E-14	-0.054419167	0.581384003	-0.338848768	0.000406532	-0.430868244	4.47E-06	0.301619657	0.001766935	0.747231922	5.48E-20	0.103558084	0.293129252	0.095745315	0.331255716	0.207701529	0.033497089	0.443155057	2.20E-06	-0.265197475	0.006255632	0.129301172	0.188641487	0.699121529	1.09E-16	-0.310248375	0.001277839	0.15836124	0.106637207	0.045953222	0.641580759
DEAD.H..Asp.Glu.Ala.Asp.His..box.polypeptide.11	blue	0.146562598	0.135722439	0.063554033	0.519516386	0.29516208	0.002237787	0.157512484	0.10855182	-0.166598126	0.089398346	-0.230928003	0.017782698	-0.004712586	0.961945894	0.480849331	2.08E-07	-0.15851962	0.106282872	0.00891903	0.928048322	0.120925826	0.219145619	0.472393391	3.62E-07	-0.173834401	0.076149439	0.051223951	0.60379769	0.527210518	7.56E-09	-0.394547731	3.12E-05	0.112094389	0.254924985	0.059562187	0.546135502
interleukin.1.receptor.associated.kinase.1.binding.protein.1	blue	0.145594968	0.138352379	0.206546275	0.03451645	0.433467078	3.86E-06	-0.083579512	0.396623066	-0.194243459	0.047085384	-0.167417009	0.087813007	0.347339291	0.000283123	0.453561718	1.18E-06	0.195040473	0.046169742	0.319547528	0.000891319	0.077995152	0.429030782	0.126908715	0.197021575	-0.387952968	4.33E-05	0.252474824	0.009366839	0.29494403	0.0022555	-0.021888401	0.824601102	0.213765963	0.028552921	-0.252319172	0.00941211
zinc.finger.protein.607	blue	0.145546671	0.138484653	0.017498545	0.8593718	0.450730322	1.40E-06	0.155020018	0.114329402	-0.099758235	0.311294452	-0.146737602	0.13525088	0.214247602	0.028188299	0.564345724	3.62E-10	0.053528722	0.587591632	0.133636725	0.174120757	0.099443683	0.312830267	0.465073171	5.78E-07	-0.385044434	5.00E-05	0.335157718	0.000474264	0.565623422	3.24E-10	-0.211448165	0.030364071	0.283220384	0.003415915	-0.059130283	0.549055023
peptidyl.tRNA.hydrolase.2	blue	0.143429359	0.144378308	0.17593006	0.072622389	0.552444514	9.98E-10	-0.060740347	0.538210312	-0.366605206	0.00011985	-0.471046256	3.95E-07	0.167315591	0.088008129	0.78893086	1.63E-23	-0.047241228	0.632257931	0.227624635	0.019528685	0.281522451	0.003622407	0.465240108	5.72E-07	-0.344744874	0.000316561	0.312859204	0.001156262	0.710795611	2.00E-17	-0.417504694	9.38E-06	0.288322914	0.002857392	-0.066576356	0.499810749
zinc.finger.protein.57	blue	0.143383579	0.1445078	0.064606013	0.512612917	0.418392971	8.94E-06	0.089001747	0.366593324	-0.2117253	0.03014252	-0.292080675	0.002500131	0.093029453	0.34521762	0.660723974	1.73E-14	-0.081882276	0.406315182	0.212245578	0.02973029	0.187229917	0.055809661	0.478781063	2.39E-07	-0.323453829	0.000763516	0.398388871	2.56E-05	0.633928332	3.91E-13	-0.360567408	0.000157833	0.338328045	0.000415515	-0.081696893	0.407382187
methionine.sulfoxide.reductase.A	blue	0.14163914	0.149507637	0.131780088	0.18023498	0.46840737	4.68E-07	-0.033890021	0.731439719	-0.326853168	0.000666186	-0.411997229	1.26E-05	0.109442887	0.266407516	0.652131651	4.86E-14	-0.046946582	0.634385628	0.125068215	0.203648697	0.245367359	0.01164038	0.415984973	1.02E-05	-0.254950097	0.008672206	0.20929248	0.03213491	0.632043818	4.81E-13	-0.382200198	5.74E-05	0.219302774	0.024593967	0.276149546	0.004351534
KIAA1751	blue	-0.141416521	0.150154943	-0.413945668	1.14E-05	-0.561525074	4.62E-10	0.396821619	2.78E-05	0.444904232	1.98E-06	0.486575843	1.42E-07	-0.369086806	0.000106859	-0.522603517	1.07E-08	-0.27665992	0.004277036	-0.173688607	0.076399848	-0.204659578	0.036237316	-0.003676144	0.970310815	0.237952652	0.014512568	-0.039358842	0.690162274	-0.341720999	0.000360114	0.052755287	0.593007936	-0.024405797	0.804809037	0.049669792	0.614836226
pyruvate.dehydrogenase.complex..component.X	blue	0.139906063	0.154602607	0.204242338	0.036627459	0.398621763	2.53E-05	-0.018154386	0.854158271	-0.198538611	0.042323899	-0.32958373	0.000596386	0.12513162	0.203417765	0.587970837	4.26E-11	-0.011897695	0.904118792	0.379744766	6.46E-05	0.338400844	0.000414248	0.317439984	0.000968116	-0.355284662	0.000199929	0.481693949	1.97E-07	0.493310405	8.96E-08	-0.257638229	0.007969599	0.420093173	8.14E-06	-0.084648087	0.390592105
StAR.related.lipid.transfer..START..domain.containing.9	blue	-0.139520463	0.155753681	-0.234170506	0.016201644	-0.416304026	1.00E-05	0.211190926	0.030570948	0.363486923	0.000138255	0.614141627	3.23E-12	-0.006456462	0.947881185	-0.578123272	1.06E-10	0.110178163	0.263188782	-0.164989967	0.09257775	-0.409633795	1.43E-05	-0.298028219	0.002016358	0.137080023	0.163187798	-0.087576056	0.374350467	-0.567770502	2.68E-10	0.453166528	1.21E-06	-0.209720897	0.031776194	-0.333721882	0.000503306
glutathione.S.transferase.kappa.1	blue	0.137252997	0.162652353	0.196244123	0.044814981	0.633049769	4.30E-13	-0.054885206	0.57814717	-0.418309828	8.98E-06	-0.537732209	3.32E-09	0.184369794	0.059729139	0.813592312	5.32E-26	-0.014970389	0.879523704	0.075362875	0.444817726	0.340916762	0.000372593	0.518945747	1.42E-08	-0.20006957	0.040726819	0.114779475	0.243647372	0.79686499	2.81E-24	-0.455822695	1.03E-06	0.181148437	0.064410084	0.113793929	0.247745942
hypothetical.LOC643977	blue	0.137188452	0.162852001	0.138336316	0.159328589	0.397077963	2.74E-05	-0.067049254	0.496763205	-0.198244844	0.042636246	-0.300880492	0.00181586	0.183753241	0.060602868	0.487704291	1.31E-07	0.042784507	0.664752327	0.196376174	0.044668383	0.165520613	0.091518897	0.23605176	0.015341332	-0.336151151	0.000455081	0.246127811	0.011376021	0.407611669	1.59E-05	-0.203123701	0.037690883	0.25226319	0.009428439	-0.08481196	0.389672096
protein.phosphatase.1..regulatory..inhibitor..subunit.13.like	blue	0.136742268	0.164237097	0.215068644	0.027575847	0.43542306	3.45E-06	0.051032829	0.605150411	-0.241923066	0.012906107	-0.334208204	0.000493291	0.082544535	0.402516871	0.622990985	1.28E-12	-0.076842728	0.435902533	0.007674411	0.93806741	-0.076157485	0.440018015	0.50032248	5.49E-08	-0.301936649	0.001746322	0.346524134	0.00029326	0.637900922	2.51E-13	-0.363215186	0.000139978	0.1698058	0.083315732	-0.082425464	0.403198236
keratin.80	blue	0.136254364	0.165761692	0.08110011	0.410828248	0.36766721	0.000114121	0.103944046	0.291324206	-0.12548385	0.202138312	-0.086858952	0.378289734	0.218898101	0.024866525	0.505557328	3.78E-08	0.055523868	0.573725001	0.265776223	0.006139008	0.008625476	0.930410453	0.353452946	0.000216802	-0.488991276	1.20E-07	0.406605047	1.68E-05	0.44407797	2.08E-06	-0.146902836	0.134806796	0.289122339	0.002777755	-0.207077694	0.034044345
iron.sulfur.cluster.assembly.1.homolog..S..cerevisiae.	blue	0.133926332	0.173180962	0.070756133	0.473216594	0.342822262	0.000343651	-0.044087659	0.655183041	-0.323418139	0.000764603	-0.42250984	7.13E-06	0.064102818	0.515909173	0.549932119	1.23E-09	-0.139669975	0.155306605	0.387436405	4.44E-05	0.171614403	0.080034592	0.279000539	0.003949775	-0.066774989	0.498529488	0.156900928	0.109947894	0.466901249	5.15E-07	-0.392995578	3.37E-05	0.368136245	0.000111672	-0.115230163	0.241788829
adenylate.kinase.8	blue	0.132518687	0.17778409	0.006178258	0.950123994	0.491763969	9.97E-08	0.066606046	0.499619126	-0.321839842	0.000814138	-0.378526192	6.85E-05	0.118121257	0.230100347	0.733257576	5.90E-19	-0.131446519	0.181349934	0.215152445	0.027513977	0.206143434	0.03487799	0.501981224	4.88E-08	-0.113878	0.247394477	0.171255647	0.08067708	0.729113069	1.16E-18	-0.477122723	2.66E-07	0.316805914	0.000992375	-0.03877604	0.694520663
pyridine.nucleotide.disulphide.oxidoreductase.domain.1	blue	0.13245049	0.178009359	0.057208244	0.5621386	0.387933312	4.33E-05	0.074827315	0.448069218	-0.051457336	0.602147663	-0.264793084	0.006338283	0.13398559	0.17298913	0.548555245	1.38E-09	-0.041310254	0.675643226	0.409514214	1.44E-05	0.117658729	0.231943216	0.368851818	0.000108031	-0.338403716	0.000414198	0.409865351	1.41E-05	0.526736656	7.84E-09	-0.30195696	0.001745009	0.486734959	1.40E-07	-0.116224407	0.23772361
ribosomal.RNA.processing.8..methyltransferase..homolog..yeast.	blue	0.1323475	0.17834995	0.105150574	0.285729153	0.448739192	1.58E-06	0.070689284	0.473635801	-0.216692985	0.026397449	-0.22930632	0.018622225	0.175293459	0.073679588	0.62150669	1.50E-12	-0.001206878	0.990251062	0.071527387	0.46839469	0.141548357	0.149771352	0.479235423	2.32E-07	-0.391179439	3.69E-05	0.418818985	8.73E-06	0.59483274	2.22E-11	-0.268389496	0.005636084	0.203059469	0.037752722	-0.084268743	0.392726781
carboxyl.ester.lipase..bile.salt.stimulated.lipase.	blue	0.132023256	0.17942536	0.037907494	0.701034408	0.322529794	0.000792134	0.103364533	0.294037218	-0.178976469	0.067731398	-0.357261109	0.000183092	-0.058447567	0.553685366	0.609394318	5.25E-12	-0.258807034	0.00768011	0.224258826	0.021457472	0.080537135	0.414094671	0.496952366	6.96E-08	-0.171662216	0.079949275	0.260329227	0.007317037	0.665415029	9.70E-15	-0.509320763	2.88E-08	0.363330127	0.000139247	-0.111830647	0.256051704
low.density.lipoprotein.receptor.related.protein.5	blue	-0.131817259	0.180111047	-0.151427403	0.123073246	0.297962124	0.002021233	0.125396784	0.202454035	-0.173940911	0.075966919	-0.194597623	0.046676665	0.008162711	0.934135391	0.471409009	3.86E-07	-0.133985041	0.172990906	-0.044197164	0.654381432	-0.019113669	0.846543922	0.427996397	5.26E-06	-0.115405713	0.241067564	0.10728982	0.2759858	0.580479133	8.56E-11	-0.359075933	0.000168798	0.131629713	0.180736986	-0.001360742	0.989008252
zinc.finger.and.BTB.domain.containing.3	blue	0.131521813	0.181097823	0.129564675	0.187734598	0.379490283	6.54E-05	-0.012445694	0.89972505	-0.100349272	0.308421963	-0.195485593	0.045664832	0.248668837	0.010530384	0.499194232	5.95E-08	0.080895376	0.412014386	0.489460531	1.17E-07	0.179875649	0.066339937	0.225044065	0.020993449	-0.41764088	9.31E-06	0.342969981	0.000341496	0.388106398	4.30E-05	-0.127716983	0.194160926	0.432336812	4.11E-06	-0.22650335	0.020153965
spermatogenesis.associated.2.like	blue	0.124350044	0.206277512	0.069617126	0.480386659	0.438648208	2.86E-06	-0.043040693	0.662866789	-0.353224508	0.000218996	-0.370738289	9.90E-05	0.125455193	0.202242193	0.545894397	1.72E-09	-0.055827211	0.571630172	-0.025957751	0.79266767	0.046497175	0.637636619	0.348012601	0.000274995	-0.100047923	0.309884377	-0.034059371	0.730149218	0.572062272	1.83E-10	-0.381839764	5.84E-05	0.021145297	0.830465143	0.147008868	0.134522408
hypothetical.LOC100507015	blue	0.123957771	0.207723614	0.134101854	0.172613204	0.412066883	1.26E-05	-0.081660273	0.407593157	-0.345924209	0.000300934	-0.35994196	0.000162348	0.148547232	0.130447611	0.550915096	1.13E-09	0.00438208	0.964612935	0.190144389	0.052035406	0.303115031	0.001671592	0.270784777	0.005207635	-0.193999472	0.047368677	0.263437122	0.006622532	0.459720938	8.08E-07	-0.261787416	0.006983546	0.215492584	0.027264063	0.052511762	0.594717976
SET.and.MYND.domain.containing.4	blue	0.123421955	0.209710567	0.070974645	0.471847726	0.422989976	6.95E-06	0.038631713	0.695601529	-0.291774696	0.002527638	-0.119749502	0.223694579	0.279965495	0.003821512	0.503260118	4.46E-08	0.117410171	0.232937807	0.069454935	0.481412378	0.059102165	0.549245355	0.31384537	0.001113151	-0.326830022	0.000666808	0.300258821	0.001857953	0.428933977	4.99E-06	-0.098105126	0.319420716	0.108418487	0.27093625	-0.047587411	0.629761901
mitochondrial.E3.ubiquitin.protein.ligase.1	blue	0.122359864	0.213689088	0.186299367	0.057061018	0.520621435	1.25E-08	-0.036009156	0.715346223	-0.265713981	0.006151457	-0.138080952	0.16010748	0.368842969	0.000108075	0.526888725	7.75E-09	0.252742742	0.009289364	-0.032810712	0.739681883	0.127848246	0.193699208	0.275837845	0.0043976	-0.343921443	0.000327913	0.273508771	0.004755826	0.433777852	3.79E-06	0.006320877	0.948974188	0.007813177	0.936949847	-0.13462839	0.170918251
WD.repeat.domain.7	blue	0.12155927	0.216723327	0.117049953	0.234384489	0.401932261	2.14E-05	0.067657633	0.492856968	-0.135429725	0.168362323	-0.289137638	0.00277625	0.103108354	0.295241836	0.633831963	3.95E-13	-0.055513686	0.573795381	0.333324829	0.00051162	0.267242223	0.005852182	0.44499409	1.97E-06	-0.39994422	2.37E-05	0.493792641	8.67E-08	0.571427877	1.94E-10	-0.306626995	0.001465744	0.468829808	4.55E-07	-0.096827753	0.325792778
chromosome.9.open.reading.frame.169	blue	0.118237903	0.22963721	0.040585256	0.68102389	0.376604526	7.51E-05	-0.005761933	0.953481029	-0.201723824	0.039058011	-0.212355	0.029644202	0.166008503	0.090553846	0.457296666	9.39E-07	0.022581669	0.819139009	0.02778168	0.778461839	-0.061122128	0.535654419	0.310234183	0.00127853	-0.294748672	0.002271477	0.094708924	0.336540634	0.48540514	1.54E-07	-0.22019954	0.023999044	0.080543088	0.414060052	-0.123259952	0.210313978
nudix..nucleoside.diphosphate.linked.moiety.X..type.motif.12	blue	0.117702427	0.231768667	0.191096164	0.050849401	0.389926193	3.93E-05	-0.056074015	0.569928438	-0.139064634	0.157122648	-0.175799651	0.072837955	0.278583192	0.004006433	0.472060235	3.70E-07	0.138419394	0.1590758	0.482863645	1.82E-07	0.120820383	0.219550686	0.165950499	0.090668153	-0.443243426	2.19E-06	0.544847664	1.87E-09	0.330190064	0.000581827	-0.051890327	0.599091734	0.435465934	3.44E-06	-0.232776616	0.016865736
chromosome.19.open.reading.frame.51	blue	0.117267554	0.233509827	0.07916873	0.422097099	0.433835639	3.78E-06	0.024615409	0.803166404	-0.352943292	0.000221726	-0.0592379	0.54832686	0.318563458	0.000926457	0.438769141	2.84E-06	0.154473836	0.115626756	-0.187889437	0.05493648	-0.060889622	0.537210248	0.246527407	0.011239225	-0.125393456	0.202466111	-0.034806365	0.724465889	0.413631292	1.16E-05	-0.046003177	0.641218125	-0.194820177	0.046421337	-0.312919083	0.001153602
phosphatase..orphan.2	blue	0.117250627	0.233577786	-0.029631715	0.764126832	0.281498358	0.003625416	0.106715515	0.278579313	-0.150350228	0.125792745	-0.335391694	0.000469681	-0.059748876	0.544875899	0.593097297	2.62E-11	-0.255734849	0.008461661	0.38848807	4.22E-05	0.197833574	0.043076753	0.453633101	1.17E-06	-0.170487098	0.082067349	0.324028603	0.000746195	0.6047167	8.41E-12	-0.502318628	4.77E-08	0.500302427	5.50E-08	-0.020146026	0.838365299
layilin	blue	0.117247949	0.233588538	0.093731312	0.341574514	0.32326967	0.000769143	0.074103365	0.45248553	-0.059157042	0.548873922	-0.245876835	0.011462683	0.063414475	0.520435758	0.457487521	9.28E-07	-0.059100353	0.549257622	0.147118222	0.134229588	-0.03066926	0.756121795	0.384154471	5.22E-05	-0.187430492	0.05554291	0.30590161	0.001506271	0.501393495	5.09E-08	-0.289132624	0.002776743	0.281078436	0.003678218	0.029906711	0.762002682
modulator.of.apoptosis.1	blue	0.116891804	0.23502161	0.260268441	0.007331239	0.552371166	1.00E-09	-0.091868231	0.351298503	-0.247134846	0.011034032	-0.321371648	0.000829387	0.281833706	0.003583737	0.636365305	2.98E-13	0.160696392	0.101505559	0.186202548	0.057192525	0.193275018	0.048218171	0.344012647	0.000326637	-0.499055759	6.00E-08	0.477832538	2.54E-07	0.542522714	2.26E-09	-0.164331714	0.093904675	0.25119903	0.009743609	-0.010764733	0.913211669
aminoglycoside.phosphotransferase.domain.containing.1	blue	0.115874146	0.239150279	0.188600609	0.054007524	0.435401513	3.45E-06	-0.050166293	0.611300275	-0.161758023	0.099237579	-0.211965562	0.029951557	0.264596604	0.006378789	0.502499688	4.71E-08	0.12692697	0.19695663	0.102567963	0.297793555	-0.085612366	0.385197191	0.275849579	0.004395858	-0.432964308	3.97E-06	0.46810877	4.77E-07	0.429157451	4.92E-06	-0.106697155	0.278662493	0.17602759	0.072461507	-0.13133443	0.181725718
single.stranded.DNA.binding.protein.4	blue	0.11579348	0.239479684	0.063820518	0.517763157	0.360375387	0.000159207	0.025716468	0.794552123	-0.268978696	0.005527884	-0.252535557	0.009349227	0.081332252	0.409485749	0.423484408	6.76E-06	-0.043227255	0.661495003	-0.256671212	0.008216344	-0.063351485	0.520850989	0.359422818	0.000166187	-0.0271731	0.783193969	-0.226216957	0.020316404	0.502894436	4.58E-08	-0.324825797	0.000722767	-0.157267682	0.10910899	0.221168525	0.023370075
kelch.domain.containing.9	blue	0.115521206	0.240593867	0.054769926	0.578947056	0.502465556	4.72E-08	0.072598476	0.461742894	-0.312894089	0.001154712	-0.323219054	0.000770696	0.176440802	0.071783077	0.74723885	5.48E-20	-0.078589662	0.4255102	0.270570638	0.005244722	0.112722351	0.252255979	0.473799567	3.31E-07	-0.238862118	0.014130003	0.288878415	0.002801839	0.704751156	4.87E-17	-0.398674096	2.53E-05	0.338778892	0.000407727	-0.222861379	0.022305051
dual.specificity.phosphatase.4	blue	-0.111964048	0.255481381	-0.152927915	0.119360653	-0.317232882	0.00097598	0.022288691	0.821446272	0.260827262	0.007201585	0.455099383	1.07E-06	0.027344848	0.781857704	-0.515474871	1.83E-08	0.184514057	0.059526195	-0.13093452	0.183071086	0.022111042	0.82284604	-0.36936866	0.000105469	0.076830834	0.435973778	-0.098514247	0.317396958	-0.520624827	1.25E-08	0.459425057	8.23E-07	-0.232285422	0.017105301	-0.140961068	0.151485815
tripartite.motif.containing.26	blue	0.111567169	0.2571807	0.070558185	0.4744585	0.359137543	0.000168332	0.106456426	0.279754667	-0.224488674	0.021320746	-0.302094345	0.001736149	0.010551717	0.914922572	0.58993626	3.54E-11	-0.122855008	0.211827684	0.009055742	0.926948454	0.441743479	2.39E-06	0.503619533	4.35E-08	-0.265282027	0.006238472	0.208154614	0.033104287	0.617465561	2.29E-12	-0.390085505	3.90E-05	0.152271016	0.12097518	0.113968594	0.247016124
EP300.interacting.inhibitor.of.differentiation.2	blue	0.108841722	0.269058927	0.12887206	0.190125161	0.426014316	5.87E-06	0.017164384	0.862030513	-0.263175419	0.006678675	-0.279474927	0.003886245	0.154683111	0.115128321	0.639105193	2.19E-13	-0.0211818	0.830176863	0.289484906	0.0027423	0.230595114	0.017952314	0.381575384	5.91E-05	-0.379999861	6.38E-05	0.474584957	3.14E-07	0.563837668	3.78E-10	-0.275664304	0.004423436	0.357795948	0.000178767	-0.178659631	0.068227298
synaptosomal.associated.protein..47kDa	blue	0.106845323	0.277991685	0.012946167	0.895715004	0.459496341	8.19E-07	0.097544722	0.32220628	-0.377778566	7.10E-05	-0.384911699	5.03E-05	0.038105482	0.699547646	0.734898705	4.50E-19	-0.194958898	0.046262775	0.048822357	0.620891817	0.053208573	0.589830877	0.590406041	3.39E-11	-0.136886911	0.163787122	0.206110287	0.034907881	0.799096967	1.69E-24	-0.534031802	4.45E-09	0.212767254	0.029321758	-0.049416244	0.616645344
bradykinin.receptor.B1	blue	0.106444803	0.279807469	0.149010027	0.129240419	0.369436751	0.000105136	-0.02194225	0.824176532	-0.241274561	0.013157398	-0.353696843	0.000214482	0.050458255	0.609225154	0.526762762	7.82E-09	-0.103975303	0.291178346	0.14359672	0.143905664	-0.009298188	0.924998282	0.354304239	0.000208803	-0.204857359	0.036053603	0.025711019	0.794594694	0.539526837	2.87E-09	-0.393848507	3.23E-05	0.157035804	0.1096388	0.106258791	0.280653464
zinc.finger.protein.41.homolog..mouse.	blue	0.104749277	0.287582097	-0.036705278	0.710086301	0.324212676	0.000740725	0.14979422	0.12721441	-0.1740144	0.075841191	-0.217400379	0.025897821	0.050513402	0.608833544	0.536099983	3.78E-09	-0.1373144	0.162462595	0.153839298	0.11714827	0.121397759	0.217339134	0.448584056	1.59E-06	-0.211374621	0.030423095	0.212249731	0.029727019	0.55297445	9.55E-10	-0.352625778	0.000224845	0.29149354	0.002553154	-0.203426449	0.037400554
pleckstrin.homology.domain.containing..family.G..with.RhoGef.domain..member.4B	blue	-0.103842423	0.291798752	-0.311685066	0.001209571	-0.404003911	1.92E-05	0.281938874	0.003570755	0.240655082	0.013401411	0.444022506	2.09E-06	-0.208637881	0.032689608	-0.439146454	2.78E-06	-0.148679762	0.130101033	-0.45009916	1.45E-06	-0.524295425	9.45E-09	-0.026147386	0.791187432	0.295376804	0.002220468	-0.252209442	0.00944414	-0.26975842	0.005387537	0.088772054	0.367836357	-0.342412731	0.00034969	-0.02957483	0.764566452
MACRO.domain.containing.1	blue	0.103342153	0.294142325	-0.047947236	0.627171922	0.374948505	8.12E-05	0.181604036	0.063730485	-0.170285773	0.082434683	-0.123488244	0.209464014	0.094425727	0.337993996	0.516888489	1.65E-08	-0.084033481	0.394054163	-0.11537889	0.241177675	-0.1140806	0.246548899	0.502439871	4.73E-08	-0.221193836	0.023353836	0.149140084	0.128902711	0.617994931	2.17E-12	-0.337495832	0.000430251	0.055069417	0.576870051	-0.043414908	0.660116335
coenzyme.Q3.homolog..methyltransferase..S..cerevisiae.	blue	0.102470567	0.298254999	0.178672344	0.068207344	0.467691925	4.90E-07	-0.019276333	0.845254141	-0.247658913	0.010859646	-0.350943772	0.000242058	0.166581462	0.089430841	0.658562708	2.25E-14	-0.010163127	0.91804465	0.363741907	0.000136657	0.251321207	0.009706961	0.375455086	7.93E-05	-0.292834629	0.002433499	0.388646756	4.18E-05	0.575080914	1.40E-10	-0.293847574	0.0023465	0.408917991	1.48E-05	-0.078114317	0.428323774
Bardet.Biedl.syndrome.9	blue	-0.102031989	0.300338719	-0.220457356	0.023830299	0.13627927	0.165683613	0.309573138	0.00131112	-0.000492006	0.996025588	0.147203939	0.134000403	0.043536731	0.659221918	0.336930629	0.000440532	-0.126706573	0.197741729	0.098499362	0.317470443	-0.066898579	0.497733156	0.377415415	7.22E-05	-0.21876491	0.024956796	0.370487221	0.000100118	0.368504678	0.000109783	-0.176526911	0.071642348	0.254468587	0.008803664	-0.355849798	0.000194974
chromosome.17.open.reading.frame.97	blue	0.10104623	0.305056955	0.192031202	0.049706066	0.475619936	2.94E-07	-0.084009271	0.394190909	-0.283721424	0.003357033	-0.137875583	0.160735936	0.40609227	1.72E-05	0.489372602	1.17E-07	0.230875311	0.017809454	0.271362092	0.005108809	0.143434076	0.144364972	0.134275714	0.172052174	-0.352843278	0.000222704	0.167331095	0.087978278	0.314591898	0.001081495	0.017091677	0.8626092	0.140384366	0.153183664	-0.395305713	3.00E-05
integrin..alpha.V..vitronectin.receptor..alpha.polypeptide..antigen.CD51.	blue	0.100375298	0.308295873	0.059062053	0.549516927	0.265019019	0.006291987	0.082379052	0.403464011	0.007752477	0.937438688	-0.218805633	0.024929166	0.035640272	0.718138949	0.505234326	3.87E-08	-0.114471866	0.244921546	0.510759822	2.60E-08	0.101163684	0.304492247	0.354273341	0.000209088	-0.400580826	2.29E-05	0.626527148	8.76E-13	0.457403062	9.33E-07	-0.285311553	0.003176144	0.612608739	3.79E-12	-0.212372894	0.029630144
deoxyribonuclease.I.like.1	blue	0.098327513	0.318319629	0.121351247	0.217516705	0.417905762	9.18E-06	-0.076630586	0.437174284	-0.333252985	0.000513138	-0.505513989	3.79E-08	0.024031844	0.807741636	0.622397276	1.36E-12	-0.139879963	0.154680317	0.07498291	0.447123201	0.281035423	0.003683666	0.399677419	2.40E-05	-0.091704576	0.352160848	0.098065071	0.319619295	0.611792788	4.12E-12	-0.473829135	3.30E-07	0.166019315	0.09053255	0.305874725	0.001507793
phosphoglycerate.dehydrogenase	blue	0.097797144	0.320949655	-0.054271119	0.582414007	0.344201567	0.00032401	0.13656763	0.164781601	-0.197694169	0.043226926	-0.338900531	0.000405649	-0.027569206	0.780113057	0.661431996	1.59E-14	-0.255640356	0.008486772	0.175403445	0.073496054	-0.093806247	0.341186991	0.544309148	1.95E-09	-0.190140591	0.052040183	0.337121303	0.000437039	0.716576622	8.34E-18	-0.553781413	8.92E-10	0.377461745	7.21E-05	-0.065438548	0.507183114
tetratricopeptide.repeat.domain.12	blue	0.097542743	0.322216144	0.063583713	0.519320973	0.389907149	3.93E-05	0.097857354	0.320650382	-0.1893175	0.05308421	-0.253380033	0.009107336	0.119436812	0.224914895	0.580731276	8.36E-11	-0.062616777	0.525706578	0.222664528	0.022426719	0.140014593	0.154279781	0.431131372	4.40E-06	-0.277698073	0.004129006	0.326892162	0.000665138	0.581278587	7.95E-11	-0.325675009	0.000698551	0.303785683	0.001630367	-0.049215588	0.618078693
chromosome.14.open.reading.frame.50	blue	-0.095255918	0.333744695	-0.271613188	0.00506635	0.210648943	0.031010728	0.316676585	0.000997391	-0.022809616	0.817344941	-0.064113471	0.51583928	-0.056460434	0.567268833	0.512512885	2.28E-08	-0.266150848	0.00606455	0.113419487	0.249315525	-0.052156022	0.597219972	0.564549273	3.55E-10	-0.135125275	0.169330043	0.364968885	0.000129204	0.583397312	6.54E-11	-0.439816744	2.67E-06	0.377464119	7.20E-05	-0.164565489	0.093431715
methyltransferase.like.15	blue	0.094807819	0.33603404	0.030036374	0.761001736	0.307048228	0.001442666	0.163545253	0.095509696	-0.214170588	0.028246335	-0.148861211	0.129627665	0.029041939	0.768688333	0.481927699	1.94E-07	-0.100114853	0.309559184	-0.158254711	0.106876055	0.060368052	0.540708492	0.48056837	2.12E-07	-0.228302767	0.01915869	0.24616641	0.011362744	0.525475964	8.64E-09	-0.301546949	0.001771694	0.008831627	0.928751561	0.089503489	0.363887025
hypothetical.LOC257396	blue	0.094211829	0.339094351	-0.012425351	0.899888102	0.345340074	0.000308583	0.08207115	0.405229776	-0.153852784	0.117115773	-0.323005541	0.000777279	0.048469969	0.623417411	0.614993386	2.96E-12	-0.156841933	0.110083306	0.421774398	7.43E-06	0.102117099	0.299933608	0.411287657	1.31E-05	-0.236190022	0.015279697	0.49027293	1.10E-07	0.580281001	8.71E-11	-0.418687666	8.79E-06	0.558946738	5.76E-10	-0.205001946	0.035919795
hydroxysteroid.dehydrogenase.like.2	blue	0.093138302	0.344651028	0.192614766	0.049003329	0.46495323	5.82E-07	-0.116999863	0.234586151	-0.214004282	0.028372006	-0.22421472	0.021483795	0.326653327	0.000671577	0.515186695	1.87E-08	0.182239239	0.062792727	0.369673697	0.000103984	0.009557453	0.922913316	0.161565949	0.099644931	-0.418470643	8.90E-06	0.475187058	3.02E-07	0.366647076	0.00011962	-0.050499504	0.608932225	0.320053114	0.000873744	-0.151129235	0.123821447
similar.to.hCG2022304	blue	0.091272464	0.354444112	0.100511034	0.307638808	0.470404515	4.12E-07	0.048558444	0.622782891	-0.170676695	0.08172261	-0.232788757	0.016859851	0.231754235	0.017367677	0.576520414	1.23E-10	0.045072903	0.647984972	0.162093417	0.098529412	-0.043545051	0.659160849	0.382185402	5.74E-05	-0.45075375	1.40E-06	0.319518206	0.000892349	0.555874486	7.48E-10	-0.237137642	0.014863013	0.226997934	0.019876072	-0.177932723	0.069376139
serine.peptidase.inhibitor.like..with.Kunitz.and.WAP.domains.1..eppin.	blue	0.090971198	0.356041421	0.076267025	0.43935866	0.38351899	5.38E-05	0.028153888	0.775571636	-0.222829327	0.022324823	-0.194648497	0.046618197	0.192915625	0.048644252	0.480255183	2.17E-07	0.022333239	0.821095348	0.10747025	0.275174355	0.023630034	0.810895667	0.327402573	0.000651568	-0.232260599	0.017117486	0.235650163	0.015521583	0.440520428	2.57E-06	-0.210386034	0.031225979	0.119260377	0.225605523	-0.042342527	0.668010224
ephrin.A4	blue	0.090787333	0.357018471	0.090503697	0.358528953	0.370255985	0.000101203	0.048572101	0.622684972	-0.072871923	0.460053073	-0.216449941	0.026570992	0.137470683	0.16198036	0.503140786	4.50E-08	0.009613489	0.922462757	0.172994424	0.077601239	0.240146929	0.013604506	0.374697874	8.22E-05	-0.328166558	0.000631728	0.335469643	0.000468163	0.474849799	3.09E-07	-0.212290221	0.029695142	0.295925275	0.002176776	0.051722569	0.6002749
hypothetical.LOC100507372	blue	0.090771424	0.357103087	0.031562736	0.749248874	0.402240091	2.10E-05	0.073681709	0.455068888	-0.169893729	0.083153768	-0.181232484	0.064284273	0.175289381	0.0736864	0.55655649	7.06E-10	-0.012339725	0.900574457	0.119881173	0.223182111	-0.138411926	0.159098512	0.380735548	6.16E-05	-0.251335616	0.009702646	0.291951321	0.002511727	0.547471968	1.51E-09	-0.245326194	0.011654843	0.209967514	0.03157124	-0.346727157	0.000290705
G.protein.coupled.receptor..family.C..group.5..member.C	blue	0.08770052	0.373669304	0.098223338	0.318835117	0.326253737	0.000682477	-0.073507688	0.456137444	-0.416885695	9.70E-06	-0.351191549	0.000239448	0.04384253	0.65697887	0.48107082	2.05E-07	-0.107434773	0.275333779	-0.081262069	0.409891355	0.054013009	0.584211736	0.283656459	0.003364616	-0.011461547	0.907617809	-0.02508812	0.799465135	0.502492771	4.71E-08	-0.340004074	0.000387236	-0.034819113	0.724369028	-0.00767949	0.93802651
sushi.domain.containing.1	blue	0.086462303	0.380479408	0.030919553	0.754194515	0.289061879	0.002783707	0.121942887	0.215265632	-0.149959478	0.126790578	-0.291249831	0.002575459	-0.076890792	0.435614688	0.530863546	5.70E-09	-0.184263025	0.059879702	0.125905234	0.200615271	0.321180318	0.000835693	0.484716968	1.61E-07	-0.236831145	0.014996692	0.168196027	0.086325659	0.57595315	1.29E-10	-0.43707627	3.13E-06	0.281903102	0.003575166	0.380423686	6.25E-05
zinc.finger.CCCH.type.containing.12A	blue	0.084849578	0.389461091	0.05806648	0.556278159	0.309569918	0.00131128	-0.055663359	0.572761259	-0.344284433	0.000322863	-0.386914311	4.56E-05	-0.022400712	0.820563906	0.427033929	5.55E-06	-0.107066437	0.276992642	-0.147399457	0.133478753	0.319160661	0.000904985	0.309152701	0.001332238	0.050160341	0.611342608	-0.174122196	0.07565707	0.489380695	1.17E-07	-0.364227322	0.000133662	-0.059866798	0.54408101	0.210564092	0.03108006
acyl.CoA.synthetase.bubblegum.family.member.1	blue	0.083661662	0.396157461	-0.231927844	0.017281544	0.182288988	0.06271976	0.283388345	0.003396074	-0.056107345	0.569698807	-0.099094457	0.314541129	-0.07850201	0.426028213	0.45524638	1.06E-06	-0.269320841	0.005465904	0.104190308	0.290176358	-0.107307407	0.275906636	0.509077642	2.93E-08	-0.094128648	0.339522869	0.231516548	0.017486202	0.551110853	1.12E-09	-0.441529615	2.42E-06	0.32322926	0.000770383	-0.138200565	0.159742292
aldo.keto.reductase.family.1..member.C3..3.alpha.hydroxysteroid.dehydrogenase..type.II.	blue	0.081937698	0.405996511	0.108048601	0.272584167	0.498430237	6.27E-08	-0.024765181	0.80199323	-0.310045919	0.001287736	-0.338408258	0.000414119	0.207807598	0.033404783	0.671729309	4.38E-15	-0.001035794	0.991632992	0.288156594	0.002874216	0.227179286	0.019775004	0.382279047	5.72E-05	-0.323350297	0.000766675	0.358620173	0.000172287	0.602499326	1.05E-11	-0.287561358	0.00293516	0.341494277	0.000363592	-0.090092449	0.360726046
LRP2.binding.protein	blue	0.081759108	0.407023914	-0.006837384	0.944810958	0.388367177	4.24E-05	0.134663543	0.170805531	-0.160833689	0.101209978	-0.149429004	0.128154915	0.185789941	0.057755752	0.525703405	8.49E-09	-0.02020118	0.837928832	0.137310903	0.162473396	-0.067900064	0.491304919	0.398551878	2.54E-05	-0.245252792	0.01168067	0.168177791	0.086360247	0.491271225	1.03E-07	-0.259854909	0.007428509	0.231397207	0.017545976	-0.229708708	0.018410789
integrator.complex.subunit.7	blue	-0.080617811	0.413625655	-0.037709856	0.702519664	0.312920924	0.00115352	0.184125415	0.060074214	0.025111428	0.799282753	-0.212687197	0.029384141	0.00284828	0.976994699	0.571863482	1.87E-10	-0.159601808	0.103886317	0.340114047	0.000385444	0.220424128	0.02385199	0.498126611	6.41E-08	-0.371274748	9.65E-05	0.492509534	9.47E-08	0.583503146	6.47E-11	-0.380678807	6.18E-05	0.52101823	1.21E-08	0.019969174	0.839765175
zinc.finger.protein.165	blue	0.080367213	0.41508354	0.017923598	0.85599219	0.350092128	0.000251231	0.148762994	0.129883732	-0.054569883	0.580336309	-0.153503434	0.117959859	0.111564226	0.257193331	0.556323511	7.20E-10	-0.048066381	0.626315326	0.325083755	0.000715331	0.242044712	0.012859439	0.419106562	8.59E-06	-0.381910719	5.82E-05	0.424472443	6.40E-06	0.546214298	1.67E-09	-0.277176448	0.004202801	0.398892128	2.50E-05	-0.158150394	0.107110351
potassium.channel.regulator	blue	0.079179447	0.422034083	-0.137869851	0.160753504	0.363955234	0.000135333	0.249049162	0.010408675	-0.159275614	0.104604192	-0.259372177	0.007543496	-0.008609714	0.930537305	0.701993741	7.26E-17	-0.269546128	0.005425431	0.30402175	0.001616077	0.13270103	0.177182802	0.596301059	1.92E-11	-0.179687159	0.066629682	0.251553467	0.009637624	0.732827433	6.33E-19	-0.555306804	7.85E-10	0.461708098	7.14E-07	-0.147873639	0.132220045
hypothetical.LOC644873	blue	-0.078860452	0.423912157	0.064538629	0.513053697	-0.289407724	0.002749813	-0.003881635	0.968652054	0.347225995	0.000284512	0.355666861	0.000196566	0.015831106	0.872653632	-0.502764567	4.62E-08	0.191334182	0.050556321	-0.124000329	0.207566376	-0.144636855	0.140994396	-0.322229368	0.000801648	-0.09206646	0.350255749	-0.042965312	0.663421373	-0.517765728	1.55E-08	0.420712357	7.87E-06	-0.185340451	0.058374488	-0.044458243	0.652471849
chromosome.19.open.reading.frame.46	blue	0.078633299	0.425252448	0.071445921	0.468902744	0.394604742	3.11E-05	0.183698484	0.060680967	-0.151564897	0.122729401	-0.166386225	0.089812259	0.097667658	0.321593878	0.49199621	9.81E-08	-0.054831543	0.578519455	-0.112942101	0.251326533	-0.062733944	0.524930708	0.499707101	5.73E-08	-0.126762054	0.197543883	0.070040014	0.477717787	0.602449726	1.05E-11	-0.31209536	0.001190693	0.021818517	0.82515217	0.019182978	0.845994315
nicotinate.phosphoribosyltransferase.domain.containing.1	blue	0.076813453	0.436077904	0.043404611	0.660191951	0.355264545	0.000200108	-0.030777057	0.755291561	-0.304906919	0.001563499	-0.331681486	0.000547391	0.035812653	0.716833436	0.480074133	2.19E-07	-0.076927399	0.435395532	-0.1494041	0.128219241	0.085009285	0.388566013	0.35996812	0.000162157	-0.03739117	0.70491695	-0.094470937	0.337761716	0.568772206	2.45E-10	-0.360092052	0.000161254	-0.063306988	0.521144414	0.10271467	0.297099373
solute.carrier.family.36..proton.amino.acid.symporter...member.4	blue	-0.074767986	0.448430232	-0.026092991	0.791611948	0.279672856	0.00386001	0.134084781	0.172668369	-0.169266609	0.08431443	-0.199551298	0.041261743	-0.003156068	0.974509515	0.486852474	1.39E-07	-0.140540638	0.152722187	0.152740591	0.119819353	0.327823187	0.000640576	0.399388852	2.44E-05	-0.13064774	0.18404033	0.205684358	0.03529388	0.513029457	2.20E-08	-0.33858752	0.000411016	0.249130261	0.010382882	0.144583971	0.14114133
spermatogenesis.associated.7	blue	0.071061273	0.471305638	0.030596772	0.756680243	0.411336507	1.31E-05	0.168508491	0.085734749	-0.143375992	0.144529269	-0.203220582	0.037597772	0.137597576	0.161589598	0.634668084	3.60E-13	-0.064177581	0.515418745	0.274726038	0.004565482	0.151484135	0.122931281	0.476636106	2.75E-07	-0.241301743	0.01314678	0.322718043	0.000786225	0.613818666	3.34E-12	-0.322456472	0.000794446	0.355663683	0.000196593	-0.268029552	0.005703106
hypothetical.protein.LOC100507338	blue	0.066743034	0.498735495	-0.000358396	0.997104882	0.361212118	0.000153301	0.143334518	0.144646667	-0.198046888	0.042847804	-0.240801018	0.013343575	0.047602913	0.629650232	0.575501	1.35E-10	-0.127240186	0.195844766	-0.075955929	0.4412327	-0.028813516	0.770457155	0.508227409	3.12E-08	-0.269733943	0.005391894	0.266292502	0.006036605	0.612451814	3.85E-12	-0.383697305	5.34E-05	0.152069642	0.121473473	-0.135420628	0.168391177
galactosidase..beta.1.like.2	blue	0.065217166	0.508624054	-0.068015457	0.490567079	0.283080023	0.003432575	0.114460542	0.244968541	-0.319437662	0.000895181	-0.182526361	0.062372551	0.049758563	0.614203368	0.475925246	2.88E-07	-0.138139985	0.15992717	-0.042489175	0.666928572	-0.06130333	0.534443442	0.365565806	0.000125716	0.067517969	0.493752279	0.026355004	0.789567675	0.517311284	1.60E-08	-0.344486238	0.000320087	0.046625479	0.636707772	-0.045082507	0.647914967
RIB43A.domain.with.coiled.coils.1	blue	0.063212903	0.521765115	-0.069187236	0.483107903	0.278963366	0.003954792	0.05949357	0.546598821	-0.277045288	0.004221541	-0.189688999	0.052610877	0.084070357	0.393845927	0.458935792	8.48E-07	-0.106752301	0.278412702	0.004427501	0.964246389	-0.081830975	0.406610288	0.292376096	0.002473829	0.003334019	0.97307279	0.092386048	0.348578679	0.44124542	2.46E-06	-0.300039289	0.001873028	0.078308167	0.427175085	-0.224782163	0.021147249
procollagen.lysine..2.oxoglutarate.5.dioxygenase.3	blue	0.058593901	0.552691309	-0.023216411	0.814145595	0.351083321	0.000240585	0.084374318	0.392131981	-0.232485115	0.017007554	-0.210220542	0.031362119	0.070150704	0.477020535	0.463570659	6.35E-07	-0.053262252	0.589455152	-0.062655945	0.525447145	0.13080729	0.183500629	0.37820671	6.95E-05	-0.123301477	0.210159192	0.009926916	0.919943067	0.528076471	7.07E-09	-0.315597099	0.001040166	0.02256752	0.819250397	0.375733458	7.82E-05
prolyl.4.hydroxylase..transmembrane..endoplasmic.reticulum.	blue	0.057302705	0.561492136	0.021536837	0.827374211	0.537215099	3.46E-09	0.146702806	0.135344542	-0.213913831	0.028440555	-0.086300258	0.381376173	0.320870205	0.000846008	0.586536618	4.88E-11	0.141783703	0.149088419	-0.045255112	0.646657298	0.165059567	0.092438321	0.437855116	3.00E-06	-0.253619184	0.009039842	0.15248787	0.120440344	0.585618469	5.32E-11	-0.132440042	0.178043889	0.050529978	0.608715854	-0.09260234	0.34744652
RAB40B..member.RAS.oncogene.family	blue	0.056151653	0.56939361	0.045294662	0.64636926	0.320132893	0.000871	0.077869156	0.429779042	-0.050403171	0.609616424	-0.239660341	0.013801488	0.085261201	0.387156659	0.50958343	2.83E-08	-0.121029531	0.218747745	0.358490763	0.00017329	-0.236116617	0.015312393	0.355338571	0.000199452	-0.234851007	0.015885741	0.487149937	1.37E-07	0.481859593	1.95E-07	-0.330523414	0.000573962	0.474532972	3.15E-07	-0.289790855	0.002712698
phosphatidylinositol.4.kinase..catalytic..alpha	blue	0.051402189	0.602537371	0.126086562	0.199962428	0.493843815	8.63E-08	0.086177039	0.382058925	-0.177228299	0.070504331	-0.294091623	0.002325963	0.141122247	0.151013828	0.678707916	1.78E-15	-0.033997918	0.730617421	0.139310686	0.156382581	0.170928219	0.08126706	0.532400474	5.05E-09	-0.412592085	1.22E-05	0.407718449	1.58E-05	0.696350789	1.62E-16	-0.345323977	0.000308796	0.293724686	0.002356903	-0.004614658	0.962736088
component.of.oligomeric.golgi.complex.2	blue	0.04807417	0.626259344	-0.036564922	0.711145747	0.257812953	0.00792572	0.177161499	0.070612081	-0.01249763	0.899308794	-0.267506004	0.005801856	-0.056899697	0.564252661	0.543503998	2.08E-09	-0.224480576	0.02132555	0.355914761	0.000194412	0.240889937	0.013308442	0.482104667	1.92E-07	-0.220475411	0.02381852	0.394445935	3.13E-05	0.566734464	2.94E-10	-0.429707883	4.77E-06	0.540671461	2.62E-09	-0.001097433	0.9911351
latexin	blue	0.047869552	0.627730702	-0.051052525	0.605010945	0.417587299	9.34E-06	0.080938258	0.411765781	-0.311015319	0.001240971	-0.349811375	0.000254325	0.057480709	0.560274899	0.667814915	7.19E-15	-0.159740288	0.103582725	0.235367118	0.015649724	0.360128525	0.000160989	0.468090717	4.77E-07	-0.070463537	0.475052934	0.121870559	0.215539935	0.665291722	9.85E-15	-0.465261247	5.71E-07	0.319651659	0.000887673	-0.081105845	0.41079505
v.maf.musculoaponeurotic.fibrosarcoma.oncogene.homolog.F..avian.	blue	0.043906117	0.656512844	-0.005051383	0.959212379	0.345553551	0.000305767	0.076093446	0.440403743	-0.179569164	0.066811585	-0.324558063	0.000730559	-0.008444312	0.931868528	0.556308123	7.21E-10	-0.127448306	0.195108484	0.144396875	0.141662094	0.539653926	2.84E-09	0.447203156	1.73E-06	-0.166977443	0.088661197	0.218654361	0.025031933	0.576532959	1.23E-10	-0.381826029	5.84E-05	0.294002329	0.002333459	0.172857415	0.077840135
hypothetical.LOC100505759	blue	0.03862643	0.695641111	0.038596173	0.695867787	0.363091322	0.000140769	0.090107943	0.36064312	-0.175290263	0.073684926	-0.229411348	0.018566837	0.063343974	0.520900512	0.575153804	1.39E-10	-0.088142745	0.371255231	0.126281299	0.199263013	0.044480633	0.65230819	0.466989583	5.12E-07	-0.342120286	0.000354063	0.537432245	3.40E-09	0.580956255	8.19E-11	-0.322719744	0.000786172	0.299764153	0.001892076	-0.085873622	0.383743292
ankyrin.repeat.and.SOCS.box.containing.13	blue	0.034129097	0.7296181	0.02339949	0.812706709	0.326754877	0.000668833	0.099767666	0.311248481	-0.17616369	0.072237483	-0.158795536	0.10566778	0.070339656	0.475831575	0.470264936	4.15E-07	-0.044169517	0.654583785	-0.084647188	0.390597154	0.044635162	0.651179099	0.434077118	3.72E-06	-0.258657105	0.007716717	0.233632191	0.01645538	0.509083509	2.93E-08	-0.260463578	0.007285732	0.030058014	0.76083472	0.027574017	0.780075661
EF.hand.domain.family..member.B	blue	-0.032812721	0.739666517	-0.121820748	0.215728989	0.203795951	0.037048755	0.325666554	0.000698789	-0.031330852	0.751030742	-0.005462575	0.9558954	-0.004802106	0.961223572	0.479840842	2.23E-07	-0.206227348	0.034802418	0.219254106	0.02462661	-0.022853445	0.817000094	0.500499301	5.42E-08	-0.170176405	0.082634783	0.281108707	0.003674389	0.506786601	3.46E-08	-0.34242225	0.000349549	0.344449751	0.000320587	-0.326598283	0.000673069
atlastin.GTPase.1	blue	-0.032630228	0.741063063	-0.127250646	0.195807711	0.264680817	0.0063614	0.216718949	0.026378966	-0.025488221	0.796335857	-0.093037055	0.345178029	0.038394632	0.697378366	0.49875621	6.13E-08	-0.104356098	0.289405287	0.244671604	0.011886937	0.24960365	0.010233442	0.455922686	1.02E-06	-0.326061781	0.000687771	0.493859325	8.63E-08	0.509969858	2.75E-08	-0.27374231	0.004718768	0.444574084	2.02E-06	-0.042804538	0.664604817
SET.domain.and.mariner.transposase.fusion.gene	blue	0.031968919	0.746130817	0.003946726	0.968126654	0.332959971	0.000519371	0.139538681	0.155699151	-0.124584577	0.205416363	-0.179297972	0.067231187	0.056920872	0.564107456	0.521495667	1.17E-08	-0.095028134	0.334907207	0.079973851	0.417377993	-0.050150993	0.611409106	0.458885031	8.51E-07	-0.314189087	0.001098472	0.40346831	1.97E-05	0.549325362	1.29E-09	-0.322441332	0.000794924	0.223528332	0.021897019	0.004504238	0.963627126
U2.small.nuclear.RNA.auxiliary.factor.1.like.4	blue	0.030660546	0.756188918	-0.083727487	0.395784622	0.328921345	0.000612673	0.242745674	0.012593378	-0.025677165	0.7948592	-0.121628967	0.216457969	0.063482005	0.519990786	0.465847638	5.50E-07	-0.046441452	0.638040197	-0.02086322	0.832693543	0.157809036	0.107879837	0.507372736	3.32E-08	-0.258940815	0.007647575	0.202017817	0.038767504	0.541760541	2.40E-09	-0.286979996	0.002995803	0.189475104	0.052882978	-0.032618941	0.741149464
complement.factor.H	blue	0.027373945	0.781631375	-0.057622996	0.55930281	0.327983735	0.000636425	0.085804176	0.384129441	-0.194568437	0.046710235	-0.29969587	0.001896831	-0.002739442	0.977873543	0.59803312	1.63E-11	-0.162830032	0.096988051	0.189592913	0.052732968	0.378875209	6.73E-05	0.449394112	1.52E-06	-0.160171718	0.102641344	0.304110975	0.001610705	0.624344504	1.11E-12	-0.394676397	3.10E-05	0.342184367	0.0003531	-0.198883011	0.041960146
chromosome.20.open.reading.frame.177	blue	0.027109974	0.783685274	0.004797968	0.961256964	0.275443326	0.00445653	0.166141506	0.090292167	-0.091840904	0.351442407	-0.092887347	0.345958203	0.052319875	0.596066973	0.47642498	2.79E-07	-0.085793835	0.384186958	0.18160452	0.063729765	0.036594547	0.710922086	0.424750024	6.30E-06	-0.298427689	0.001987122	0.504934466	3.96E-08	0.471633401	3.80E-07	-0.239441498	0.013890887	0.320699191	0.000851745	-0.145559811	0.138448656
zinc.finger.and.BTB.domain.containing.39	blue	0.026959946	0.78485327	0.088989308	0.366660572	-0.092508022	0.347939933	-0.09527522	0.333646304	0.345960584	0.000300463	0.237093295	0.014882291	0.219434466	0.02450582	-0.273081283	0.004824333	0.299793724	0.001890021	0.438701663	2.85E-06	-0.085985606	0.383121108	-0.353956976	0.000212032	-0.320277736	0.000866037	0.366113739	0.000122591	-0.419631315	8.35E-06	0.466380669	5.32E-07	0.27709201	0.004214857	-0.238412962	0.014317829
cytochrome.P450..family.20..subfamily.A..polypeptide.1	blue	0.026612352	0.787561183	-0.046010172	0.641167347	0.221937725	0.022880875	0.099441639	0.312840264	-0.10642237	0.279909407	-0.263612828	0.006585073	-0.045274566	0.646515606	0.499206891	5.94E-08	-0.216843056	0.026290774	0.327625205	0.000645728	0.089539805	0.363691624	0.362322951	0.000145773	-0.159989985	0.103037066	0.354216878	0.000209611	0.495624775	7.63E-08	-0.410573644	1.36E-05	0.466908822	5.15E-07	-0.099577965	0.31217403
transmembrane.protein.27	blue	-0.025617257	0.795327321	-0.151423532	0.123082937	0.186099337	0.05733299	0.105370206	0.284718402	-0.147318228	0.133695286	-0.229516807	0.018511364	-0.074766172	0.44844127	0.455485789	1.05E-06	-0.242148672	0.012819672	0.166830764	0.088945671	0.109934095	0.264254265	0.352061013	0.000230494	0.036830921	0.709138379	0.333740543	0.000502918	0.476643987	2.75E-07	-0.405664507	1.76E-05	0.3385351	0.000411921	-0.181948559	0.063220457
dicer.1..ribonuclease.type.III	blue	-0.024921936	0.800765832	-0.025754345	0.794256226	-0.23809206	0.014453348	-0.006358234	0.948673033	0.519246733	1.38E-08	0.159573602	0.103948239	-0.036122148	0.714491537	-0.316699212	0.000996512	0.062388745	0.527218237	0.525522029	8.61E-09	0.006751501	0.945503104	-0.254097178	0.008906258	-0.23152469	0.017482131	0.320226718	0.000867782	-0.357861576	0.000178243	0.232111177	0.017190988	0.459565065	8.16E-07	-0.091190105	0.354880336
CDC42.binding.protein.kinase.beta..DMPK.like.	blue	0.020227808	0.837718127	0.021740055	0.825770985	0.326168339	0.000684828	0.041425026	0.674792917	-0.11935492	0.225235263	-0.326903818	0.000664826	0.057161122	0.56246122	0.522528159	1.08E-08	-0.107657973	0.274331815	0.227821965	0.019420391	0.086339338	0.381159785	0.351718409	0.000233985	-0.165526265	0.091507672	0.237210482	0.014831397	0.503655052	4.33E-08	-0.352005805	0.000231054	0.373419108	8.73E-05	-0.014905499	0.880042008
immediate.early.response.5	blue	0.019713144	0.841792668	-0.010206937	0.917692597	0.288141465	0.002875751	0.143034448	0.14549822	-0.104105918	0.290569367	-0.264303849	0.006439569	-0.062712221	0.525074517	0.533781953	4.53E-09	-0.182912508	0.061811077	0.200359405	0.040430205	0.434927913	3.55E-06	0.493769375	8.68E-08	-0.324029246	0.000746176	0.308548773	0.001363114	0.576756184	1.20E-10	-0.414500762	1.10E-05	0.319716662	0.000885404	0.369569193	0.000104491
hypothetical.LOC100507319	blue	-0.018202949	0.853772477	0.05243061	0.595288316	-0.282029714	0.003559575	-0.051755105	0.600045347	0.101216779	0.30423719	0.26160076	0.00702547	-0.040743292	0.679849636	-0.442837911	2.24E-06	0.084940944	0.388948879	-0.217683113	0.025700394	-0.138170304	0.159834622	-0.299624318	0.001901825	0.12488757	0.20430766	-0.108623405	0.270026204	-0.468130277	4.76E-07	0.31491019	0.001068249	-0.291489263	0.002553544	-0.056444969	0.567375163
chromosome.11.open.reading.frame.66	blue	0.01523356	0.87742215	-0.0396418	0.688049854	0.387608693	4.40E-05	0.161428095	0.099938101	-0.220101152	0.024063709	-0.106590197	0.279147399	0.179569536	0.066811011	0.47431648	3.20E-07	0.005402263	0.956381875	-0.033619888	0.733499774	0.062633262	0.525597381	0.402940575	2.03E-05	-0.137313666	0.162464861	-0.044895763	0.649276769	0.517065974	1.63E-08	-0.243309614	0.012382826	0.040507769	0.681599923	-0.09551006	0.3324507
hypothetical.LOC100507303	blue	-0.010523998	0.915145239	-0.011422672	0.907929771	0.326231564	0.000683087	0.181847989	0.063368994	-0.074610513	0.44938924	-0.121822143	0.215723691	0.06502111	0.509901923	0.450454815	1.42E-06	-0.090493326	0.358584256	-0.123684446	0.208735489	-0.3401384	0.000385048	0.485032153	1.57E-07	-0.234963626	0.015833979	0.293793507	0.002351072	0.545439339	1.78E-09	-0.32022229	0.000867934	0.081465019	0.408719101	0.072672312	0.461286271
chromosome.4.open.reading.frame.42	blue	0.009174073	0.925996576	-0.014748751	0.881294239	0.351060211	0.000240829	0.104526772	0.28861292	-0.102029316	0.300351449	-0.325955174	0.000690727	0.005599024	0.954794867	0.617073818	2.39E-12	-0.19325165	0.048245782	0.379692265	6.48E-05	0.162083034	0.098551276	0.4830832	1.79E-07	-0.271466951	0.005091039	0.39929502	2.45E-05	0.645568346	1.05E-13	-0.46528415	5.70E-07	0.515688608	1.81E-08	-0.062789082	0.524565795
lamin.B1	blue	-0.007387342	0.940379728	-0.124442083	0.205939261	-0.309254129	0.001327115	0.01548887	0.875384184	0.281052644	0.003681484	0.307182996	0.001435353	-0.072744249	0.460841636	-0.440180344	2.62E-06	0.082259491	0.404149128	0.076111839	0.440292935	0.057682681	0.55889529	-0.300687249	0.001828851	-0.024924872	0.800742846	-0.018439591	0.851893012	-0.434105404	3.72E-06	0.304215853	0.001604412	0.000894446	0.992774748	-0.004000862	0.967689692
leucine.zipper..down.regulated.in.cancer.1	blue	0.007145255	0.942330099	-0.016046338	0.870937146	0.250915775	0.009829044	-0.020107089	0.838673468	-0.290643072	0.002631756	-0.398166394	2.59E-05	-0.026662557	0.787169908	0.47413335	3.24E-07	-0.184385223	0.059707407	0.134558311	0.171143128	0.017371884	0.860379381	0.290943692	0.002603726	0.116531431	0.236477931	0.101225336	0.304196099	0.479409893	2.29E-07	-0.408352711	1.53E-05	0.245256568	0.01167934	-0.221911706	0.022897278
PTPRF.interacting.protein..binding.protein.2..liprin.beta.2.	blue	0.006446379	0.947962466	0.053562195	0.587357734	0.362193207	0.000146635	0.194767505	0.046481661	-0.069492943	0.481171903	-0.162528697	0.097616281	0.067832106	0.491739731	0.548096039	1.43E-09	-0.081668107	0.407548019	0.035445311	0.719616454	-0.087525913	0.374625106	0.526798817	7.80E-09	-0.342222122	0.000352535	0.448345082	1.62E-06	0.606228857	7.23E-12	-0.310027695	0.00128863	0.249990545	0.01011271	-0.084792703	0.389780141
FXYD.domain.containing.ion.transport.regulator.1	blue	-0.002973523	0.975983419	-0.095300505	0.333517446	0.446359686	1.82E-06	0.11301309	0.251026784	-0.176375119	0.071890574	-0.090414218	0.359006287	0.266849158	0.005927894	0.467748336	4.88E-07	0.089993125	0.361257929	-0.105097227	0.285975018	-0.075119688	0.446292517	0.367625239	0.000114342	-0.164658811	0.093243438	0.092827874	0.346268444	0.487701916	1.31E-07	-0.159674033	0.103727889	0.009507754	0.923312947	-0.020083294	0.8388618
tektin.2..testicular.	blue	0.002171211	0.982462316	-0.078188095	0.427886383	0.388662643	4.18E-05	0.170135823	0.082709132	-0.122937736	0.211517813	-0.04293301	0.663659083	0.213513439	0.028745687	0.448912653	1.56E-06	0.050537833	0.608660085	-0.041268481	0.67595281	-0.045853293	0.642306417	0.382985188	5.52E-05	-0.081974404	0.405785535	-0.000941815	0.992392117	0.505611352	3.77E-08	-0.175526101	0.073291812	0.047790812	0.62829729	-0.140647334	0.152407708
FERM.domain.containing.4A	brown	-0.463080791	6.55E-07	-0.609454978	5.22E-12	-0.533595206	4.60E-09	0.625282407	1.00E-12	0.675861448	2.57E-15	0.562672677	4.18E-10	-0.488840835	1.22E-07	-0.426739437	5.64E-06	-0.358745914	0.000171318	-0.30868934	0.00135587	-0.21425058	0.028186057	0.321941136	0.000810873	-0.008871755	0.928428685	0.202802219	0.038001242	-0.096134479	0.329284966	-0.101215712	0.304242316	0.085465667	0.386015031	0.395268765	3.01E-05
SAM.domain..SH3.domain.and.nuclear.localization.signals.1	brown	0.448678557	1.58E-06	0.48084506	2.08E-07	0.399077211	2.48E-05	-0.413806848	1.14E-05	-0.516306527	1.72E-08	-0.601395237	1.17E-11	0.165841335	0.090883593	0.368135257	0.000111677	0.10689713	0.277757392	0.111304352	0.258310245	0.379527715	6.53E-05	-0.062572655	0.525998901	0.010257661	0.917285009	-0.322950862	0.000778974	0.233523158	0.01650719	-0.200890314	0.039891558	-0.128621499	0.19099539	0.632140296	4.76E-13
solute.carrier.family.16..member.6..monocarboxylic.acid.transporter.7.	brown	-0.446412596	1.81E-06	-0.643451327	1.34E-13	-0.482374596	1.88E-07	0.49917228	5.95E-08	0.440941591	2.50E-06	0.32686717	0.00066581	-0.542113905	2.33E-09	-0.284014005	0.003323072	-0.478149493	2.49E-07	-0.198623158	0.042234358	-0.029596991	0.764395178	0.295624965	0.002200602	0.204887763	0.036025431	0.093146094	0.344610493	0.017743656	0.857422605	-0.288508668	0.002838706	0.138415331	0.159088156	0.505920439	3.68E-08
CD69.molecule	brown	0.442885552	2.23E-06	0.50202701	4.87E-08	0.384556049	5.12E-05	-0.354091708	0.000210774	-0.328071268	0.000634172	-0.363269892	0.000139629	0.326486656	0.000676104	0.248486035	0.010589325	0.289385848	0.002751946	0.160822747	0.101233511	0.421037686	7.73E-06	-0.124312632	0.206415117	-0.150117244	0.126386973	-0.186753458	0.056447536	0.058641085	0.552370972	0.068626392	0.486670466	-0.122498324	0.213167405	0.442181434	2.33E-06
ATPase..class.V..type.10A	brown	-0.434470795	3.64E-06	-0.356702741	0.000187711	-0.264633592	0.006371146	0.330509775	0.000574282	0.275767496	0.004408057	0.421916552	7.37E-06	-0.196783665	0.044218515	-0.291137265	0.00258582	-0.072943589	0.459610759	-0.3732702	8.79E-05	0.133437138	0.174770612	0.145998357	0.137251335	-0.036022052	0.715248657	-0.01644316	0.867774058	-0.108720125	0.269597383	0.097205431	0.323900339	-0.219003873	0.024795037	0.50941681	2.86E-08
adrenomedullin	brown	0.409845523	1.41E-05	0.576846517	1.19E-10	0.507355647	3.32E-08	-0.614686224	3.06E-12	-0.591590335	3.03E-11	-0.566027807	3.12E-10	0.431607049	4.29E-06	0.330274035	0.000579836	0.391592088	3.61E-05	0.151613876	0.122607092	0.395911839	2.91E-05	-0.304722205	0.001574341	-0.069381625	0.481876383	-0.280993088	0.003689034	0.044867438	0.649483427	0.111751938	0.256388615	-0.196224033	0.044837318	0.16795041	0.086792427
sarcoglycan..epsilon	brown	-0.391155325	3.69E-05	-0.31231989	0.001180477	-0.307966931	0.001393475	0.251760358	0.009576228	0.484966398	1.58E-07	0.411141055	1.32E-05	-0.147898438	0.132154468	-0.258784123	0.007685694	-0.064774847	0.511509366	0.115108496	0.242289586	-0.2489678	0.010434608	0.020367878	0.836609943	-0.179227754	0.06734018	0.488312034	1.26E-07	-0.166523316	0.089544302	0.155317742	0.113626984	0.311779667	0.001205194	-0.375682424	7.84E-05
death.associated.protein.kinase.1	brown	-0.386607777	4.63E-05	-0.499891675	5.66E-08	-0.564342022	3.62E-10	0.410853631	1.34E-05	0.591381728	3.09E-11	0.328444467	0.00062465	-0.552925958	9.59E-10	-0.415897686	1.02E-05	-0.445901311	1.87E-06	0.017769952	0.857213541	-0.113780396	0.247802551	0.138511224	0.158796729	0.132806267	0.176836457	0.087907635	0.37253749	-0.139480834	0.155872341	-0.208448783	0.032851343	0.255980688	0.008396637	0.473807625	3.31E-07
Ras.association..RalGDS.AF.6..domain.family.member.2	brown	0.384537191	5.12E-05	0.56397144	3.74E-10	0.509262732	2.89E-08	-0.546411191	1.64E-09	-0.478415398	2.45E-07	-0.510400289	2.66E-08	0.448775317	1.58E-06	0.321148402	0.000836749	0.416650963	9.82E-06	0.272625583	0.004898328	0.473404512	3.39E-07	-0.255034968	0.008649215	-0.191799669	0.049987179	-0.141296538	0.150504688	0.049656457	0.614931318	0.149226578	0.128678494	-0.075410471	0.444529405	0.229576821	0.01847986
ras.related.C3.botulinum.toxin.substrate.2..rho.family..small.GTP.binding.protein.Rac2.	brown	0.345413909	0.000307606	0.370123373	0.00010183	0.375755937	7.81E-05	-0.289301992	0.002760135	-0.436699463	3.20E-06	-0.561913778	4.47E-10	0.079438427	0.420512888	0.399892488	2.37E-05	0.029563005	0.764657844	-0.017122745	0.862361917	0.347281631	0.000283829	0.114314648	0.245574551	-0.037673927	0.702789788	-0.316765461	0.000993942	0.353912717	0.000212447	-0.307540292	0.001416126	-0.13124995	0.182009321	0.691000792	3.41E-16
serum.glucocorticoid.regulated.kinase.1	brown	0.336039719	0.000457197	0.508793308	2.99E-08	0.267585218	0.005786818	-0.482925432	1.81E-07	-0.357019783	0.000185075	-0.583390649	6.54E-11	0.130281268	0.185284358	0.226166349	0.020345224	0.109825735	0.264728251	0.285606681	0.003143551	0.379547163	6.52E-05	-0.214221516	0.028207945	0.054683442	0.579547477	-0.204184247	0.036682057	0.026924501	0.785129287	-0.092693812	0.346968414	0.042575558	0.666291745	0.346625453	0.000291982
formin.like.2	brown	-0.332889321	0.000520885	-0.599698151	1.38E-11	-0.490448153	1.09E-07	0.670952958	4.83E-15	0.585135271	5.56E-11	0.317549787	0.000963971	-0.664998698	1.02E-14	-0.181162107	0.064389608	-0.63037379	5.77E-13	-0.101494859	0.302903663	-0.167383092	0.087878221	0.531329147	5.49E-09	0.083951596	0.394516794	0.228937591	0.018817811	0.210775473	0.030907581	-0.478746485	2.39E-07	0.324160825	0.000742262	0.533510934	4.63E-09
glutamate.ammonia.ligase	brown	-0.324186612	0.000741497	-0.527705436	7.28E-09	-0.386861251	4.57E-05	0.413308943	1.18E-05	0.419366566	8.47E-06	0.218402736	0.025203673	-0.498241921	6.36E-08	-0.171839543	0.079633489	-0.442034725	2.35E-06	-0.153534281	0.117885139	-0.028132862	0.775734824	0.336329601	0.000451712	0.03101174	0.753485045	0.291597136	0.002543725	0.111016821	0.259549889	-0.299658646	0.001899427	0.196775872	0.044227083	0.490142021	1.11E-07
aldehyde.dehydrogenase.2.family..mitochondrial.	brown	-0.323155805	0.000772641	-0.297258301	0.002073805	-0.058899484	0.550618253	0.306451715	0.001475445	0.140896601	0.151674906	0.032437009	0.742542612	-0.296887014	0.002102034	0.124969442	0.204008815	-0.313947578	0.001108768	-0.215267235	0.02742942	-0.102793109	0.296728657	0.432743974	4.02E-06	-0.038820239	0.694189776	0.185140542	0.058651406	0.352669451	0.000224414	-0.368231415	0.000111181	0.078197022	0.427833475	0.579354386	9.49E-11
colony.stimulating.factor.2.receptor..beta..low.affinity..granulocyte.macrophage.	brown	0.305318627	0.001539577	0.306864985	0.001452665	0.277494663	0.004157644	-0.274565132	0.004590246	-0.335885175	0.000460146	-0.511435392	2.47E-08	0.033885076	0.731477412	0.292532798	0.002459979	-0.01043906	0.915827568	0.154618185	0.115282779	0.432971917	3.97E-06	0.029131469	0.767995364	0.032782362	0.73989878	-0.258984074	0.00763708	0.236870359	0.014979531	-0.269540638	0.005426414	-0.013208066	0.893617574	0.783978129	4.69E-23
oligonucleotide.oligosaccharide.binding.fold.containing.2A	brown	0.300833795	0.001818991	0.462689424	6.72E-07	0.25050499	0.009954113	-0.229594499	0.018470589	-0.146250852	0.136565551	-0.313088387	0.00114611	0.156797859	0.110184552	0.162580463	0.097508131	0.15977738	0.103501525	0.172893376	0.077777376	0.334874539	0.000479867	-0.030348864	0.75859106	-0.206482977	0.034573049	-0.071839693	0.46644979	0.047608192	0.629612202	-0.013547255	0.89090226	-0.009986805	0.919461699	0.586489126	4.90E-11
prune.homolog.2..Drosophila.	brown	0.288666424	0.002822924	0.362267573	0.00014614	0.397068115	2.74E-05	-0.366919257	0.000118129	-0.360483957	0.000158428	-0.232745613	0.01688077	0.459223582	8.33E-07	0.30305619	0.001675254	0.365428537	0.00012651	0.284553364	0.003261272	0.142680705	0.146506941	-0.236706767	0.015051236	-0.209450689	0.032002044	-0.008247093	0.93345607	0.005311633	0.957112928	0.204713988	0.036186699	0.029503114	0.765120794	-0.435924852	3.35E-06
CD36.molecule..thrombospondin.receptor.	brown	0.287184319	0.002974362	0.509238952	2.90E-08	0.292307867	0.002479881	-0.462375832	6.85E-07	-0.35545799	0.000198397	-0.455606266	1.04E-06	0.226426479	0.020197455	0.162690096	0.097279395	0.218489872	0.025144087	0.18128178	0.064210575	0.171610037	0.080042386	-0.258427585	0.007773057	0.025922381	0.792943844	-0.243413135	0.01234451	-0.013432431	0.891821324	0.030235388	0.759466196	-0.098425205	0.317836708	0.461221801	7.36E-07
ADAM.metallopeptidase.domain.19	brown	0.282564434	0.003494402	0.300780965	0.00182254	0.092428735	0.348355056	-0.433620914	3.82E-06	-0.330613811	0.000571846	-0.370916686	9.81E-05	0.091673178	0.352326444	-0.002860965	0.976892274	0.144967391	0.140078653	0.08586567	0.383787497	0.54018537	2.73E-09	-0.341400685	0.000365037	0.20597073	0.035033961	-0.341367299	0.000365554	-0.175872926	0.072716768	0.073899139	0.453735743	-0.159527999	0.104048415	0.240542745	0.013446081
dihydropyrimidinase.like.2	brown	-0.274507198	0.004599192	-0.324710251	0.00072612	-0.250397036	0.009987212	0.276825944	0.004253048	0.216450093	0.026570884	0.006884071	0.944434711	-0.456259415	1.00E-06	-0.046175972	0.639964408	-0.424264585	6.47E-06	-0.083998714	0.394250551	0.197649939	0.043274663	0.317979428	0.000947905	0.110324053	0.262553292	-0.004182971	0.966219852	0.191016062	0.050948349	-0.400596998	2.29E-05	0.13917774	0.156782127	0.817180869	2.15E-26
mixed.lineage.kinase.domain.like	brown	0.274174676	0.00465084	0.320000258	0.000875566	0.348666396	0.000267309	-0.220169185	0.024018979	-0.364048613	0.000134758	-0.53427386	4.36E-09	0.016892425	0.864195462	0.435017129	3.53E-06	-0.033849441	0.731749062	0.109266799	0.267182301	0.524317383	9.44E-09	0.168688158	0.085396436	-0.127730006	0.194115082	-0.184634334	0.059357425	0.394183498	3.17E-05	-0.343423947	0.000334952	0.011916361	0.903969085	0.631878117	4.90E-13
glutathione.S.transferase.omega.1	brown	0.263159896	0.006682018	0.343040466	0.000340472	0.499798974	5.70E-08	-0.302335378	0.001720704	-0.498554623	6.22E-08	-0.486197622	1.46E-07	0.252522569	0.009352991	0.488085446	1.28E-07	0.160824527	0.101229684	-0.036781194	0.709513494	0.323992457	0.000747274	0.105823819	0.282638415	-0.117598882	0.232182416	-0.164010916	0.094556771	0.376229351	7.64E-05	-0.183816419	0.060512859	-0.18164102	0.063675574	0.637607939	2.59E-13
cathepsin.W	brown	0.261322714	0.007088334	0.305188781	0.001547086	0.324394525	0.000735356	-0.166225357	0.090127502	-0.245452459	0.011610532	-0.182653664	0.062186989	0.229080684	0.018741701	0.216389429	0.026614351	0.226851637	0.019957926	-0.114151307	0.24625426	0.341904551	0.000357321	0.049010534	0.619544936	-0.24628387	0.011322424	-0.143540242	0.144065033	0.143368821	0.144549563	0.039856429	0.686449146	-0.235192372	0.015729292	0.358554933	0.000172792
zinc.finger.protein.331	brown	-0.256153516	0.008351188	-0.319695003	0.00088616	-0.236418497	0.015178316	0.360409018	0.000158965	0.41975417	8.30E-06	0.21788728	0.025558627	-0.274131902	0.004657521	-0.103768292	0.292145247	-0.242178315	0.012808353	0.031255678	0.751608685	-0.155615409	0.112928055	0.268659401	0.005586287	-0.17161136	0.080040023	0.300107894	0.001868305	0.052333995	0.595967657	-0.17598673	0.072528873	0.258844494	0.007670987	0.352709888	0.000224015
Rho.GTPase.activating.protein.25	brown	0.249907525	0.010138511	0.297025971	0.002091429	0.258255384	0.007815564	-0.293377135	0.00238655	-0.359059104	0.000168926	-0.320643857	0.000853609	0.146239263	0.136596972	0.134281567	0.172033309	0.177407344	0.070216179	-0.183671436	0.060719575	0.360395329	0.000159063	-0.070698368	0.473578829	-0.003337589	0.973043963	-0.278973923	0.003953367	0.063158548	0.522123877	-0.009651324	0.922158554	-0.316149263	0.001018082	0.715994457	9.11E-18
complement.component.5a.receptor.1	brown	-0.246411509	0.011278752	-0.415927092	1.02E-05	-0.294691509	0.002276171	0.440908924	2.51E-06	0.242653001	0.012628276	0.310342588	0.001273257	-0.348942141	0.000264127	-0.224535212	0.021293153	-0.279495042	0.003883572	-0.455793554	1.03E-06	0.049512948	0.615955067	0.29448357	0.00229332	0.130798272	0.183531106	-0.27487741	0.004542293	0.031941291	0.746342776	-0.179831871	0.066407141	-0.242743372	0.012594244	0.598155525	1.61E-11
matrix.metallopeptidase.19	brown	-0.244119477	0.012085831	-0.313310191	0.001136362	-0.335587597	0.000465874	0.346983255	0.00028751	0.319163663	0.000904879	0.401217932	2.22E-05	-0.26508864	0.006277782	-0.376600305	7.51E-05	-0.129105929	0.189315501	-0.512995258	2.20E-08	-0.129016068	0.189626306	0.13720517	0.16280027	0.132717719	0.177127844	-0.171629568	0.080007523	-0.152786803	0.119706067	0.036110729	0.714577901	-0.342648295	0.000346205	0.648126163	7.78E-14
family.with.sequence.similarity.26..member.F	brown	0.239185452	0.013996122	0.204370319	0.036507417	0.278393999	0.004032356	-0.227844177	0.019408233	-0.384345902	5.17E-05	-0.469410923	4.39E-07	0.03901922	0.692700864	0.342390122	0.000350027	-0.008654945	0.930173294	0.117893195	0.231007734	0.682916566	1.02E-15	0.06302443	0.523009641	0.089486495	0.363978485	-0.241290326	0.013151238	0.270778708	0.005208682	-0.245813274	0.011484722	0.016840643	0.864607789	0.376324842	7.61E-05
lymphocyte.cytosolic.protein.2..SH2.domain.containing.leukocyte.protein.of.76kDa.	brown	0.238257185	0.014383476	0.305899304	0.001506402	0.232576952	0.016962764	-0.25935134	0.007548495	-0.302131591	0.001733754	-0.353184942	0.000219378	0.096293651	0.328481075	0.140689182	0.152284498	0.115151112	0.242114106	-0.025995365	0.792374007	0.452293784	1.27E-06	-0.068829755	0.485377063	0.032830992	0.739526742	-0.322202856	0.000802492	0.071482773	0.468672884	-0.071415255	0.469094073	-0.193779321	0.047625503	0.745855855	6.98E-20
MAX.dimerization.protein.1	brown	0.235693677	0.015501964	0.445186049	1.95E-06	0.338582632	0.0004111	-0.51780622	1.54E-08	-0.370682844	9.92E-05	-0.484172334	1.67E-07	0.277566559	0.004147501	0.174951898	0.074251906	0.294085891	0.002326444	0.205212827	0.035725385	0.496694732	7.08E-08	-0.300720792	0.00182659	-0.061111998	0.535722157	-0.276701805	0.004270973	-0.043456256	0.659812704	0.086089764	0.382542958	-0.102812571	0.296636726	0.499674689	5.75E-08
polycystic.kidney.disease.2.like.1	brown	-0.235500052	0.015589428	-0.351552703	0.000235691	-0.443734913	2.13E-06	0.216720847	0.026377616	0.163964526	0.094651365	0.237378619	0.014758639	-0.413954522	1.14E-05	-0.397172897	2.73E-05	-0.309488983	0.001315322	-0.433655758	3.82E-06	-0.150557273	0.125266478	0.014799999	0.880884792	0.395667394	2.95E-05	-0.402581771	2.07E-05	-0.169845965	0.083241718	-0.130213236	0.185515975	-0.308269633	0.001377604	0.490874577	1.06E-07
thyrotropin.releasing.hormone.degrading.enzyme	brown	-0.234302485	0.016139954	-0.320836815	0.000847125	-0.335228666	0.00047287	0.260874856	0.007190637	0.130221486	0.185487877	0.005750127	0.953576232	-0.499351147	5.88E-08	-0.153082254	0.118983744	-0.461819846	7.09E-07	-0.218035423	0.025456179	0.007396166	0.94030864	0.215067134	0.027576963	0.400545443	2.30E-05	-0.188338905	0.054347857	0.083125152	0.399204128	-0.386128914	4.74E-05	-0.004352523	0.964851473	0.680682752	1.37E-15
fatty.acid.binding.protein.3..muscle.and.heart..mammary.derived.growth.inhibitor.	brown	-0.229688394	0.018421413	-0.303608231	0.001641184	-0.158454595	0.106428237	0.254603834	0.008766564	0.08591856	0.383493546	0.152024609	0.121585123	-0.243341081	0.012371168	-0.105041442	0.286232269	-0.216253452	0.026712003	-0.398903625	2.50E-05	-0.10642453	0.279899592	0.197785649	0.043128331	0.13694052	0.163620583	-0.200841751	0.039940578	0.071063654	0.471290747	-0.175572852	0.073214085	-0.253418809	0.009096363	0.419322751	8.49E-06
CD48.molecule	brown	0.227640815	0.019519786	0.202586819	0.038210386	0.085858293	0.383828506	-0.291347124	0.002566533	-0.268053484	0.005698628	-0.380195734	6.32E-05	-0.016759429	0.865254549	0.043325387	0.660773892	0.008211751	0.933740589	0.058817816	0.551171912	0.553289288	9.30E-10	-0.156770558	0.110247305	0.201553772	0.039226877	-0.459525285	8.18E-07	-0.019620813	0.84252409	-0.118075746	0.230281219	-0.096000731	0.329961431	0.492307011	9.60E-08
RAP2B..member.of.RAS.oncogene.family	brown	0.2260927	0.020387229	0.230700742	0.017898343	0.250072142	0.010087408	-0.282845786	0.003460541	-0.288530757	0.002836492	-0.568701339	2.47E-10	-0.006994003	0.943548835	0.32294169	0.000779258	-0.079474121	0.420303474	0.337012514	0.000439029	0.347752974	0.000278103	0.025743061	0.794344375	0.005355185	0.956761616	-0.083533905	0.396881694	0.26209216	0.006915574	-0.324734247	0.000725422	0.221071209	0.023432599	0.526356123	8.07E-09
cathepsin.L1	brown	-0.22352946	0.021896334	-0.287404941	0.002951367	-0.353248374	0.000218766	0.145156665	0.139556306	0.291995233	0.002507785	0.248632463	0.010542089	-0.255744558	0.008459085	-0.394523508	3.12E-05	-0.125291465	0.20283642	-0.088626503	0.368625375	0.075537238	0.443762004	-0.111024307	0.259517563	0.103938954	0.291347969	-0.156730758	0.110338838	-0.268052403	0.00569883	0.041594022	0.673541628	-0.066393776	0.500989979	0.698502448	1.20E-16
cytochrome.P450..family.27..subfamily.A..polypeptide.1	brown	-0.222815502	0.022333356	-0.353669529	0.000214741	-0.21422479	0.028205479	0.313300544	0.001136784	0.144254236	0.142060091	0.301764885	0.001757465	-0.224654195	0.021222748	-0.21125139	0.030522214	-0.159868639	0.103301958	-0.553773378	8.93E-10	-0.214688401	0.027858067	0.208428657	0.032868597	0.103141707	0.295084819	-0.147060669	0.134383639	0.023032732	0.815589814	-0.076472003	0.438126339	-0.342315822	0.000351134	0.637782166	2.54E-13
complement.factor.D..adipsin.	brown	-0.22245381	0.022557588	-0.247587009	0.010883428	0.008377552	0.932405891	0.264116238	0.006478788	0.080406208	0.414856484	-0.08208928	0.405125673	-0.263115022	0.006691692	0.230119171	0.018197245	-0.331060051	0.000561505	-0.12667093	0.197868907	0.118899451	0.227022952	0.448197379	1.63E-06	0.006430732	0.948088597	0.098594795	0.3169995	0.402899544	2.03E-05	-0.435661711	3.40E-06	0.132386388	0.17822129	0.502966386	4.55E-08
peripheral.myelin.protein.22	brown	0.22193659	0.02288159	0.257022951	0.008125825	0.176453088	0.071762984	-0.253339552	0.009118805	-0.239208632	0.013986566	-0.316181891	0.00101679	0.080119046	0.416530221	0.105444263	0.284378129	0.095467562	0.332666861	0.012243165	0.901348542	0.23000431	0.018256785	-0.083890643	0.394861378	-0.045646632	0.643808216	-0.222411585	0.022583891	0.045602254	0.644130894	-0.068145586	0.48973572	-0.146689546	0.135380247	0.707081358	3.46E-17
Rho.GDP.dissociation.inhibitor..GDI..beta	brown	0.217633266	0.025735107	0.334088921	0.000495731	0.205175438	0.035759789	-0.309770269	0.001301323	-0.246728948	0.011170777	-0.215694852	0.027116366	0.205050507	0.035874949	-0.019518568	0.843334205	0.28908283	0.002781643	-0.141028434	0.15128841	0.347639926	0.000279467	-0.205548072	0.035418144	0.032248407	0.743987706	-0.356678515	0.000187913	-0.118760759	0.227569287	0.155808625	0.112476166	-0.34651961	0.000293318	0.728081417	1.37E-18
Rho.GTPase.activating.protein.15	brown	0.216103808	0.026819822	0.188166038	0.054573626	0.119652405	0.224073013	-0.149887816	0.126974234	-0.197760482	0.043155437	-0.216376198	0.02662384	-0.004918685	0.960282973	0.074940412	0.447381476	0.041192503	0.676516026	-0.061655188	0.53209587	0.417478989	9.39E-06	-0.003156946	0.974502427	0.017651835	0.85815269	-0.203303785	0.037517959	0.075122036	0.446278266	-0.074415311	0.4505796	-0.154105515	0.116508051	0.683593105	9.31E-16
Bruton.agammaglobulinemia.tyrosine.kinase	brown	0.215891791	0.026973215	0.218240269	0.025315095	0.133985731	0.172988673	-0.089633567	0.363187424	-0.143168205	0.145118172	-0.112625368	0.252666924	0.07831576	0.42713013	0.019124776	0.846455837	0.114555639	0.244574089	-0.148919547	0.12947576	0.170737142	0.081612946	0.000693929	0.994394479	-0.061936758	0.530220969	-0.23602708	0.015352357	0.028399309	0.773667606	-0.000327023	0.997358305	-0.243943441	0.012149852	0.800217995	1.31E-24
alkaline.ceramidase.3	brown	0.215818176	0.027026648	0.392454477	3.46E-05	0.214948477	0.027664772	-0.267877133	0.005731699	-0.024599925	0.803287711	-0.21436278	0.028101692	0.205708467	0.035271935	0.074385912	0.450759035	0.255934562	0.008408803	0.230255191	0.018126954	0.128725217	0.190634814	-0.160374998	0.102200118	-0.313063583	0.001147205	0.124007478	0.207539969	-0.03927592	0.690781781	0.128907161	0.190003478	0.065383775	0.507539422	0.427527954	5.40E-06
proline.serine.threonine.phosphatase.interacting.protein.2	brown	0.215357292	0.027363236	0.236391096	0.015190444	0.257629921	0.00797169	-0.142591146	0.146763158	-0.088034732	0.371843983	-0.274887148	0.004540805	0.122858115	0.211816042	0.241459678	0.013085235	0.104806752	0.287316221	0.325380442	0.000706866	0.304372369	0.001595062	0.075988891	0.441033924	-0.3130109	0.001149533	0.191824142	0.049957404	0.183195728	0.06140189	-0.06636553	0.501172539	0.222229738	0.022697468	0.410835309	1.34E-05
solute.carrier.family.7..cationic.amino.acid.transporter..y..system...member.7	brown	-0.210454908	0.031169468	-0.136536258	0.16487956	-0.124409704	0.206058208	0.132432551	0.178068648	0.112429497	0.253498288	0.167095016	0.088433691	-0.128733861	0.190604786	-0.176081578	0.072372575	-0.024720612	0.802342295	-0.269700154	0.005397914	0.185245508	0.058505871	0.060174045	0.542012579	-0.017382414	0.860295605	-0.124404569	0.206077079	-0.066501358	0.500294963	0.024202876	0.806400043	-0.21528546	0.027416015	0.821895745	6.37E-27
cytotoxic.and.regulatory.T.cell.molecule	brown	-0.204803165	0.036103864	-0.231038875	0.017726513	-0.304642017	0.001579069	0.089434017	0.364261007	0.079648311	0.419282399	0.007015979	0.943371756	-0.358967953	0.000169619	-0.251501111	0.009653216	-0.287154251	0.002977509	-0.138760263	0.15804174	0.246140089	0.011371797	-0.017580135	0.858722881	0.462384513	6.84E-07	-0.327393027	0.000651819	-0.121672574	0.216292058	-0.185005278	0.058839384	-0.090272503	0.359763086	0.704384122	5.14E-17
kelch.domain.containing.8B	brown	-0.202256648	0.038532839	0.026387272	0.789316009	-0.00245695	0.98015474	0.11563095	0.240144347	0.152336728	0.120812918	0.339859489	0.000389604	0.152901195	0.119425998	-0.223925518	0.02165708	0.268919546	0.005538662	-0.392412252	3.47E-05	-0.123069781	0.211023887	-0.022214315	0.82203224	-0.139402844	0.156106063	0.004272257	0.965499248	-0.194141803	0.047203245	0.346068753	0.000299068	-0.34716605	0.00028525	0.362839622	0.000142391
biogenesis.of.lysosomal.organelles.complex.1..subunit.2	brown	0.200632687	0.040152186	0.259882683	0.00742194	-0.027812815	0.77821996	-0.318762898	0.000919236	0.012728223	0.897460971	-0.036569115	0.711114092	0.185520538	0.058125945	-0.271524813	0.005081257	0.287763525	0.002914332	0.262430043	0.006840897	0.080149361	0.416353344	-0.480200068	2.17E-07	-0.005462133	0.955898967	-0.184299514	0.059828212	-0.409715194	1.42E-05	0.32184786	0.000813879	-0.084855597	0.389427335	0.405346342	1.79E-05
SH3.domain.binding.glutamic.acid.rich.protein.like.2	brown	0.198598746	0.042260196	0.257605159	0.007977928	0.286259186	0.003072554	-0.109114788	0.267852379	0.061964752	0.530034747	-0.035120224	0.722082404	0.353988849	0.000211734	0.247980905	0.010753702	0.27696703	0.004232759	0.584183061	6.08E-11	-0.040745896	0.679830287	-0.037462569	0.704379605	-0.531685845	5.34E-09	0.620557593	1.66E-12	0.047972936	0.626987109	0.203228458	0.03759021	0.480929708	2.07E-07	-0.461205328	7.37E-07
protein.kinase..cAMP.dependent..catalytic..beta	brown	0.196416986	0.044623156	0.293145291	0.002406513	0.30363066	0.001639814	-0.211352094	0.030441194	-0.336085104	0.000456334	-0.55412874	8.67E-10	0.004252923	0.965655291	0.421141774	7.69E-06	-0.092615999	0.347375103	0.282413399	0.003512701	0.359460763	0.000165903	0.135523108	0.168066317	0.037287654	0.705696268	-0.052281908	0.596334049	0.357567654	0.000180602	-0.379032361	6.68E-05	0.211273362	0.030504521	0.515930303	1.77E-08
S100.calcium.binding.protein.A12	brown	0.194439777	0.04685846	0.111532006	0.257331627	0.159315594	0.104515996	-0.231307514	0.017591016	-0.257314255	0.008051526	-0.294107995	0.002324592	0.063644951	0.51891789	0.145296261	0.139172006	0.053435256	0.588244971	0.090799113	0.356955822	0.466733152	5.20E-07	-0.086286037	0.381454933	0.009575084	0.922771553	-0.145223565	0.139372034	0.050839132	0.60652272	-0.0632824	0.521306592	-0.02946559	0.765410886	0.203829053	0.037017374
hexosaminidase.B..beta.polypeptide.	brown	-0.193825723	0.047571276	-0.003364636	0.972825605	-0.226387464	0.020219559	-0.029023709	0.768829455	0.196296205	0.044757113	0.376740374	7.46E-05	0.041012702	0.677849591	-0.461139884	7.40E-07	0.222113309	0.022770443	-0.247384082	0.010950794	-0.096592097	0.326977163	-0.302191507	0.001729908	-0.041705824	0.672714302	-0.061305685	0.534427711	-0.439728977	2.69E-06	0.423152589	6.88E-06	-0.346808912	0.000289681	0.439570515	2.71E-06
hypothetical.LOC100507198	brown	0.193242515	0.048256578	0.347238444	0.000284359	0.253799591	0.008989218	-0.277912303	0.004099035	-0.176152585	0.072255742	-0.096071471	0.329603537	0.380733738	6.16E-05	0.060148583	0.542183842	0.355463092	0.000198352	0.098786859	0.316053068	0.014089804	0.886561612	-0.237134617	0.014864327	-0.18409703	0.0601144	0.187767886	0.05509656	-0.128188966	0.192504428	0.308701811	0.001355229	-0.082878156	0.400611399	-0.350344095	0.000248484
GATA.binding.protein.6	brown	-0.192558295	0.049070971	-0.177454561	0.070140349	-0.21027087	0.031320665	0.268212664	0.005668922	0.322415451	0.000795743	0.501416513	5.08E-08	0.000976126	0.992114964	-0.228986488	0.018791772	0.075312632	0.445122195	0.039236899	0.691073372	-0.101155896	0.304529668	-0.000709288	0.994270411	-0.25219818	0.009447433	0.412572406	1.22E-05	-0.196023571	0.045060719	0.313069442	0.001146946	0.098234594	0.31877939	-0.450718662	1.40E-06
adenomatosis.polyposis.coli.down.regulated.1	brown	-0.192126008	0.049591336	-0.307893855	0.001397331	-0.184462864	0.059598147	0.204290279	0.036582454	0.184140392	0.060053019	0.2915332	0.002549541	-0.067105081	0.496404083	-0.107783364	0.273770002	-0.098801363	0.315981668	0.008783606	0.929137953	-0.247784909	0.010818082	0.016052613	0.870887115	0.026058075	0.791884478	0.188672166	0.053914773	-0.075719829	0.442657972	0.04644389	0.638022536	0.129811531	0.18688788	-0.463534477	6.37E-07
G.protein.coupled.receptor.137B	brown	0.19208338	0.049642895	0.204689755	0.036209235	0.162632353	0.097399816	-0.202844783	0.037960029	-0.114838761	0.243402324	-0.276504491	0.004299601	0.066729663	0.49882171	0.094766075	0.336247815	0.096612113	0.326876454	0.12666074	0.197905277	0.284813642	0.003231821	-0.047075732	0.633452641	-0.100534968	0.307523045	-0.070840829	0.472685764	0.058705388	0.551934554	-0.063214173	0.521756735	0.024101526	0.807194974	0.706160409	3.96E-17
regulator.of.G.protein.signaling.2..24kDa	brown	0.189529899	0.052813162	0.319083622	0.000907729	0.348724333	0.000266637	-0.219688034	0.024336857	-0.37566166	7.85E-05	-0.40951538	1.44E-05	0.126169322	0.199664971	0.354106783	0.000210634	0.089277466	0.365104623	-0.044373946	0.653088174	0.33611314	0.000455802	0.118257664	0.229558817	-0.061577359	0.532614694	-0.097649976	0.321681911	0.27413628	0.004656836	-0.166542042	0.089507749	-0.140013992	0.154281566	0.566761883	2.93E-10
selectin.L	brown	0.187962304	0.0548407	0.123013579	0.211234016	0.097975644	0.32006294	-0.292109523	0.002497551	-0.317888911	0.000951269	-0.320145012	0.000870583	0.041287151	0.675814435	0.083676976	0.396070704	0.039600692	0.6883566	0.052174279	0.597091456	0.419464473	8.43E-06	-0.17839435	0.068644762	0.166127922	0.090318866	-0.231501746	0.017493606	-0.03567696	0.717861025	-0.04393175	0.656325016	-0.097056649	0.324644999	0.344803413	0.000315768
fibronectin.1	brown	-0.186945631	0.056189542	-0.185804014	0.057736467	-0.138973414	0.15739768	0.182677381	0.062152469	0.082323816	0.403780446	-0.052661392	0.593667005	-0.324426732	0.000734409	0.024680189	0.80265892	-0.313116432	0.001144873	-0.083219218	0.398668957	0.042076021	0.669977671	0.259015585	0.007629444	0.033905881	0.731318828	-0.038306859	0.698036604	0.196312208	0.044739345	-0.352532022	0.000225774	0.053626515	0.586908405	0.722929284	3.11E-18
caspase.recruitment.domain.family..member.16	brown	0.185103974	0.058702176	0.193864886	0.047525547	0.358470574	0.000173447	-0.162579217	0.097510732	-0.377327498	7.25E-05	-0.483196215	1.78E-07	0.038148469	0.699224995	0.433475966	3.85E-06	-0.039339581	0.690306155	0.03070672	0.755833251	0.472858043	3.52E-07	0.212120639	0.029828844	-0.039058686	0.692405687	-0.168285283	0.086156535	0.413380538	1.17E-05	-0.348930401	0.000264262	-0.007037275	0.943200153	0.765286216	2.00E-21
gliomedin	brown	-0.184435503	0.059636632	-0.247077998	0.011053096	-0.154806404	0.114835451	0.195254929	0.045925905	0.139956642	0.154452096	-0.029611415	0.764283707	-0.339262649	0.00039952	-0.018998258	0.847459269	-0.316194237	0.001016302	-0.187095864	0.055988528	0.005404466	0.956364107	0.261108696	0.00713706	0.058674054	0.552147193	-0.01726176	0.861255588	0.177360434	0.070291583	-0.334980913	0.000477755	0.019285584	0.845180806	0.827306754	1.51E-27
coactosin.like.1..Dictyostelium.	brown	0.184173417	0.060006304	0.246918308	0.011106799	0.054726132	0.579251067	-0.191570112	0.05026719	-0.071312059	0.46973822	-0.081928198	0.406051126	0.106042854	0.281637703	-0.122121059	0.214590977	0.203360957	0.037463201	-0.081405128	0.409064828	0.296952553	0.002097026	-0.188799141	0.053750514	-0.053698417	0.586406299	-0.31647965	0.001005073	-0.175753168	0.072914917	0.152997783	0.119189916	-0.269795278	0.005380982	0.737425925	2.95E-19
membrane.associated.ring.finger..C3HC4..1	brown	-0.183073855	0.061577697	-0.250793454	0.009866141	-0.265272952	0.006240312	0.181060724	0.064541596	0.115729586	0.239740825	-0.064102806	0.515909251	-0.428351123	5.15E-06	-0.107430925	0.275351071	-0.388508345	4.21E-05	-0.097912504	0.320376415	0.264606058	0.006376835	0.179848291	0.066381929	0.283078603	0.003432744	-0.164640703	0.093279948	0.065878153	0.504328059	-0.353658331	0.000214847	0.049449151	0.616410411	0.866208589	8.34E-33
tumor.suppressor.candidate.3	brown	0.182983761	0.061707925	0.196262049	0.044795056	0.290473015	0.002647732	-0.237431074	0.014736003	-0.081387018	0.409169407	-0.082507643	0.402727911	0.399895394	2.37E-05	0.217440062	0.025870033	0.309840128	0.001297867	0.516915288	1.65E-08	0.031995879	0.745924007	-0.195065466	0.04614127	-0.366992196	0.000117732	0.331842462	0.000543788	-0.016445859	0.867752552	0.22391153	0.021665491	0.323565191	0.000760132	-0.426793438	5.62E-06
transforming.growth.factor..beta.induced..68kDa	brown	-0.18286801	0.061875568	-0.196645042	0.04437113	-0.064459182	0.513573638	0.181447074	0.063963957	0.010075472	0.918749074	-0.11913338	0.226103554	-0.342711909	0.000345269	0.132103348	0.179159281	-0.333721975	0.000503304	-0.243454547	0.012329212	0.117102325	0.234173765	0.373035837	8.89E-05	0.029045385	0.768661652	0.030444914	0.757850558	0.322268909	0.000800389	-0.414773541	1.09E-05	-0.011783029	0.905038531	0.803746809	5.76E-25
CD302.molecule	brown	-0.179677682	0.066644277	-0.267726843	0.005760018	-0.314822323	0.001071891	0.226668792	0.020060638	0.531914635	5.25E-09	0.41584498	1.03E-05	-0.10228293	0.299145308	-0.415122558	1.07E-05	0.013934265	0.88780566	0.123230023	0.210425591	-0.221624074	0.023079284	-0.10745683	0.275234651	-0.131571482	0.180931655	0.234587731	0.01600732	-0.329199099	0.000605795	0.20818052	0.033081946	0.182381421	0.06258437	0.380907351	6.11E-05
aldehyde.dehydrogenase.1.family..member.A2	brown	-0.179280414	0.067258427	-0.247811647	0.010809279	-0.369771195	0.000103514	0.08981895	0.36219181	-0.030383579	0.758323394	-0.02859413	0.7721571	-0.449616957	1.50E-06	-0.272783945	0.0048725	-0.388006117	4.32E-05	-0.411430705	1.30E-05	-0.172641694	0.078217477	0.011246878	0.909340658	0.550863367	1.14E-09	-0.474268724	3.21E-07	-0.085298563	0.386947903	-0.293008825	0.002418334	-0.303000287	0.001678739	0.541141556	2.52E-09
FXYD.domain.containing.ion.transport.regulator.5	brown	0.178609935	0.068305346	0.275928765	0.004384118	0.234416887	0.016086646	-0.252154236	0.009460291	-0.208587832	0.032732349	-0.170634971	0.081798376	0.211513002	0.030312115	0.03780027	0.701840055	0.270511357	0.00525503	-0.261495703	0.007049164	0.172030518	0.079294519	-0.119935511	0.222970869	-0.109759038	0.265020283	-0.239451541	0.013886773	-0.02165248	0.826461788	0.122120623	0.214592625	-0.394507789	3.12E-05	0.662274484	1.43E-14
paired.immunoglobin.like.type.2.receptor.alpha	brown	-0.175755413	0.072911199	-0.162024157	0.098675325	-0.328128626	0.0006327	0.135497106	0.168148698	0.171203736	0.080770386	0.298576656	0.001976318	-0.211554267	0.030279087	-0.450237752	1.44E-06	-0.038194733	0.698877803	-0.52304962	1.04E-08	-0.038568926	0.696071941	-0.088364762	0.370046856	0.121252773	0.217892992	-0.315173977	0.001057384	-0.310036595	0.001288193	0.12668843	0.197806457	-0.459942082	7.97E-07	0.683842577	9.00E-16
chemokine..C.X.C.motif..receptor.2	brown	0.174179299	0.075559682	0.075853139	0.441852895	0.085314651	0.386858029	-0.19777805	0.043136514	-0.19275043	0.048841144	-0.215804883	0.027036307	0.039051144	0.692462096	0.048519783	0.623060124	0.039658878	0.687922435	0.100679337	0.306825364	0.469365362	4.40E-07	-0.116848982	0.235194332	0.024020215	0.807832878	-0.137330414	0.162413132	-0.030337915	0.758675488	-0.026766444	0.786360425	-0.022368505	0.820817571	0.325863444	0.00069328
CCAAT.enhancer.binding.protein..C.EBP...beta	brown	-0.17372984	0.076328961	-0.427152152	5.51E-06	-0.394190839	3.17E-05	0.200309347	0.040481304	0.369695004	0.000103881	0.213566677	0.028704956	-0.354619767	0.000205908	-0.266252515	0.006044482	-0.295972747	0.002173031	0.175580203	0.07320187	0.045382518	0.645729602	0.001052501	0.991498038	0.038757355	0.694660563	0.108448371	0.270803409	-0.108650339	0.269906744	-0.125952223	0.200445946	0.289179275	0.00277216	0.36795255	0.000112625
hematopoietic.cell.specific.Lyn.substrate.1	brown	0.173618443	0.076520595	0.329919533	0.000588282	0.352260143	0.000228488	-0.275175417	0.004496949	-0.334473806	0.0004879	-0.29869931	0.001967463	0.234773153	0.01592161	0.21271407	0.029363188	0.25625571	0.008324416	-0.106196307	0.280938028	0.534755183	4.20E-09	-0.024179238	0.806585428	-0.152261496	0.120998702	-0.206023673	0.034986086	0.118983971	0.226690467	0.04155953	0.673796938	-0.262370618	0.006853978	0.69061008	3.60E-16
FYVE..RhoGEF.and.PH.domain.containing.5	brown	-0.171849546	0.079615707	-0.158829742	0.105591719	-0.229187709	0.018684948	0.079917328	0.417708286	-0.023069034	0.81530433	-0.061570369	0.532661307	-0.353785008	0.000213649	-0.16773687	0.087199864	-0.278079635	0.004075761	-0.312548212	0.00117017	0.072938575	0.459641701	0.063030157	0.522971802	0.357327294	0.000182552	-0.418330553	8.97E-06	-0.006314554	0.949025163	-0.263617426	0.006584096	-0.253595413	0.009046531	0.85085363	1.49E-30
coronin..actin.binding.protein..1C	brown	0.171729742	0.079828906	0.284656166	0.003249611	0.16274088	0.097173585	-0.209824169	0.031690233	-0.189434268	0.052935058	-0.408451878	1.52E-05	-0.047543144	0.630080844	0.206066109	0.034947752	-0.040956187	0.678268963	0.118120757	0.230102333	0.33645249	0.000449405	0.03001348	0.761178435	-0.020116649	0.838597798	-0.155609342	0.112942267	0.171277669	0.080637523	-0.235085785	0.015777997	0.002900988	0.976569102	0.794146182	5.18E-24
C.type.lectin.domain.family.4..member.E	brown	-0.170485071	0.082071041	-0.19375369	0.047655479	-0.263353948	0.00664033	0.09035895	0.359301315	-0.002794011	0.977432908	-0.044050554	0.65545475	-0.365781914	0.000124475	-0.183843335	0.060474547	-0.305990297	0.001501262	-0.303765138	0.001631616	0.165352552	0.091853204	0.060684344	0.538585733	0.420791932	7.84E-06	-0.36759187	0.000114519	-0.021278795	0.829410979	-0.247722585	0.010838624	-0.204658398	0.036238415	0.763622113	2.75E-21
delta.notch.like.EGF.repeat.containing	brown	0.169835883	0.083260291	0.199622249	0.041188168	0.304234104	0.001603319	-0.211597347	0.03024464	-0.212056574	0.029879487	-0.141783468	0.149089099	0.338292933	0.000416127	0.28013383	0.003799522	0.227052097	0.01984584	0.356851948	0.000186466	0.143864438	0.143152037	-0.110452152	0.26199616	-0.239408588	0.013904374	0.171831188	0.079648346	0.079227633	0.421750806	0.125047325	0.203724819	0.189336886	0.053059425	-0.416699792	9.80E-06
transcription.factor.EC	brown	-0.169474257	0.083928697	-0.240009403	0.013659931	-0.199385622	0.041433975	0.145230722	0.139352331	0.015078131	0.878663223	-0.103737718	0.292288231	-0.391280557	3.67E-05	-0.059342782	0.547617656	-0.364391118	0.000132665	-0.161064413	0.100714788	0.231490575	0.017499196	0.182565121	0.062316006	0.339343275	0.000398167	-0.303971937	0.001619083	0.1268698	0.197160066	-0.382882543	5.55E-05	-0.043811735	0.657204615	0.891290028	3.67E-37
secreted.protein..acidic..cysteine.rich..osteonectin.	brown	-0.166573049	0.089447251	-0.287109306	0.002982218	-0.306618553	0.00146621	0.244831786	0.011829772	0.124040285	0.207418828	0.038970851	0.693062683	-0.450528393	1.42E-06	-0.177877047	0.069464773	-0.383060429	5.50E-05	-0.374484342	8.30E-05	0.013130542	0.894238357	0.214309704	0.028141574	0.309400974	0.00131973	-0.24087603	0.013313931	0.063928805	0.517051592	-0.327978553	0.000636559	-0.161812681	0.099121898	0.818018618	1.74E-26
chromosome.21.open.reading.frame.7	brown	-0.166347834	0.089887412	-0.140508367	0.152817397	-0.270962192	0.005177085	0.319103528	0.00090702	0.328216074	0.000630462	0.131404789	0.18148977	-0.361968905	0.000148134	-0.136651266	0.164520665	-0.282795758	0.00346654	-0.010644216	0.914179597	0.033457722	0.734737375	0.256828096	0.008175861	0.015286218	0.877001752	0.055967576	0.57066205	0.059547144	0.54623706	-0.208835685	0.032521146	0.161702084	0.099356079	0.368033141	0.000112206
protein.C.receptor..endothelial	brown	0.164981396	0.092594933	0.316513181	0.001003761	0.228635105	0.018979578	-0.337830759	0.000424264	-0.350750617	0.000244111	-0.439305635	2.75E-06	0.072782728	0.460603897	0.161470203	0.099848479	0.073742895	0.454693513	-0.02528087	0.797957196	0.162645097	0.097373227	-0.103393696	0.293900293	0.119061841	0.22638444	-0.360516499	0.000158196	0.096893636	0.325462145	-0.144536192	0.141274181	-0.183016257	0.061660927	0.581082791	8.10E-11
ADP.ribosylation.factor.like.6	brown	-0.163104906	0.096417769	-0.203921109	0.036930224	-0.263718375	0.006562662	0.174610315	0.074827838	0.384245853	5.19E-05	0.349476792	0.000258057	-0.036557447	0.711202189	-0.313917604	0.001110051	0.011669139	0.905952172	0.269396395	0.005452301	-0.172939853	0.077696322	-0.174563997	0.074906208	0.02441655	0.80472475	0.169927874	0.08309094	-0.309533461	0.001313099	0.216258435	0.026708419	0.247376931	0.010953175	-0.36176312	0.000149523
ATPase..H..transporting..lysosomal.38kDa..V0.subunit.d2	brown	-0.162559681	0.097551537	-0.287617215	0.002929392	-0.381849995	5.84E-05	0.109203188	0.267462566	0.041943916	0.670953744	0.002103197	0.983011612	-0.435992791	3.34E-06	-0.241737372	0.012977631	-0.406292457	1.70E-05	-0.178321331	0.068760032	-0.116311471	0.237369904	-0.026415777	0.789093718	0.51792092	1.53E-08	-0.234265806	0.016157078	-0.093716987	0.341648626	-0.284324254	0.003287396	-0.077391622	0.432621779	0.389864629	3.94E-05
carboxypeptidase.E	brown	0.16113112	0.100571974	0.301556255	0.001771085	0.162007542	0.098710354	-0.230837186	0.017828834	-0.194892742	0.046338337	-0.36298275	0.000141466	0.018323548	0.852814546	0.167651805	0.087362592	8.03E-05	0.99935129	0.109013014	0.268301638	0.067818419	0.491827322	-0.034870098	0.723981683	-0.038306957	0.698035873	-0.10163342	0.302240627	0.102399533	0.298591839	-0.163498867	0.095605033	0.016771024	0.865162206	0.600808599	1.24E-11
chromosome.7.open.reading.frame.58	brown	-0.159658345	0.103762285	-0.313916045	0.001110118	-0.28696887	0.002996974	0.224863967	0.021099106	0.120107099	0.222304733	-0.000815416	0.993413131	-0.443830544	2.11E-06	-0.142405876	0.147294262	-0.407775191	1.58E-05	-0.198247157	0.04263378	0.104797124	0.28736075	0.19237868	0.049286631	0.32984196	0.000590145	-0.19822398	0.042658503	0.079982691	0.417326348	-0.364727917	0.000130637	-0.010979297	0.911488735	0.816020015	2.89E-26
epiregulin	brown	-0.158745991	0.105778025	-0.213108699	0.029056952	-0.249608108	0.010232043	0.0727245	0.46096368	-0.033566251	0.73390904	-0.207891776	0.033331679	-0.45850949	8.71E-07	-0.052289203	0.596282726	-0.462154802	6.94E-07	-0.082862319	0.40070173	0.008676809	0.929997349	0.124124267	0.207108947	0.49697747	6.94E-08	-0.343015489	0.000340835	0.121818178	0.215738743	-0.467067497	5.09E-07	0.01307142	0.894711824	0.692021449	2.96E-16
protease..serine..21..testisin.	brown	-0.157018859	0.109677596	-0.23885167	0.014134347	-0.352524386	0.00022585	0.091816878	0.351568959	0.081275231	0.409815271	0.124317137	0.206398546	-0.318709901	0.00092115	-0.348463483	0.000269673	-0.215904403	0.026964069	-0.360305389	0.00015971	-0.114192843	0.246081295	-0.06740105	0.494502437	0.446049226	1.85E-06	-0.440843371	2.52E-06	-0.2154784	0.027274446	-0.083338659	0.397990033	-0.30162745	0.001766426	0.363442446	0.000138536
cathepsin.D	brown	-0.156058435	0.111894003	-0.182695197	0.062126547	-0.032157505	0.744684528	0.1267482	0.197593271	-0.092408289	0.348462151	0.183267688	0.061298277	-0.050153277	0.611392856	-0.056305091	0.568337309	-0.002075863	0.983232368	-0.558338852	6.07E-10	-0.075359226	0.444839834	0.127730634	0.194112871	0.056882397	0.564371306	-0.137493464	0.161910154	0.0776536	0.43106091	0.017122615	0.862362952	-0.445575216	1.91E-06	0.513431528	2.13E-08
elastin.microfibril.interfacer.2	brown	0.15337011	0.118283229	0.099258309	0.313737665	0.123655688	0.208842157	-0.054593694	0.580170861	-0.193048131	0.048486798	-0.240001598	0.013663082	-0.07939493	0.420768155	0.150116255	0.126389501	-0.056855811	0.564553659	-0.272001214	0.005001354	0.247480374	0.010918783	0.159271334	0.104613636	-0.045586955	0.64424215	-0.259144638	0.007598239	0.206772059	0.034315198	-0.235134605	0.015755673	-0.240224586	0.013573297	0.797197385	2.61E-24
secreted.phosphoprotein.1	brown	-0.149773349	0.127268014	-0.213371201	0.028854751	-0.244598314	0.011913173	0.075151412	0.446099971	0.087973616	0.372177365	0.055462998	0.574145794	-0.230614086	0.01794261	-0.191769666	0.050023703	-0.192806795	0.048773889	-0.044912133	0.649157351	-0.003892115	0.968567457	-0.043722135	0.657861611	0.226651004	0.020070654	-0.083426543	0.397490921	-0.113346647	0.249621647	-0.100257845	0.308865173	-0.019439776	0.843958607	0.422044413	7.32E-06
family.with.sequence.similarity.89..member.A	brown	-0.148923418	0.129465683	-0.258005779	0.007877543	-0.277535252	0.004151915	0.145345266	0.139037288	0.012451273	0.899680337	-0.055753053	0.572141962	-0.415227378	1.06E-05	-0.146407925	0.136140254	-0.390604509	3.80E-05	-0.294262446	0.002311685	-0.012681072	0.897838762	0.12350673	0.209395296	0.415348239	1.05E-05	-0.298491877	0.00198246	0.038589356	0.695918861	-0.355451869	0.000198451	-0.14201589	0.14841695	0.788639004	1.73E-23
spleen.focus.forming.virus..SFFV..proviral.integration.oncogene.spi1	brown	0.147981635	0.131934645	0.125188429	0.203211018	0.128376604	0.19184873	-0.110302732	0.262646097	-0.161404287	0.099988802	-0.190712634	0.051324605	0.008513588	0.931310937	0.075530711	0.443801497	0.024811498	0.801630519	-0.157867864	0.107746921	0.142467273	0.1471181	0.044123778	0.654918597	-0.055761785	0.572081687	-0.305020496	0.001556866	0.10829812	0.271471772	-0.125530129	0.201970637	-0.214028849	0.028353411	0.718563515	6.14E-18
membrane.spanning.4.domains..subfamily.A..member.14	brown	-0.147697356	0.132686924	-0.244066566	0.012105043	-0.09566413	0.331667787	0.160953934	0.100951666	-0.109559396	0.265895715	-0.137728776	0.161186308	-0.324370703	0.000736057	0.071001534	0.47167943	-0.360713291	0.000156797	-0.24228218	0.012768761	0.023021402	0.815678918	0.245015875	0.011764372	0.33889201	0.000405794	-0.257177242	0.008086397	0.230127464	0.018192953	-0.425206205	6.14E-06	-0.098136685	0.319264311	0.629973196	6.03E-13
reticulon.1	brown	-0.147465002	0.133304223	-0.308823844	0.001348971	-0.078331948	0.427034292	0.295046799	0.002247136	0.033381814	0.735316912	-0.08639877	0.380830852	-0.369097418	0.000106806	0.170670115	0.081734554	-0.410241493	1.38E-05	-0.148305985	0.131080309	0.124122279	0.207116278	0.450473336	1.42E-06	0.09914894	0.314273818	-0.043917888	0.65642659	0.391610994	3.61E-05	-0.509745252	2.79E-08	0.100169314	0.309294739	0.790196839	1.24E-23
sphingosine.1.phosphate.phosphatase.1	brown	-0.146816209	0.135039477	-0.292560915	0.002457502	-0.228603944	0.01899631	0.23401635	0.016273957	0.168629255	0.085507234	-0.100133317	0.309469516	-0.4519795	1.30E-06	-0.000154835	0.998749243	-0.463044032	6.57E-07	0.079532518	0.419960998	0.098057595	0.319656369	0.276173545	0.004348005	0.175171833	0.073882975	-0.003412589	0.972438464	0.205802892	0.0351861	-0.479877451	2.22E-07	0.258212771	0.007826115	0.789453281	1.45E-23
pentraxin.3..long	brown	-0.145919166	0.13746696	-0.29807579	0.002012856	-0.444362807	2.05E-06	0.152502204	0.120405057	0.089418772	0.364343108	0.03850184	0.696574682	-0.482535654	1.86E-07	-0.304462063	0.001589726	-0.427391577	5.44E-06	-0.314005675	0.001106283	-0.090991946	0.355931271	0.009720683	0.921600916	0.623809177	1.17E-12	-0.332459021	0.000530189	-0.128404609	0.191751006	-0.272670623	0.00489097	-0.179207251	0.067372031	0.41306924	1.19E-05
coiled.coil.domain.containing.88A	brown	-0.144693684	0.140836632	-0.191689791	0.050121046	-0.222429976	0.022572432	0.246774524	0.011155349	0.14959035	0.127738762	0.071150997	0.470744536	-0.361588483	0.000150711	-0.11434718	0.245439331	-0.290454202	0.002649504	-0.279756023	0.003849034	0.074284961	0.451375471	0.242217922	0.012793242	0.082777837	0.401183806	-0.097899258	0.320442199	0.083042422	0.399675159	-0.264210473	0.006459062	-0.102452758	0.298339423	0.837334998	9.06E-29
capping.protein..actin.filament...gelsolin.like	brown	0.144452471	0.141507196	0.240724903	0.013373713	0.27405223	0.004669988	-0.21980888	0.024256682	-0.244214125	0.01205153	-0.220741325	0.023645611	0.165957458	0.090654433	0.152165063	0.121237159	0.19095204	0.051027547	-0.139585011	0.155560548	0.133590272	0.174271849	-0.023067225	0.815318552	-0.145877505	0.137580498	-0.203253439	0.037566236	0.134166661	0.17240392	-0.013881036	0.888231459	-0.270678028	0.005226093	0.702984081	6.29E-17
lysozyme	brown	0.141905361	0.148736307	0.049242444	0.61788677	-0.006260791	0.949458599	0.042468035	0.66708446	0.006582314	0.94686673	-0.157464275	0.108661369	-0.172492106	0.078479997	0.046091424	0.640577717	-0.162817716	0.097013664	0.051308184	0.603201933	0.119980312	0.222796806	0.136743628	0.164232861	-0.009757945	0.92130135	-0.120179471	0.222024192	0.131294389	0.181860099	-0.260729399	0.007224143	0.051988226	0.598401752	0.765495565	1.92E-21
chemokine..C.X.C.motif..ligand.3	brown	-0.141562425	0.149730464	-0.269797973	0.005380503	-0.268830718	0.005554883	0.16351685	0.095568064	0.196767166	0.044236656	0.069417851	0.481647067	-0.331801781	0.000544696	-0.203606042	0.037229217	-0.254279816	0.008855677	-0.132719932	0.177120557	0.252501689	0.009359045	0.080803791	0.412545633	0.155645326	0.112857993	-0.177666834	0.069800252	-0.05425574	0.58252105	-0.178583766	0.068346474	-0.020243143	0.837596784	0.747159145	5.55E-20
transmembrane.protein.170B	brown	-0.140264233	0.153539131	-0.245794799	0.011491134	-0.098104449	0.319424073	0.32181437	0.000814961	0.239058726	0.014048462	-0.019479607	0.843642944	-0.34385924	0.000328785	0.110918347	0.259975371	-0.377684435	7.13E-05	0.108955078	0.268557613	0.117345411	0.233197432	0.418711061	8.78E-06	-0.058073163	0.55623264	0.176043008	0.072436101	0.322323837	0.000798645	-0.432254464	4.13E-06	0.347089022	0.0002862	0.679462511	1.61E-15
glycoprotein..transmembrane..nmb	brown	-0.140101328	0.154022148	-0.203630134	0.037206282	-0.310628259	0.001259455	0.176637476	0.071461974	0.25927919	0.007565825	0.191353397	0.050532722	-0.283154555	0.00342372	-0.33814111	0.000418784	-0.163940552	0.09470028	-0.2069076	0.034194859	0.0644721	0.513489073	0.012347455	0.900512492	0.131700323	0.180501136	-0.174302375	0.075350119	-0.17248865	0.078486069	-0.034573725	0.726234289	-0.136198382	0.165937291	0.820150156	1.00E-26
regulator.of.G.protein.signaling.1	brown	0.1377859	0.161010953	0.13800527	0.160338863	0.140070298	0.15411428	-0.077175941	0.43390923	-0.148174177	0.13142698	-0.159095427	0.105002401	0.05220706	0.596860719	0.12230503	0.213895941	0.05426787	0.582436623	-0.074060027	0.452750677	0.244729646	0.011866195	0.066144686	0.502601115	-0.031677824	0.74836499	-0.075484406	0.444081734	0.105668591	0.283349052	-0.060909644	0.53707618	-0.121846069	0.21563287	0.465711276	5.55E-07
ecotropic.viral.integration.site.2A	brown	0.137713531	0.161233131	0.090538387	0.358343999	0.082815365	0.40096962	-0.078743622	0.424601196	-0.170593042	0.081874571	-0.293508453	0.002375309	-0.127847196	0.193702897	0.134512458	0.171290384	-0.110449739	0.262006649	0.005945065	0.952004244	0.495343636	7.78E-08	0.108397905	0.271027771	0.058720467	0.551832235	-0.231684169	0.017402543	0.183443905	0.06104515	-0.257705	0.007952805	-0.011973662	0.903509527	0.807503893	2.36E-25
cytohesin.1.interacting.protein	brown	0.137273523	0.162588902	0.209617245	0.031862671	0.038595673	0.695871537	-0.214150366	0.028261591	-0.236303482	0.015229278	-0.301567884	0.001770323	-0.086647466	0.379456276	0.02435517	0.805205904	-0.040010437	0.685301397	-0.080103588	0.416620432	0.340090186	0.000385832	-0.093408889	0.34324508	0.209606656	0.031871517	-0.386101328	4.74E-05	0.001433307	0.988422127	-0.147466096	0.133301311	-0.208956158	0.032418903	0.798860119	1.79E-24
chemokine..C.X.C.motif..receptor.4	brown	-0.134677635	0.170760359	-0.150723316	0.124845651	-0.255407339	0.008548976	-0.084433373	0.391799508	0.012660007	0.89800755	-0.022999797	0.815848836	-0.211783522	0.03009615	-0.268918532	0.005538847	-0.112279297	0.254137072	-0.101172075	0.304451926	0.252020655	0.009499471	-0.198363253	0.042510118	0.390831084	3.75E-05	-0.338955379	0.000404715	-0.239623663	0.013816437	-0.010351173	0.916533658	-0.141205034	0.150771829	0.482547376	1.86E-07
serglycin	brown	0.134499654	0.17133152	0.16981428	0.0833001	0.060119189	0.542381591	-0.140465196	0.152944839	-0.135387417	0.168496556	-0.213920054	0.028435835	-0.036935337	0.708350937	-0.015511255	0.87520554	0.001528113	0.987656367	-0.078481787	0.426147781	0.251550696	0.009638449	-0.048322826	0.624473291	0.089865507	0.361942037	-0.356050882	0.000193239	-0.006460118	0.947851714	-0.097327284	0.323291278	-0.201820836	0.038961948	0.870510721	1.74E-33
tumor.necrosis.factor..alpha.induced.protein.8.like.2	brown	-0.133573351	0.174326912	0.020553227	0.835144018	-0.135688169	0.167544051	-0.023322773	0.813309576	0.088520387	0.369201274	0.152162308	0.121243977	-0.043802235	0.657274261	-0.31115913	0.001234167	0.098863791	0.315674484	-0.358973183	0.000169579	0.074995671	0.447045664	-0.13390177	0.173260522	0.074967701	0.44721562	-0.265179642	0.006259257	-0.265113214	0.006272774	0.183399145	0.061109365	-0.381539615	5.92E-05	0.628882496	6.79E-13
signal.regulatory.protein.beta.1	brown	-0.132398006	0.178182865	-0.340960765	0.0003719	-0.212347902	0.02964978	0.20781418	0.033399061	0.050121685	0.611617597	-0.076012774	0.440889931	-0.426742326	5.64E-06	-0.034148109	0.729473301	-0.400475317	2.30E-05	-0.216624399	0.026446324	0.16666305	0.089271833	0.25964987	0.007477159	0.271643579	0.005061232	-0.21799164	0.02548642	0.190291342	0.051850814	-0.419863669	8.25E-06	-0.038707233	0.695035888	0.833965157	2.38E-28
adhesion.molecule.with.Ig.like.domain.2	brown	-0.132102868	0.179160877	-0.343269297	0.000337168	-0.138177275	0.159813351	0.383699965	5.33E-05	0.161038565	0.100770169	-0.073029931	0.459078182	-0.465589329	5.60E-07	0.204729179	0.036172577	-0.533918765	4.48E-09	-0.018930292	0.847998416	-0.078655785	0.425119662	0.544432508	1.93E-09	0.023917034	0.808642535	0.282907143	0.003453196	0.457609975	9.21E-07	-0.599008127	1.48E-11	0.327757483	0.000642281	0.545732088	1.74E-09
fermitin.family.member.3	brown	0.131748722	0.180339607	-0.105105585	0.285936489	0.035693376	0.717736687	0.140775535	0.152030487	-0.037153144	0.706709369	-0.199678864	0.041129537	-0.237513277	0.014700592	0.225618066	0.020659728	-0.296464259	0.002134598	0.00908114	0.926744139	0.135906727	0.166854365	0.345621758	0.000304872	0.004394738	0.964510783	-0.130567409	0.1843125	0.385622086	4.86E-05	-0.451430295	1.34E-06	0.087435459	0.375120835	0.583335329	6.57E-11
neutrophil.cytosolic.factor.2	brown	-0.131557346	0.180978935	-0.078954084	0.423360405	-0.237117504	0.014871765	0.031514647	0.749618299	0.193999624	0.047368499	0.309987584	0.0012906	-0.032436337	0.742547753	-0.424532119	6.38E-06	0.129324321	0.188561691	-0.242364672	0.012737391	0.095561935	0.332186965	-0.214513548	0.027988665	-0.018687112	0.849928037	-0.108660168	0.269863156	-0.38624358	4.71E-05	0.300400831	0.001848261	-0.307307289	0.001428638	0.693964133	2.26E-16
nicotinamide.phosphoribosyltransferase	brown	-0.13129254	0.181866305	-0.127995356	0.193182688	-0.116868891	0.235114018	0.06600414	0.503511372	0.31007285	0.001286415	0.003416667	0.97240554	-0.158151993	0.107106756	-0.098171251	0.319093061	-0.093225058	0.344199856	0.275383763	0.004465488	0.389559472	4.00E-05	0.032478686	0.742223392	-0.147422477	0.133417436	0.186278007	0.05709001	-0.048466183	0.623444568	-0.0610431	0.536182988	0.344839074	0.000315286	0.53967142	2.84E-09
macrophage.receptor.with.collagenous.structure	brown	-0.130979055	0.182920905	-0.15475176	0.114965182	-0.148510229	0.130544503	0.162623523	0.097418241	0.096679432	0.326537904	0.066605336	0.499623711	-0.237212475	0.014830533	-0.133181827	0.175604502	-0.168060987	0.08658204	-0.29633763	0.002144441	0.058171214	0.555565006	0.148906272	0.129510315	0.091373564	0.353909078	-0.192568165	0.049059143	0.030257711	0.759294013	-0.159491525	0.104128591	-0.192423064	0.049233268	0.899319969	8.69E-39
chemokine..C.C.motif..ligand.4	brown	0.130168784	0.185667424	0.079715407	0.418889476	0.013385078	0.892200383	-0.118844449	0.227239507	-0.199701922	0.041105678	-0.266700568	0.005956741	-0.13470002	0.170688623	0.033240006	0.73639998	-0.117861344	0.231134659	-0.090447437	0.358829029	0.312850758	0.001156638	-0.01537947	0.876257347	0.264439937	0.006411252	-0.436487449	3.24E-06	0.050432218	0.609410084	-0.216162088	0.026777787	-0.173014526	0.077566237	0.695984103	1.71E-16
aquaporin.9	brown	-0.129902007	0.186578243	-0.18908307	0.053384702	-0.184485364	0.059566514	0.11156417	0.257193568	0.022671286	0.818433558	-0.058863903	0.550859437	-0.330853941	0.00056626	-0.099708406	0.311537417	-0.274756857	0.004560752	-0.149820214	0.12714767	0.245960243	0.011433818	0.115725207	0.23975873	0.226841911	0.019963379	-0.256211524	0.008335982	0.05027463	0.610529911	-0.272979154	0.004840829	-0.088971079	0.36675914	0.876731488	1.62E-34
interleukin.2.receptor..gamma	brown	0.129858087	0.186728501	0.176373229	0.071893669	0.215400472	0.02733155	-0.191406896	0.050467064	-0.219413331	0.024519948	-0.250689561	0.009897746	0.112259721	0.254220408	0.118187274	0.229838149	0.151120826	0.1238426	-0.040966478	0.678192586	0.579821112	9.09E-11	-0.041968166	0.670774532	-0.058369492	0.55421609	-0.29345134	0.002380192	0.080767245	0.412757729	-0.017165156	0.862024369	-0.158643755	0.106005797	0.688696465	4.68E-16
lectin..galactoside.binding..soluble..1	brown	0.12928822	0.188686146	0.161221436	0.100378867	0.140435382	0.153032897	-0.122223743	0.214202842	-0.157025193	0.109663093	-0.147779547	0.132469087	0.055946782	0.570805419	0.036812349	0.70927847	0.088017414	0.371938435	-0.226086269	0.020390901	0.129578108	0.18768845	0.012770679	0.897120815	-0.06437822	0.514103769	-0.33787991	0.000423391	0.067594623	0.493260784	-0.052116689	0.597496901	-0.31473236	0.001075631	0.779913517	1.09E-22
sialic.acid.binding.Ig.like.lectin.1..sialoadhesin	brown	-0.12828813	0.1921577	-0.150277351	0.125978388	-0.206895274	0.034205787	0.124775292	0.204718002	0.11186754	0.255893893	0.053669116	0.586610893	-0.267233451	0.005853862	-0.205319165	0.035627688	-0.16947999	0.083918068	-0.294958076	0.002254355	0.090426155	0.358942586	0.084928993	0.389015854	0.119796294	0.223512365	-0.256532351	0.008252323	-0.039749712	0.687244875	-0.136207054	0.16591008	-0.221037418	0.023454343	0.881212898	2.71E-35
purinergic.receptor.P2Y..G.protein.coupled..13	brown	0.127790232	0.193903173	0.160423232	0.102095643	0.142510164	0.146995127	-0.192173986	0.049533358	-0.192365735	0.049302204	-0.302346013	0.001720025	0.010237701	0.917445393	0.15372151	0.117432401	0.01448441	0.883406672	0.18835062	0.054332585	0.529951938	6.12E-09	-0.02814685	0.775626258	0.007578461	0.938840225	-0.073416945	0.45669519	0.079720598	0.418859084	-0.117478285	0.232664957	0.091046611	0.355641164	0.439747204	2.69E-06
PML.RARA.regulated.adaptor.molecule.1	brown	0.125912022	0.200590804	0.039851405	0.686486602	0.031090177	0.752881555	-0.071509125	0.468508549	-0.18915272	0.053295279	-0.164946545	0.092664822	-0.085755975	0.384397592	0.042469332	0.667074894	-0.06927581	0.482546551	-0.299215946	0.001930554	-0.0352762	0.720898891	0.049957002	0.61278971	0.170683566	0.08171014	-0.416580538	9.86E-06	0.120035714	0.222581691	-0.187003566	0.056111954	-0.317396509	0.000969762	0.520522707	1.26E-08
chloride.intracellular.channel.4	brown	0.12491346	0.204213124	0.239368046	0.013921005	0.102374275	0.298711671	-0.257170425	0.008088136	-0.133264255	0.175334959	-0.227884915	0.019385953	0.064696365	0.512022195	0.047273115	0.632027851	0.124318023	0.206395286	0.103533953	0.293242349	0.206537703	0.034524111	-0.146248235	0.136572646	-0.052816374	0.592579329	-0.091584739	0.352793142	-0.031926979	0.746452578	0.024420712	0.804692126	-0.04479823	0.649988475	0.528584984	6.80E-09
apolipoprotein.C.II	brown	-0.124672626	0.205093735	-0.18023857	0.065784938	-0.239130509	0.014018794	0.121570399	0.21668094	0.086317507	0.381280653	0.05523535	0.575720774	-0.282105907	0.003550223	-0.241058387	0.013242105	-0.195035515	0.046175392	-0.282529167	0.003498667	0.020107554	0.838669784	0.0351078	0.722176709	0.261929604	0.006951758	-0.271902961	0.005017741	-0.089180432	0.365628118	-0.138576464	0.158598688	-0.215644164	0.027153315	0.768869389	1.00E-21
ATP.binding.cassette..sub.family.G..WHITE...member.2	brown	-0.124146498	0.207026974	-0.40791005	1.57E-05	-0.495657174	7.61E-08	0.24302926	0.012487112	0.177575934	0.069945725	0.096653426	0.326668664	-0.561414785	4.66E-10	-0.338934312	0.000405073	-0.477070132	2.67E-07	-0.314420152	0.001088704	-0.058608334	0.552593317	0.078292891	0.427265546	0.503009211	4.54E-08	-0.315278767	0.001053096	-0.10031717	0.308577536	-0.325942792	0.000691071	-0.116391851	0.23704368	0.596246453	1.93E-11
carboxypeptidase..vitellogenic.like	brown	-0.122586905	0.212834133	-0.043675606	0.658202889	-0.114773731	0.243671123	0.098260996	0.318648711	0.137133995	0.163020586	0.096867801	0.325591774	-0.143002175	0.14559003	-0.170121629	0.082735148	-0.042491561	0.666910979	-0.219583978	0.024406073	0.108071187	0.272483351	0.062560081	0.526082219	-0.042535893	0.666584134	-0.119420734	0.224977767	-0.049439754	0.616477495	-0.017988721	0.855474623	-0.158120012	0.107178663	0.808260733	1.96E-25
CD163.molecule	brown	-0.121292531	0.217741013	-0.179950966	0.066224447	-0.143782892	0.143381273	0.175887346	0.072692938	0.074049764	0.452813474	-0.069619949	0.480368814	-0.341801311	0.000358889	-0.013000166	0.895282497	-0.312739417	0.001161601	-0.157171106	0.10932941	0.14340048	0.144459984	0.248358789	0.010630524	0.081442661	0.408848143	-0.069910021	0.478537327	0.160250203	0.102470813	-0.336633118	0.000446034	0.003072599	0.975183444	0.878040014	9.68E-35
solute.carrier.family.19..member.3	brown	-0.120373834	0.221272007	-0.298792268	0.001960775	-0.403370005	1.98E-05	0.074749223	0.448544437	0.024597827	0.803304153	-0.091692347	0.352225343	-0.509320752	2.88E-08	-0.232729033	0.016888815	-0.44690675	1.76E-06	-0.188619206	0.053983406	0.04192151	0.67111935	0.004779749	0.961403963	0.528114763	7.05E-09	-0.372464949	9.13E-05	-0.061435598	0.533560357	-0.362245138	0.000146289	-0.087851599	0.372843501	0.647467449	8.40E-14
serpin.peptidase.inhibitor..clade.A..alpha.1.antiproteinase..antitrypsin...member.1	brown	-0.119630224	0.224159525	-0.085094096	0.388091193	-0.130767058	0.183636614	0.067149119	0.496120888	0.019862801	0.840607411	0.096691355	0.326477965	-0.14202245	0.148398011	-0.173549818	0.076638842	-0.048568256	0.622712541	-0.320713883	0.000851251	0.098755945	0.316205275	0.024472451	0.804286609	0.044283415	0.65375033	-0.196034619	0.045048383	-0.068226766	0.489217458	-0.008666734	0.930078427	-0.295085625	0.002243983	0.823260362	4.45E-27
pleckstrin.homology.domain.containing..family.O.member.2	brown	0.11858771	0.228252254	0.080533495	0.414115842	0.017891969	0.856243588	-0.164340241	0.093887389	-0.181288479	0.064200564	-0.14392046	0.14299471	-0.041531158	0.674006982	-0.063674107	0.518726034	0.034891626	0.723818143	-0.30707177	0.001441386	0.200222253	0.040570339	-0.081585059	0.408026667	0.151947027	0.121777655	-0.41089796	1.34E-05	-0.033267561	0.736189486	-0.026315009	0.789879631	-0.348993591	0.000263537	0.659154106	2.09E-14
moesin	brown	0.118332369	0.229262622	0.185157858	0.058627376	-0.048740257	0.621479842	-0.249598665	0.010235006	-0.111330383	0.258198219	-0.093755725	0.34144823	0.012238024	0.901389761	-0.212344878	0.029652157	0.13575629	0.167328861	-0.133372024	0.174983008	0.213554289	0.02871443	-0.286210118	0.003077843	0.071916371	0.465972952	-0.329285002	0.000603682	-0.253978842	0.008939166	0.139595743	0.155528457	-0.327930293	0.000637804	0.794250181	5.06E-24
HtrA.serine.peptidase.4	brown	-0.118205119	0.229767314	-0.184709799	0.059251733	-0.142817924	0.146115029	0.179649251	0.066688078	0.148509492	0.130546433	0.018487097	0.851515813	-0.251249616	0.009728421	-0.063175904	0.522009309	-0.22103177	0.023457979	-0.055006374	0.577306976	0.190587672	0.051480225	0.18195988	0.063203754	0.054699169	0.579438269	-0.004519341	0.96350525	0.07049654	0.474845617	-0.20810088	0.033150668	0.070052479	0.477639242	0.725739223	1.99E-18
membrane.metallo.endopeptidase	brown	-0.116920735	0.234904971	-0.197152825	0.043814223	-0.193411074	0.048057677	0.182516749	0.062386581	0.124568452	0.205475489	0.004559102	0.963184395	-0.333433497	0.000509332	-0.108028661	0.272673197	-0.282328928	0.003522973	-0.217200515	0.026038161	0.036454605	0.711978844	0.192891719	0.048672705	0.122797645	0.212042738	-0.157229095	0.109197017	0.084037141	0.39403349	-0.280512917	0.003750417	-0.079428847	0.420569099	0.908253637	9.15E-41
oncostatin.M	brown	0.116176264	0.237919351	0.119406714	0.225032603	0.118140726	0.230023001	-0.207165803	0.033966598	-0.29223339	0.002486503	-0.334185939	0.000493746	-0.030781855	0.755254616	0.127766724	0.193985867	-0.056057064	0.570045238	-0.039840825	0.686565475	0.163410374	0.095787121	-0.029943146	0.761721376	0.145903414	0.137509879	-0.402217001	2.11E-05	0.110570244	0.261483266	-0.210824569	0.030867637	-0.168031246	0.086638586	0.47571922	2.92E-07
S100.calcium.binding.protein.A8	brown	0.115645622	0.240084293	0.054985252	0.577453398	0.097108265	0.324386534	-0.102738482	0.296986806	-0.095250149	0.333774106	-0.191012493	0.050952761	-0.018271158	0.853230655	0.058517543	0.553209911	0.011640297	0.906183561	-0.035578289	0.718608572	0.404216049	1.90E-05	0.02619376	0.790825566	-0.009343646	0.924632682	-0.204706217	0.036193924	0.06711885	0.496315528	-0.095539545	0.332300779	-0.084214616	0.393031937	0.796460526	3.08E-24
ecotropic.viral.integration.site.2B	brown	0.114675849	0.244076096	-0.027745606	0.778742114	-0.050935382	0.60584063	-0.030084114	0.760633299	-0.063640593	0.518946571	-0.235888773	0.015414266	-0.220590873	0.023743309	0.013983376	0.887412827	-0.198542588	0.042319683	0.01090018	0.912123998	0.26064889	0.007242748	0.061580482	0.532593871	0.162073773	0.09857078	-0.222162742	0.022739435	0.098051713	0.319685543	-0.286931983	0.003000861	0.019861297	0.840619325	0.879590165	5.22E-35
chromosome.12.open.reading.frame.59	brown	-0.114503569	0.244790014	-0.144391962	0.141675787	-0.187065631	0.056028932	0.056217268	0.568941787	-0.0304939	0.757472978	-0.200033108	0.040764262	-0.380430883	6.25E-05	-0.03494028	0.723448597	-0.359599932	0.000164868	-0.067087129	0.49651955	0.14192585	0.148677068	0.100675621	0.306843306	0.391699743	3.60E-05	-0.260455546	0.0072876	0.101186827	0.304381054	-0.390045826	3.90E-05	0.011372448	0.90833283	0.773225937	4.24E-22
signal.transducer.and.activator.of.transcription.5A	brown	0.114236507	0.245899558	0.036580358	0.711029208	0.072932245	0.45968076	-0.085002597	0.38860347	-0.120624823	0.220303346	-0.031550135	0.749345668	0.08425751	0.392790101	-0.012657472	0.898027867	0.113162871	0.250395146	-0.147860333	0.132255243	0.387623807	4.40E-05	-0.03923745	0.691069256	0.0184794	0.851576923	-0.139941068	0.154498428	-0.050962557	0.605648113	0.099351845	0.313279596	-0.196783303	0.044218913	0.437549931	3.05E-06
SAM.and.SH3.domain.containing.3	brown	0.112651812	0.252554828	0.172989112	0.07761049	0.0746611	0.44908104	-0.177487056	0.0700882	-0.191138834	0.050796757	-0.179011459	0.067676813	0.022260803	0.821665973	-0.036193848	0.713949374	0.099017131	0.314920767	-0.164975232	0.092607291	0.393387434	3.30E-05	-0.105918203	0.282206909	0.107065564	0.276996581	-0.36039685	0.000159052	-0.046476261	0.637788077	0.012643203	0.898142204	-0.281866263	0.003579713	0.791250001	9.82E-24
macrophage.expressed.1	brown	0.112532298	0.25306172	0.148006467	0.131869086	0.070864135	0.472539748	-0.146231978	0.136616725	-0.066460886	0.500556369	-0.224674838	0.021210553	-0.029013133	0.768911331	0.034844675	0.724174818	0.028695783	0.771369293	0.06952194	0.480988484	0.506319759	3.58E-08	-0.022103309	0.822906985	-0.054949402	0.577701955	-0.182957526	0.061745889	0.019086679	0.846757968	-0.074743628	0.448578496	-0.006562651	0.947025226	0.79626838	3.22E-24
epithelial.membrane.protein.3	brown	0.111316063	0.258259844	0.134699946	0.170688859	0.194429092	0.046870788	-0.082891793	0.400533626	-0.091635373	0.352525897	-0.157331866	0.108962692	0.081299683	0.409673942	0.103187225	0.294870619	0.105251413	0.285264793	-0.135935939	0.166762342	0.185475173	0.058188472	0.071670544	0.467502623	-0.12469589	0.205008551	-0.140308597	0.15340779	0.126936466	0.196922854	-0.060662233	0.538733994	-0.170165917	0.082653993	0.837604621	8.38E-29
platelet.endothelial.cell.adhesion.molecule	brown	-0.110767368	0.260628645	-0.222256018	0.022681025	-0.149340852	0.128382721	0.241114732	0.013219981	0.133278606	0.175288062	-0.013027561	0.895063083	-0.34041766	0.000380536	-0.009402258	0.924161308	-0.320023389	0.000874768	-0.131735773	0.180382814	0.117909462	0.230942932	0.284663588	0.003248771	0.061706162	0.531756204	-0.095922935	0.330355306	0.19243721	0.04921627	-0.349756103	0.000254938	0.026060943	0.791862093	0.903018579	1.39E-39
oxidized.low.density.lipoprotein..lectin.like..receptor.1	brown	-0.110545692	0.261589844	-0.292166977	0.002492421	-0.279661856	0.003861464	0.28840543	0.002849078	0.229036499	0.018765174	0.023330724	0.813247093	-0.452930683	1.23E-06	-0.118723317	0.227716938	-0.419069657	8.61E-06	-0.135623949	0.167747106	0.017950652	0.85577717	0.269988613	0.005346714	0.185761872	0.057794233	-0.102291323	0.29910545	0.119466786	0.224797714	-0.385140669	4.97E-05	0.072187792	0.464287203	0.873395085	5.87E-34
linker.for.activation.of.T.cells.family..member.2	brown	-0.11034605	0.262457565	-0.145494249	0.138628332	-0.234232001	0.016172874	0.043209528	0.661625305	-0.0438363	0.657024539	-0.039728468	0.687403322	-0.319449195	0.000894775	-0.201158951	0.0396213	-0.232158521	0.017167669	-0.435015383	3.53E-06	0.075857591	0.441826022	0.02052948	0.835331799	0.356599139	0.000188579	-0.481351125	2.01E-07	-0.05094224	0.605792045	-0.202872237	0.037933465	-0.36533145	0.000127075	0.761200163	4.34E-21
FYVE..RhoGEF.and.PH.domain.containing.2	brown	-0.110333908	0.262510399	-0.170442798	0.082148066	-0.116722895	0.235703417	0.17774449	0.069676169	0.097805989	0.320905681	0.001395693	0.988725946	-0.26183799	0.006972225	-0.066798061	0.498380779	-0.206142195	0.034879108	-0.21985788	0.024224238	0.293318358	0.002391597	0.218260761	0.025301018	0.078506939	0.425999073	-0.185286232	0.058449487	0.125108714	0.203501169	-0.216832938	0.026297955	-0.08908177	0.36616087	0.765222455	2.03E-21
family.with.sequence.similarity.70..member.A	brown	-0.108865788	0.268952442	-0.243671675	0.012249272	-0.30071461	0.001827006	0.132800878	0.176854179	0.025377878	0.797198557	-0.122162946	0.214432587	-0.451042756	1.37E-06	-0.105401324	0.28457539	-0.441122662	2.48E-06	-0.015765169	0.873179599	0.067907917	0.49125469	0.098144069	0.319227722	0.524659045	9.19E-09	-0.270825374	0.00520063	0.06110556	0.535765209	-0.39636271	2.84E-05	0.077397071	0.432589283	0.418070417	9.09E-06
prosaposin	brown	-0.108848459	0.269029112	0.045769283	0.642916744	-0.155138838	0.114048669	-0.039643112	0.688040069	0.168852536	0.085087844	0.341243984	0.000367468	0.119503923	0.22465259	-0.457300981	9.38E-07	0.324865113	0.000721629	-0.290279044	0.002666061	0.039651281	0.687979117	-0.313733823	0.001117953	-0.062893484	0.523875182	-0.183354352	0.061173681	-0.477244889	2.64E-07	0.483542381	1.74E-07	-0.411031591	1.33E-05	0.582697757	6.97E-11
integrin..alpha.M..complement.component.3.receptor.3.subunit.	brown	0.108693217	0.269716638	0.109724146	0.265173142	0.115065015	0.242468719	-0.146256435	0.136550418	-0.262847682	0.006749578	-0.388524529	4.21E-05	-0.113174762	0.250345051	0.191827367	0.049953481	-0.139180318	0.156774373	0.01678631	0.865040473	0.269847833	0.005371648	0.091192144	0.354869528	0.164491366	0.093581471	-0.252758605	0.009284795	0.212864794	0.029245903	-0.322397703	0.000796304	-0.025731962	0.794431078	0.793862987	5.51E-24
interleukin.12.receptor..beta.1	brown	-0.108323383	0.271359317	-0.115540977	0.240512841	-0.119160392	0.225997557	0.023372775	0.812916637	-0.109204057	0.267458736	-0.215792242	0.027045495	-0.317228614	0.000976142	-0.005017034	0.959489496	-0.273525073	0.004753231	-0.23652181	0.015132666	0.342375293	0.000350247	0.118866099	0.227154248	0.332697666	0.00052501	-0.389438776	4.02E-05	0.124524656	0.205636132	-0.335085275	0.000475692	-0.16262461	0.097415972	0.705718198	4.23E-17
regulator.of.G.protein.signaling.18	brown	0.108301313	0.271457557	0.156716607	0.110371396	0.051127138	0.604482742	-0.097897833	0.320449281	0.090891582	0.35646429	-0.062481311	0.526604341	0.063079738	0.52264427	-0.03992822	0.685914031	0.087981707	0.372133218	0.231923849	0.017283522	0.145993412	0.137264793	-0.072170174	0.464396528	-0.195906712	0.045191376	0.108188906	0.271958287	-0.066305949	0.501557741	0.068265656	0.488969286	0.158291809	0.10679283	0.403630889	1.96E-05
WAS.WASL.interacting.protein.family..member.1	brown	0.107457351	0.275232311	0.030940231	0.754035356	-0.090179579	0.360259857	-0.133935073	0.173152656	-0.163162957	0.09629767	-0.274576197	0.00458854	-0.222968164	0.022239287	-0.066825876	0.498201524	-0.163970765	0.094638639	-0.090657508	0.357709351	0.433501988	3.85E-06	-0.058966177	0.550166309	0.361032791	0.000154549	-0.388916107	4.13E-05	-0.022857716	0.816966485	-0.212197524	0.029768163	-0.141710611	0.149300267	0.755345887	1.28E-20
chromosome.11.open.reading.frame.75	brown	0.106559936	0.279284695	0.169575231	0.083741634	0.011160951	0.910030389	-0.145342066	0.139046082	-0.087443423	0.37507717	-0.116959391	0.234749179	0.00968107	0.921919392	-0.076086553	0.440445271	0.045277463	0.646494506	-0.013699624	0.889682906	0.190986499	0.050984907	-0.133022125	0.176127603	0.030087352	0.760608312	-0.110261592	0.262825242	-0.105792546	0.282781488	0.031718887	0.748049702	-0.100313129	0.308597127	0.456323348	9.97E-07
leupaxin	brown	-0.104897931	0.286894774	-0.199947452	0.040852336	-0.281348373	0.003644197	0.230395451	0.018054717	0.254777281	0.008719186	0.285992778	0.003101365	-0.220757957	0.023634832	-0.340167839	0.00038457	-0.077500347	0.431973604	-0.304705778	0.001575308	0.118398692	0.228999885	0.045279221	0.646481704	0.054751821	0.57907273	-0.13036072	0.185014133	-0.179210742	0.067366607	0.053603116	0.587071848	-0.232786896	0.016860753	0.774168734	3.52E-22
complement.component.2	brown	0.104580926	0.288361809	0.05216077	0.597186551	0.165584061	0.091392937	0.013745132	0.88931877	-0.164424964	0.09371579	-0.267501277	0.005802754	-0.115559422	0.240437268	0.278281116	0.004047894	-0.14052099	0.152780152	-0.111791865	0.256217671	0.401413218	2.20E-05	0.290719221	0.00262463	-0.081855619	0.40646851	-0.139970055	0.154412199	0.356116406	0.000192676	-0.333975566	0.000498059	-0.05173362	0.60019693	0.781098778	8.56E-23
membrane.spanning.4.domains..subfamily.A..member.7	brown	-0.104246993	0.289912569	-0.186570522	0.05669403	-0.245556031	0.011574295	0.20225656	0.038532924	0.20744444	0.033721714	0.090880749	0.356521857	-0.322852731	0.000782023	-0.18691162	0.056235131	-0.255361897	0.008561154	-0.155729538	0.112660963	0.022249739	0.821753141	0.13454916	0.17117251	0.087897547	0.37259257	-0.115060041	0.242489218	-0.007466417	0.939742733	-0.200474142	0.040313284	-0.044201009	0.654353298	0.896579845	3.23E-38
interleukin.1..beta	brown	0.102391095	0.29863187	-0.049655139	0.614940718	-0.04191548	0.67116392	-0.060642851	0.538863978	-0.113872756	0.247416388	-0.229029721	0.018768777	-0.179011659	0.0676765	0.006924944	0.944105331	-0.165658629	0.091245078	-0.010604909	0.914495307	0.313897295	0.001110922	0.006220905	0.949780162	0.202087823	0.038698596	-0.309142327	0.001332763	0.044449976	0.652532283	-0.232842026	0.016834054	-0.043061223	0.662715775	0.620279171	1.71E-12
SH3.and.cysteine.rich.domain	brown	-0.101906019	0.300938977	-0.172300433	0.078817405	-0.133153975	0.175695648	0.165056411	0.092444639	-0.033970677	0.730824997	-0.105759872	0.28293102	-0.35111008	0.000240304	0.029730827	0.763361059	-0.342766769	0.000344463	-0.219565178	0.024418596	0.056280175	0.568508772	0.260795291	0.007208948	0.251072537	0.009781681	-0.204929316	0.035986958	0.208463217	0.032838974	-0.398243642	2.58E-05	-0.075892159	0.441617406	0.763516074	2.81E-21
DENN.MADD.domain.containing.5A	brown	-0.101547881	0.302649832	-0.050375171	0.609815356	-0.165866388	0.090834114	0.068091118	0.490083609	0.072445954	0.462686915	0.044552274	0.651784639	-0.192512629	0.049125728	-0.180891423	0.064796056	-0.101233967	0.304154656	-0.206047991	0.034964114	0.049695738	0.614651227	0.021825925	0.825093747	0.124662315	0.205131495	-0.153951825	0.116877325	-0.065814303	0.504742218	-0.070299539	0.476083874	-0.154303956	0.116032591	0.797065044	2.69E-24
S100.calcium.binding.protein.A9	brown	0.099914496	0.310533324	0.074336546	0.45106042	0.157695678	0.10813632	-0.191711742	0.050094279	-0.195079292	0.046125526	-0.190652311	0.051399679	0.082774681	0.401201826	0.060093052	0.542557462	0.123912277	0.207891791	-0.11944857	0.224868923	0.457759123	9.12E-07	-0.054513654	0.580727075	-0.114713237	0.243921351	-0.238191499	0.014411236	0.022010388	0.823639381	0.001470388	0.988122616	-0.203231429	0.037587358	0.65188897	5.00E-14
G.protein.coupled.receptor.65	brown	0.096926408	0.32529776	0.185559046	0.058072912	0.056168121	0.569280194	-0.191927606	0.049831684	-0.128405969	0.191746264	-0.116857448	0.235160177	0.042693039	0.665426037	-0.108079151	0.272447808	0.123015712	0.211226036	-0.161018255	0.100813702	0.296222807	0.002153401	-0.150095676	0.126442091	0.096816822	0.325847651	-0.368325657	0.000110697	-0.115547505	0.24048609	0.076014068	0.44088213	-0.305010454	0.001557452	0.795375526	3.93E-24
CD14.molecule	brown	0.096437061	0.327757857	0.077925348	0.429445235	0.27052819	0.005252101	-0.06513176	0.509180515	-0.264353921	0.006429137	-0.399655607	2.40E-05	-0.057700445	0.558774028	0.381321137	5.99E-05	-0.113276187	0.249918015	-0.062324748	0.527642874	0.375511492	7.91E-05	0.278982162	0.003952255	-0.069360089	0.482012736	-0.21616688	0.026774333	0.438341824	2.91E-06	-0.396983166	2.76E-05	-0.023750542	0.809949412	0.716494874	8.44E-18
Rho.GTPase.activating.protein.9	brown	0.095621538	0.331884105	0.077948814	0.429305885	0.062568126	0.526028907	-0.113232394	0.250102338	-0.231648028	0.017420552	-0.265291011	0.006236651	-0.109817544	0.264764101	0.091822041	0.35154176	-0.076323252	0.43902043	-0.164538523	0.093486173	0.602019966	1.10E-11	0.03823646	0.698564713	0.178685435	0.068186801	-0.400569258	2.29E-05	0.113594405	0.248581454	-0.19588761	0.045212764	-0.202234414	0.038554635	0.590539407	3.34E-11
tumor.necrosis.factor..ligand..superfamily..member.13b	brown	-0.094719888	0.336484448	-0.134021834	0.172871873	-0.197526256	0.043408387	0.092807499	0.346374769	0.08165461	0.407625787	0.06231522	0.527706107	-0.248395289	0.010618692	-0.184846643	0.059060471	-0.140290452	0.153461499	-0.260662146	0.007239682	0.363695971	0.000136944	0.047531294	0.630166234	0.121358019	0.217490842	-0.185701391	0.057877217	-0.069489286	0.481195034	-0.080925842	0.411837752	-0.191542325	0.050301171	0.786114497	2.98E-23
chemokine..C.C.motif..receptor.1	brown	-0.094409396	0.338077931	-0.193845088	0.047548659	-0.19523152	0.045952469	0.053247022	0.589561746	-0.029664117	0.76387646	-0.074985887	0.447105109	-0.305433746	0.001532948	-0.15220331	0.121142541	-0.239974285	0.013674115	-0.241623397	0.013021701	0.319710337	0.000885625	0.045220804	0.646907198	0.318421773	0.000931619	-0.403350394	1.99E-05	-0.01675642	0.865278514	-0.228691435	0.018949363	-0.204095014	0.036766055	0.878276199	8.81E-35
myosin.IF	brown	0.093666452	0.34191016	0.040772981	0.679629119	0.176658081	0.071428401	-0.03983408	0.686615758	-0.235022076	0.015807172	-0.316910092	0.000988352	-0.106676929	0.278754143	0.287665806	0.002924383	-0.140967348	0.151467405	-0.077610273	0.431318834	0.384971364	5.01E-05	0.261749213	0.006992109	-0.025545477	0.795888306	-0.22589008	0.020503178	0.353140862	0.000219805	-0.358597847	0.00017246	-0.057768355	0.558310565	0.734030974	5.19E-19
apolipoprotein.C.I	brown	-0.093448868	0.343037658	-0.1351499	0.169251618	-0.141254458	0.150627495	0.166717654	0.089165537	0.14383304	0.143240268	0.134024168	0.172864326	-0.177702152	0.069743797	-0.186315871	0.057038626	-0.101174441	0.30444056	-0.269896747	0.005362973	0.096646168	0.326705164	0.102595945	0.29766107	0.086488153	0.38033647	-0.194970273	0.046249793	-0.023922546	0.808599277	-0.059402589	0.547213449	-0.191900098	0.049865084	0.804017538	5.40E-25
superoxide.dismutase.2..mitochondrial	brown	0.092678626	0.347047758	0.026279284	0.790158309	0.157779524	0.107946565	-0.128532092	0.191306612	-0.121567861	0.216690605	-0.150083602	0.126472955	0.089702492	0.362817063	0.088286463	0.37047274	0.114777917	0.243653811	0.076796935	0.436176875	0.569935808	2.21E-10	-0.02614268	0.791224158	-0.162289141	0.098117995	-0.05401247	0.584215494	0.048526365	0.623012925	0.013345721	0.892515456	-0.008473344	0.931634849	0.503410661	4.41E-08
fatty.acid.binding.protein.4..adipocyte	brown	-0.092258896	0.349245315	-0.130411296	0.184842267	-0.277250194	0.004192297	0.161096403	0.100646281	0.291044509	0.002594387	0.255952959	0.008403949	-0.186657302	0.05657699	-0.363245449	0.000139785	-0.060005839	0.543144486	-0.185899219	0.057606143	0.018366474	0.852473633	-0.044137691	0.654816746	0.054817191	0.578619041	-0.168488552	0.08577236	-0.232640417	0.01693187	0.082784549	0.401145492	-0.164527498	0.093508447	0.746373703	6.37E-20
hypothetical.LOC100505812	brown	0.09202528	0.35047221	0.110909986	0.260011521	0.076268462	0.439350015	-0.19668231	0.044330057	-0.323080583	0.00077496	-0.411158229	1.32E-05	-0.129296818	0.188656501	0.210135347	0.031432399	-0.186467849	0.056832763	0.099981211	0.310208737	0.319612047	0.000889059	0.008827354	0.928785943	0.319135981	0.000905864	-0.169207898	0.084423749	0.157431383	0.108736161	-0.31119134	0.001232648	0.05730227	0.561495111	0.467028302	5.11E-07
filamin.A..alpha	brown	0.091543867	0.353008953	0.158549429	0.106216284	0.17156347	0.080125556	-0.1721345	0.079110442	-0.186159677	0.057250837	-0.136239761	0.165807483	0.127297534	0.195641682	0.026718554	0.78673355	0.163594293	0.095408985	-0.278073606	0.004076597	0.005262093	0.957512547	-0.054583446	0.580242062	-0.037503102	0.704074621	-0.355534526	0.000197724	0.034181029	0.729222604	0.018596926	0.850643882	-0.378867909	6.74E-05	0.651114651	5.48E-14
protein.tyrosine.phosphatase..receptor.type..E	brown	-0.087516525	0.374676536	-0.170532768	0.081984203	-0.187699154	0.055187248	0.127469197	0.195034687	0.109656183	0.265471058	-0.144493916	0.141391809	-0.386277216	4.70E-05	0.00990045	0.920155799	-0.393587781	3.27E-05	0.044269007	0.65385574	0.075060142	0.446654048	0.204501173	0.036385021	0.218126218	0.025393563	0.110968542	0.259758433	0.162513342	0.097648377	-0.383206691	5.46E-05	0.22609984	0.020383154	0.426901218	5.59E-06
[truncated: 3,889 more rows]
