# Supplementary material for: Transcriptomic analysis of asthma and allergic rhinitis reveals CST1 as a biomarker of unified airways
Source: Front Immunol. 2023 Jan 17;14:1048195. doi: 10.3389/fimmu.2023.1048195 (PMC9888248; doi:10.3389/fimmu.2023.1048195)
Supplement: Supplementary file 5 [file Table_5.xlsx]

## Sheet: Sheet1
Supplementary Table S5 Differentially expressed miRNAs predicted by TargetScan database
CST1
GSE142237			TargetScan
ID	P.Value	logFC	miRNA_ID
168930	0.0039659	-1.85028	hsa-miR-5582-5p
13140	0.0095156	-1.79216	hsa-miR-138-5p
169128	0.0017974	-1.4391	hsa-miR-4510
147768	0.0442164	-1.1643	hsa-miR-4257
169170	0.0236187	1.41528	hsa-miR-4472
169087	0.0027882	2.80815	hsa-miR-149-3p
SERPINB2
GSE142237			TargetScan
ID	P.Value	logFC	miRNA_ID
10952	0.0072237	-1.89775	hsa-miR-146a-5p
168930	0.0039659	-1.85028	hsa-miR-5582-5p
148663	0.0060541	-1.62012	hsa-miR-557
10306	0.0335158	-1.54478	hsa-miR-146b-5p
11073	0.0462595	-1.35735	hsa-miR-34b-5p
46929	0.0288232	-1.21839	hsa-miR-548n
42791	0.0271976	-1.05692	hsa-miR-548b-5p
148351	0.0152685	1.75876	hsa-miR-3945
POSTN
GSE142237			TargetScan
ID	P.Value	logFC	miRNA_ID
11018	2.66e-05	-2.9211	hsa-miR-218-5p
19595	0.0334329	-1.85666	hsa-miR-30a-3p
169053	0.0088054	-1.35136	hsa-miR-130b-5p
147666	0.0428068	-1.1904	hsa-miR-4277
169034	0.0079987	1.28496	hsa-miR-642b-5p
169183	0.0097055	1.38935	hsa-miR-4644
168870	0.0016051	1.75683	hsa-miR-1246
42898	0.0098896	1.94591	hsa-miR-124-5p
CPA3
GSE142237			TargetScan
ID	P.Value	logFC	miRNA_ID
168930	0.0039659	-1.85028	hsa-miR-5582-5p
168682	0.0062267	-1.81427	hsa-miR-4502
168749	0.0059081	-1.70859	hsa-miR-138-1-3p
169376	0.0269991	-1.28468	hsa-miR-5701
169100	0.0232089	-1.1072	hsa-miR-4758-3p
42791	0.0271976	-1.05692	hsa-miR-548b-5p
169244	0.0405948	1.00181	hsa-miR-5572
