# Supplementary material for: Transcriptomic analysis of asthma and allergic rhinitis reveals CST1 as a biomarker of unified airways
Source: Front Immunol. 2023 Jan 17;14:1048195. doi: 10.3389/fimmu.2023.1048195 (PMC9888248; doi:10.3389/fimmu.2023.1048195)
Supplement: Supplementary file 6 [file Table_6.csv]

Supplementary Table S6 Five miRNAs with common lncRNAs and their lncRNC outcomes predicted by miRNet
ID	Accession	Target			ID	Accession	Target			ID	Accession	Target			ID	Accession	Target			ID	Accession	Target
hsa-mir-138-5p	MIMAT0000430	TNFRSF14-AS1			hsa-mir-146a-5p	MIMAT0000449	LINC00115			hsa-mir-146b-5p	MIMAT0002809	LINC00115			hsa-mir-218-5p	MIMAT0000275	SNHG12			hsa-mir-34b-5p	MIMAT0000685	SNHG3
hsa-mir-138-5p	MIMAT0000430	TNFRSF14-AS1			hsa-mir-146a-5p	MIMAT0000449	MIR137HG			hsa-mir-146b-5p	MIMAT0002809	MIR137HG			hsa-mir-218-5p	MIMAT0000275	SLFNL1-AS1			hsa-mir-34b-5p	MIMAT0000685	SLFNL1-AS1
hsa-mir-138-5p	MIMAT0000430	SNHG12			hsa-mir-146a-5p	MIMAT0000449	MIR181A1HG			hsa-mir-146b-5p	MIMAT0002809	MIR181A1HG			hsa-mir-218-5p	MIMAT0000275	ADAMTSL4-AS1			hsa-mir-34b-5p	MIMAT0000685	GAS5
hsa-mir-138-5p	MIMAT0000430	DCST1-AS1			hsa-mir-146a-5p	MIMAT0000449	MIR29B2CHG			hsa-mir-146b-5p	MIMAT0002809	MIR29B2CHG			hsa-mir-218-5p	MIMAT0000275	RNASEH1-AS1			hsa-mir-34b-5p	MIMAT0000685	MIR29B2CHG
hsa-mir-138-5p	MIMAT0000430	GAS5			hsa-mir-146a-5p	MIMAT0000449	ITPKB-IT1			hsa-mir-146b-5p	MIMAT0002809	ITPKB-IT1			hsa-mir-218-5p	MIMAT0000275	CYP1B1-AS1			hsa-mir-34b-5p	MIMAT0000685	LINC01963
hsa-mir-138-5p	MIMAT0000430	IPO9-AS1			hsa-mir-146a-5p	MIMAT0000449	MIR4453HG			hsa-mir-146b-5p	MIMAT0002809	MIR4453HG			hsa-mir-218-5p	MIMAT0000275	TTN-AS1			hsa-mir-34b-5p	MIMAT0000685	EIF1B-AS1
hsa-mir-138-5p	MIMAT0000430	LGALS8-AS1			hsa-mir-146a-5p	MIMAT0000449	TMEM161B-AS1			hsa-mir-146b-5p	MIMAT0002809	TMEM161B-AS1			hsa-mir-218-5p	MIMAT0000275	LINC01963			hsa-mir-34b-5p	MIMAT0000685	FOXP1-IT1
hsa-mir-138-5p	MIMAT0000430	CYTOR			hsa-mir-146a-5p	MIMAT0000449	EPB41L4A-AS1			hsa-mir-146b-5p	MIMAT0002809	EPB41L4A-AS1			hsa-mir-218-5p	MIMAT0000275	THUMPD3-AS1			hsa-mir-34b-5p	MIMAT0000685	MYLK-AS1
hsa-mir-138-5p	MIMAT0000430	MIR4435-2HG			hsa-mir-146a-5p	MIMAT0000449	LINC00847			hsa-mir-146b-5p	MIMAT0002809	LINC00847			hsa-mir-218-5p	MIMAT0000275	LINC02027			hsa-mir-34b-5p	MIMAT0000685	WDFY3-AS2
hsa-mir-138-5p	MIMAT0000430	TTN-AS1			hsa-mir-146a-5p	MIMAT0000449	ZSCAN16-AS1			hsa-mir-146b-5p	MIMAT0002809	ZSCAN16-AS1			hsa-mir-218-5p	MIMAT0000275	LINC02035			hsa-mir-34b-5p	MIMAT0000685	SNHG8
hsa-mir-138-5p	MIMAT0000430	MAGI1-IT1			hsa-mir-146a-5p	MIMAT0000449	ZSCAN16-AS1			hsa-mir-146b-5p	MIMAT0002809	ZSCAN16-AS1			hsa-mir-218-5p	MIMAT0000275	MUC20-OT1			hsa-mir-34b-5p	MIMAT0000685	HCG9
hsa-mir-138-5p	MIMAT0000430	MAGI1-IT1			hsa-mir-146a-5p	MIMAT0000449	HCG18			hsa-mir-146b-5p	MIMAT0002809	HCG18			hsa-mir-218-5p	MIMAT0000275	LINC00885			hsa-mir-34b-5p	MIMAT0000685	HCG18
hsa-mir-138-5p	MIMAT0000430	NOP14-AS1			hsa-mir-146a-5p	MIMAT0000449	HCG18			hsa-mir-146b-5p	MIMAT0002809	HCG18			hsa-mir-218-5p	MIMAT0000275	LINC01018			hsa-mir-34b-5p	MIMAT0000685	HCG18
hsa-mir-138-5p	MIMAT0000430	KLF3-AS1			hsa-mir-146a-5p	MIMAT0000449	LINC02538			hsa-mir-146b-5p	MIMAT0002809	LINC02538			hsa-mir-218-5p	MIMAT0000275	SCAMP1-AS1			hsa-mir-34b-5p	MIMAT0000685	SNHG26
hsa-mir-138-5p	MIMAT0000430	SLC9A3-AS1			hsa-mir-146a-5p	MIMAT0000449	LINC01176			hsa-mir-146b-5p	MIMAT0002809	LINC01176			hsa-mir-218-5p	MIMAT0000275	LINC01184			hsa-mir-34b-5p	MIMAT0000685	LINC00265
hsa-mir-138-5p	MIMAT0000430	LIFR-AS1			hsa-mir-146a-5p	MIMAT0000449	STAG3L5P-PVRIG2P-PILRB			hsa-mir-146b-5p	MIMAT0002809	CASC9			hsa-mir-218-5p	MIMAT0000275	LINC00847			hsa-mir-34b-5p	MIMAT0000685	KMT2E-AS1
hsa-mir-138-5p	MIMAT0000430	KIF25-AS1			hsa-mir-146a-5p	MIMAT0000449	CASC9			hsa-mir-146b-5p	MIMAT0002809	AZIN1-AS1			hsa-mir-218-5p	MIMAT0000275	TRIM52-AS1			hsa-mir-34b-5p	MIMAT0000685	LINC01006
hsa-mir-138-5p	MIMAT0000430	PSMG3-AS1			hsa-mir-146a-5p	MIMAT0000449	AZIN1-AS1			hsa-mir-146b-5p	MIMAT0002809	MINCR			hsa-mir-218-5p	MIMAT0000275	SOD2-OT1			hsa-mir-34b-5p	MIMAT0000685	UBR5-AS1
hsa-mir-138-5p	MIMAT0000430	TRG-AS1			hsa-mir-146a-5p	MIMAT0000449	MINCR			hsa-mir-146b-5p	MIMAT0002809	EBLN3P			hsa-mir-218-5p	MIMAT0000275	HOXA-AS3			hsa-mir-34b-5p	MIMAT0000685	PVT1
hsa-mir-138-5p	MIMAT0000430	LINC00174			hsa-mir-146a-5p	MIMAT0000449	EBLN3P			hsa-mir-146b-5p	MIMAT0002809	FAM201A			hsa-mir-218-5p	MIMAT0000275	LINC01176			hsa-mir-34b-5p	MIMAT0000685	LINC00963
hsa-mir-138-5p	MIMAT0000430	LINC00174			hsa-mir-146a-5p	MIMAT0000449	FAM201A			hsa-mir-146b-5p	MIMAT0002809	LINC00963			hsa-mir-218-5p	MIMAT0000275	LINC01176			hsa-mir-34b-5p	MIMAT0000685	LINC00963
hsa-mir-138-5p	MIMAT0000430	MAGI2-AS3			hsa-mir-146a-5p	MIMAT0000449	LINC00963			hsa-mir-146b-5p	MIMAT0002809	SNHG7			hsa-mir-218-5p	MIMAT0000275	MAGI2-AS3			hsa-mir-34b-5p	MIMAT0000685	LINC02247
hsa-mir-138-5p	MIMAT0000430	STAG3L5P-PVRIG2P-PILRB			hsa-mir-146a-5p	MIMAT0000449	SNHG7			hsa-mir-146b-5p	MIMAT0002809	CCDC183-AS1			hsa-mir-218-5p	MIMAT0000275	STAG3L5P-PVRIG2P-PILRB			hsa-mir-34b-5p	MIMAT0000685	SNHG7
hsa-mir-138-5p	MIMAT0000430	STAG3L5P-PVRIG2P-PILRB			hsa-mir-146a-5p	MIMAT0000449	CCDC183-AS1			hsa-mir-146b-5p	MIMAT0002809	OLMALINC			hsa-mir-218-5p	MIMAT0000275	LINC00689			hsa-mir-34b-5p	MIMAT0000685	LINC00842
hsa-mir-138-5p	MIMAT0000430	C9orf139			hsa-mir-146a-5p	MIMAT0000449	OLMALINC			hsa-mir-146b-5p	MIMAT0002809	KCNQ1OT1			hsa-mir-218-5p	MIMAT0000275	CASC19			hsa-mir-34b-5p	MIMAT0000685	NUTM2A-AS1
hsa-mir-138-5p	MIMAT0000430	ADIRF-AS1			hsa-mir-146a-5p	MIMAT0000449	KCNQ1OT1			hsa-mir-146b-5p	MIMAT0002809	KCNQ1OT1			hsa-mir-218-5p	MIMAT0000275	WAC-AS1			hsa-mir-34b-5p	MIMAT0000685	ENTPD1-AS1
hsa-mir-138-5p	MIMAT0000430	NUTM2A-AS1			hsa-mir-146a-5p	MIMAT0000449	KCNQ1OT1			hsa-mir-146b-5p	MIMAT0002809	KCNQ1OT1			hsa-mir-218-5p	MIMAT0000275	LINC00863			hsa-mir-34b-5p	MIMAT0000685	LINC01001
hsa-mir-138-5p	MIMAT0000430	H19			hsa-mir-146a-5p	MIMAT0000449	KCNQ1OT1			hsa-mir-146b-5p	MIMAT0002809	NEAT1			hsa-mir-218-5p	MIMAT0000275	RPARP-AS1			hsa-mir-34b-5p	MIMAT0000685	TOLLIP-AS1
hsa-mir-138-5p	MIMAT0000430	H19			hsa-mir-146a-5p	MIMAT0000449	NEAT1			hsa-mir-146b-5p	MIMAT0002809	NEAT1			hsa-mir-218-5p	MIMAT0000275	CASC2			hsa-mir-34b-5p	MIMAT0000685	KCNQ1OT1
hsa-mir-138-5p	MIMAT0000430	H19			hsa-mir-146a-5p	MIMAT0000449	NEAT1			hsa-mir-146b-5p	MIMAT0002809	MALAT1			hsa-mir-218-5p	MIMAT0000275	KCNQ1OT1			hsa-mir-34b-5p	MIMAT0000685	KCNQ1OT1
hsa-mir-138-5p	MIMAT0000430	KCNQ1OT1			hsa-mir-146a-5p	MIMAT0000449	MALAT1			hsa-mir-146b-5p	MIMAT0002809	MIR100HG			hsa-mir-218-5p	MIMAT0000275	KCNQ1OT1			hsa-mir-34b-5p	MIMAT0000685	KCNQ1OT1
hsa-mir-138-5p	MIMAT0000430	LINC00294			hsa-mir-146a-5p	MIMAT0000449	MIR100HG			hsa-mir-146b-5p	MIMAT0002809	LINC00567			hsa-mir-218-5p	MIMAT0000275	KCNQ1OT1			hsa-mir-34b-5p	MIMAT0000685	NEAT1
hsa-mir-138-5p	MIMAT0000430	NEAT1			hsa-mir-146a-5p	MIMAT0000449	LINC00567			hsa-mir-146b-5p	MIMAT0002809	SLC25A21-AS1			hsa-mir-218-5p	MIMAT0000275	NEAT1			hsa-mir-34b-5p	MIMAT0000685	NEAT1
hsa-mir-138-5p	MIMAT0000430	NEAT1			hsa-mir-146a-5p	MIMAT0000449	SLC25A21-AS1			hsa-mir-146b-5p	MIMAT0002809	LINC02288			hsa-mir-218-5p	MIMAT0000275	NEAT1			hsa-mir-34b-5p	MIMAT0000685	NEAT1
hsa-mir-138-5p	MIMAT0000430	LINC01537			hsa-mir-146a-5p	MIMAT0000449	LINC02288			hsa-mir-146b-5p	MIMAT0002809	ZNF710-AS1			hsa-mir-218-5p	MIMAT0000275	MIR100HG			hsa-mir-34b-5p	MIMAT0000685	MALAT1
hsa-mir-138-5p	MIMAT0000430	GRM5-AS1			hsa-mir-146a-5p	MIMAT0000449	ZNF710-AS1			hsa-mir-146b-5p	MIMAT0002809	ZNF213-AS1			hsa-mir-218-5p	MIMAT0000275	HELLPAR			hsa-mir-34b-5p	MIMAT0000685	BACE1-AS
hsa-mir-138-5p	MIMAT0000430	FAM66C			hsa-mir-146a-5p	MIMAT0000449	ZNF213-AS1			hsa-mir-146b-5p	MIMAT0002809	CRNDE			hsa-mir-218-5p	MIMAT0000275	LINC00544			hsa-mir-34b-5p	MIMAT0000685	LINC02381
hsa-mir-138-5p	MIMAT0000430	TMEM132D-AS1			hsa-mir-146a-5p	MIMAT0000449	CRNDE			hsa-mir-146b-5p	MIMAT0002809	TBX2-AS1			hsa-mir-218-5p	MIMAT0000275	ZFHX2-AS1			hsa-mir-34b-5p	MIMAT0000685	LINC01089
hsa-mir-138-5p	MIMAT0000430	TPT1-AS1			hsa-mir-146a-5p	MIMAT0000449	TBX2-AS1			hsa-mir-146b-5p	MIMAT0002809	SNHG16			hsa-mir-218-5p	MIMAT0000275	PSMA3-AS1			hsa-mir-34b-5p	MIMAT0000685	LINC00943
hsa-mir-138-5p	MIMAT0000430	MCF2L-AS1			hsa-mir-146a-5p	MIMAT0000449	SNHG16			hsa-mir-146b-5p	MIMAT0002809	LINC00665			hsa-mir-218-5p	MIMAT0000275	PSMA3-AS1			hsa-mir-34b-5p	MIMAT0000685	ARHGAP5-AS1
hsa-mir-138-5p	MIMAT0000430	GAS6-AS1			hsa-mir-146a-5p	MIMAT0000449	LINC00665			hsa-mir-146b-5p	MIMAT0002809	LINC01535			hsa-mir-218-5p	MIMAT0000275	OIP5-AS1			hsa-mir-34b-5p	MIMAT0000685	ARHGAP5-AS1
hsa-mir-138-5p	MIMAT0000430	LINC00641			hsa-mir-146a-5p	MIMAT0000449	LINC01535			hsa-mir-146b-5p	MIMAT0002809	ZNF337-AS1			hsa-mir-218-5p	MIMAT0000275	OIP5-AS1			hsa-mir-34b-5p	MIMAT0000685	DICER1-AS1
hsa-mir-138-5p	MIMAT0000430	LINC02288			hsa-mir-146a-5p	MIMAT0000449	ZNF337-AS1			hsa-mir-146b-5p	MIMAT0002809	ZNF337-AS1			hsa-mir-218-5p	MIMAT0000275	DNAAF4-CCPG1			hsa-mir-34b-5p	MIMAT0000685	FAM30A
hsa-mir-138-5p	MIMAT0000430	ARHGAP11B			hsa-mir-146a-5p	MIMAT0000449	ZNF337-AS1			hsa-mir-146b-5p	MIMAT0002809	LINC01311			hsa-mir-218-5p	MIMAT0000275	NPTN-IT1			hsa-mir-34b-5p	MIMAT0000685	OIP5-AS1
hsa-mir-138-5p	MIMAT0000430	MIR9-3HG			hsa-mir-146a-5p	MIMAT0000449	LINC01311			hsa-mir-146b-5p	MIMAT0002809	XIST			hsa-mir-218-5p	MIMAT0000275	CCDC144NL-AS1			hsa-mir-34b-5p	MIMAT0000685	GABPB1-AS1
hsa-mir-138-5p	MIMAT0000430	MMP25-AS1			hsa-mir-146a-5p	MIMAT0000449	XIST								hsa-mir-218-5p	MIMAT0000275	SNHG16			hsa-mir-34b-5p	MIMAT0000685	SLX1A-SULT1A3
hsa-mir-138-5p	MIMAT0000430	MMP25-AS1													hsa-mir-218-5p	MIMAT0000275	RBFADN			hsa-mir-34b-5p	MIMAT0000685	TNRC6C-AS1
hsa-mir-138-5p	MIMAT0000430	MMP25-AS1													hsa-mir-218-5p	MIMAT0000275	MIR99AHG			hsa-mir-34b-5p	MIMAT0000685	PARD6G-AS1
hsa-mir-138-5p	MIMAT0000430	LINC02128													hsa-mir-218-5p	MIMAT0000275	LINC00313			hsa-mir-34b-5p	MIMAT0000685	LINC00662
hsa-mir-138-5p	MIMAT0000430	PARD6G-AS1													hsa-mir-218-5p	MIMAT0000275	LINC01669			hsa-mir-34b-5p	MIMAT0000685	LIPE-AS1
hsa-mir-138-5p	MIMAT0000430	LINC00665													hsa-mir-218-5p	MIMAT0000275	LINC00313			hsa-mir-34b-5p	MIMAT0000685	LINC01747
hsa-mir-138-5p	MIMAT0000430	DM1-AS													hsa-mir-218-5p	MIMAT0000275	LINC00898			hsa-mir-34b-5p	MIMAT0000685	ZFAS1
hsa-mir-138-5p	MIMAT0000430	IGFL2-AS1																		hsa-mir-34b-5p	MIMAT0000685	MCM3AP-AS1
hsa-mir-138-5p	MIMAT0000430	A1BG-AS1																		hsa-mir-34b-5p	MIMAT0000685	DUXAP8
hsa-mir-138-5p	MIMAT0000430	ZNF337-AS1																		hsa-mir-34b-5p	MIMAT0000685	MIRLET7BHG
hsa-mir-138-5p	MIMAT0000430	RALY-AS1																		hsa-mir-34b-5p	MIMAT0000685	XIST
hsa-mir-138-5p	MIMAT0000430	SNHG17																		hsa-mir-34b-5p	MIMAT0000685	DANT2
hsa-mir-138-5p	MIMAT0000430	CBR3-AS1
hsa-mir-138-5p	MIMAT0000430	DSCAM-AS1
hsa-mir-138-5p	MIMAT0000430	TRPM2-AS
hsa-mir-138-5p	MIMAT0000430	TSPEAR-AS2
hsa-mir-138-5p	MIMAT0000430	TSPEAR-AS2
hsa-mir-138-5p	MIMAT0000430	TSPEAR-AS2
hsa-mir-138-5p	MIMAT0000430	LINC01694
hsa-mir-138-5p	MIMAT0000430	MCM3AP-AS1
hsa-mir-138-5p	MIMAT0000430	TUG1
hsa-mir-138-5p	MIMAT0000430	LINC00685
hsa-mir-138-5p	MIMAT0000430	MIR503HG
hsa-mir-138-5p	MIMAT0000430	LINC00685
